# Supplementary material for: Expression Profile and Potential Functions of Circulating Long Noncoding RNAs in Acute Ischemic Stroke in the Southern Chinese Han Population
Source: Front Mol Neurosci. 2019 Nov 29;12:290. doi: 10.3389/fnmol.2019.00290 (PMC6895137; doi:10.3389/fnmol.2019.00290)
Supplement: TABLE S2 — Differentially expressed lncRNAs between AIS patients and healthy controls. [file Table_2.XLS]

transcript_id	gene_id	gene_name	feature_id	stroke_FPKM	control_FPKM	log2.foldchange.	pvalue	qvalue
ENST00000301683.7	ENSG00000213373.7	AC100793.2	transcript	0.226682	0.417697667	-0.881789248	0.35060817	0.883822982
ENST00000304751.9	ENSG00000215241.3	RP11-266K4.9	transcript	0.034843667	0.468286667	-3.748423607	0.435055517	0.989818742
ENST00000309874.2	ENSG00000174171.5	RP11-23P13.6	transcript	0.362814333	0.530012333	-0.546794479	0.190307077	0.635255371
ENST00000310771.8	ENSG00000272752.6	STAG3L5P-PVRIG2P-PILRB	transcript	1.232077667	4.504051667	-1.870130175	0.951402467	1
ENST00000313737.5	ENSG00000177340.5	RP11-627K11.7	transcript	0.094000333	0.175491667	-0.900664747	0.451578565	1
ENST00000313807.4	ENSG00000179523.4	RP11-151N17.2	transcript	0.253444	1.390030667	-2.455377797	0.65626556	1
ENST00000313957.7	ENSG00000176593.7	CTD-2368P22.1	transcript	0.0269	0.623202667	-4.534023329	0.169081079	0.592095748
ENST00000579527.5	ENSG00000265148.5	RP5-1171I10.4	transcript	1.368426333	0.015702667	6.44536438	2.52E-07	3.43E-05
ENST00000314957.3	ENSG00000177738.3	CTD-2201E18.3	transcript	0.374684333	1.833009667	-2.290466834	0.79509255	1
ENST00000315707.3	ENSG00000178977.3	LINC00324	transcript	0.741919333	4.321896	-2.542330116	0.628609719	1
ENST00000316124.3	ENSG00000181908.5	AP003774.4	transcript	0.107872333	0.664883333	-2.623776318	0.557676387	1
ENST00000316786.1	ENSG00000179082.3	C9orf106	transcript	1.029110333	1.345126667	-0.386344368	0.109012363	0.457149685
ENST00000317122.2	ENSG00000179743.4	RP11-169K16.9	transcript	1.326921333	2.651977	-0.99898542	0.26155692	0.758433641
ENST00000321081.2	ENSG00000176868.2	RP11-334J6.7	transcript	0.049788333	0.603117667	-3.598559869	0.297425565	0.812737235
ENST00000321517.3	ENSG00000175611.11	LINC00476	transcript	0.339135	0.616373667	-0.861945543	0.328590767	0.858658228
ENST00000326341.8	ENSG00000178803.10	ADORA2A-AS1	transcript	0.115792	0.210199667	-0.8602248	0.285466521	0.792533474
ENST00000329015.2	ENSG00000184385.2	C21orf128	transcript	0.006075	0.557785	-6.520680919	0.016950975	0.151154383
ENST00000330825.3	ENSG00000170919.15	TPT1-AS1	transcript	0.062551	0.554055333	-3.146925211	0.375710689	0.921825817
ENST00000332506.7	ENSG00000198590.11	AC136290.1	transcript	0.233119	0.405341	-0.798069517	0.235366356	0.714008041
ENST00000332881.3	ENSG00000183562.3	CTC-343N3.1	transcript	0.0438	0.17845	-2.026517126	0.962445473	1
ENST00000332935.6	ENSG00000183308.6	AC005037.3	transcript	0.056832667	0.235379	-2.050193297	0.83016037	1
ENST00000333145.9	ENSG00000189223.14	PAX8-AS1	transcript	0	0	NA	1	1
ENST00000333487.2	ENSG00000184068.2	RP5-821D11.7	transcript	0.099542333	0.269855333	-1.43880409	0.634353569	1
ENST00000333666.1	ENSG00000182376.2	RP5-1142A6.8	transcript	0.192102333	0.098146667	0.968863867	0.01722838	0.152658388
ENST00000337335.5	ENSG00000162913.9	RP11-520H14.6	transcript	0.200867667	0.349795	-0.800264313	0.241826264	0.724816937
ENST00000337752.6	ENSG00000197536.11	AC116366.4	transcript	0.841426667	7.130615333	-3.083117133	0.225217011	0.697936407
ENST00000340510.8	ENSG00000188185.11	AC004987.7	transcript	0.162987667	0.888680333	-2.446901762	0.636433452	1
ENST00000341011.11	ENSG00000188825.13	CTD-3014M21.4	transcript	0.064567667	0.629458667	-3.285227849	0.316400332	0.844015942
ENST00000342584.3	ENSG00000188242.4	CTD-2228K2.5	transcript	0	0.991553333	#NAME?	6.37E-05	0.003096072
ENST00000343999.1	ENSG00000188511.12	C22orf34	transcript	0.735721	1.436	-0.964825073	0.27892196	0.783055312
ENST00000344620.10	ENSG00000260280.5	SLX1B-SULT1A4	transcript	0.535205667	0.673125333	-0.330781763	0.252080516	0.740284473
ENST00000358073.2	ENSG00000243155.1	RP11-46A10.5	transcript	0.164518333	1.150159333	-2.805513467	0.453570723	1
ENST00000358234.4	ENSG00000197813.5	CTC-301O7.4	transcript	0.997276667	4.014693333	-2.009224089	1	1
ENST00000359074.8	ENSG00000174365.19	SNHG11	transcript	0.058853667	0.678252333	-3.526617901	0.541907768	1
ENST00000359385	ENSG00000197334	RF00017	transcript	0.115487	0.263905	-1.192288223	0.487610855	1
ENST00000360656.2	ENSG00000197180.2	CH17-340M24.3	transcript	0.043364333	0.470743	-3.440358807	0.598097445	1
ENST00000360737.4	ENSG00000197182.14	MIRLET7BHG	transcript	0.778969333	0.904727	-0.215915994	0.064247078	0.333731323
ENST00000362821	ENSG00000199691	RN7SKP173	transcript	0	0.383513	#NAME?	0.040452789	0.254104166
ENST00000362860	ENSG00000199730	RN7SKP95	transcript	0.384048333	1.432155667	-1.89882852	0.884391961	1
ENST00000363960	ENSG00000200830	RN7SKP134	transcript	0.207245333	1.065642333	-2.362311779	0.955872679	1
ENST00000364694	ENSG00000201564	RN7SKP50	transcript	0.019682333	0.343870333	-4.126891489	0.288940433	0.798630169
ENST00000364711	ENSG00000201581	RN7SKP78	transcript	0.292140667	3.476310667	-3.572821913	0.247110655	0.730965703
ENST00000364923	ENSG00000201793	RN7SKP9	transcript	0.922688667	2.719047333	-1.559185425	0.669410478	1
ENST00000365188	ENSG00000202058	RN7SKP80	transcript	14.57464567	18.85651533	-0.371602282	0.070786848	0.353321461
ENST00000366116	ENSG00000203286	RF00017	transcript	0.182182333	1.997759	-3.454927584	0.308144244	0.830269214
ENST00000366140.6	ENSG00000225964.5	AC017076.5	transcript	0.390857667	0.809885333	-1.051074324	0.394895612	0.937948489
ENST00000366218.2	ENSG00000203395.2	AC015969.3	transcript	0.046188	0.186071667	-2.010268409	0.771180979	1
ENST00000366365.2	ENSG00000234912.11	LINC00338	transcript	1.301574333	4.708983667	-1.855158012	0.828618745	1
ENST00000366441.4	ENSG00000235257.8	AC093415.2	transcript	0.014533	0.810831333	-5.801997391	0.043149554	0.263940882
ENST00000366451.3	ENSG00000203644.3	RP11-332M2.1	transcript	0.046608	5.165734667	-6.792252126	0.000970785	0.023076562
ENST00000367119.1	ENSG00000162888.4	C1orf147	transcript	0.072497667	0.078186333	-0.108981889	0.140874166	0.531554138
ENST00000367716.3	ENSG00000203739.3	RP11-296O14.3	transcript	1.059687667	1.4873	-0.489056573	0.117264303	0.477190177
ENST00000369391.3	ENSG00000233547.1	RP11-57H14.2	transcript	0.028651333	0.24688	-3.107135783	0.925857964	1
ENST00000369605.8	ENSG00000203875.10	SNHG5	transcript	0.200231333	3.909779	-4.287347404	0.039393863	0.250441019
ENST00000369843.3	ENSG00000228703.1	RP5-1160K1.6	transcript	0.440514667	0.364760333	0.272241205	0.052376536	0.295278716
ENST00000370438.2	ENSG00000238039.1	AF011889.2	transcript	0.278374667	0.605728	-1.121642177	0.45583087	1
ENST00000371086.3	ENSG00000116652.6	DLEU2L	transcript	0.029237333	0.177732667	-2.603825231	0.722692903	1
ENST00000371417.3	ENSG00000203993.4	C9orf37	transcript	1.304873333	4.162264	-1.673458706	0.697976869	1
ENST00000371639.7	ENSG00000203999.8	RP11-290F20.1	transcript	0.527805	1.149309667	-1.122690643	0.380049302	0.928690895
ENST00000376609.1	ENSG00000204584.1	RP11-304F15.3	transcript	0.259286667	2.172971333	-3.067049217	0.289114863	0.798929921
ENST00000376775.3	ENSG00000204620.3	RP11-1148L6.9	transcript	0.613419667	0.288427333	1.088666531	0.016872043	0.150603037
ENST00000378180.8	ENSG00000176124.11	DLEU1	transcript	0.286727333	2.255436667	-2.975655429	0.421357988	0.973935388
ENST00000378347.2	ENSG00000205018.2	RP11-830F9.6	transcript	0.484114333	0.641744	-0.406650093	0.114500947	0.471371154
ENST00000378432.1	ENSG00000205041.1	CTC-425O23.2	transcript	0.400701	1.428704333	-1.83410937	0.899331112	1
ENST00000644706.1	ENSG00000285498.1	CTD-2643I7.6	transcript	1.128389	0.078647333	3.842722847	3.88E-05	0.002124498
ENST00000378947.7	ENSG00000197536.11	AC116366.4	transcript	1.479961667	7.222705333	-2.286979505	0.793104856	1
ENST00000379053.4	ENSG00000205181.5	LINC00654	transcript	0.157582667	0.664507333	-2.076176267	0.884955774	1
ENST00000379256.3	ENSG00000181800.5	C10orf31	transcript	0.115099667	0.499024	-2.116225547	0.946231033	1
ENST00000381051.6	ENSG00000197182.14	MIRLET7BHG	transcript	4.114443667	3.404975	0.273053165	0.016480579	0.148642855
ENST00000381106.4	ENSG00000205663.5	RP11-706O15.5	transcript	0.552859667	0.974799667	-0.818192433	0.472069701	1
ENST00000381796.1	ENSG00000205790.1	AC005594.3	transcript	0.081376	0.114233333	-0.489308419	0.166998679	0.588587762
ENST00000382375.8	ENSG00000205930.8	C21orf62-AS1	transcript	0.071257333	0.688518	-3.272383972	0.298682246	0.815030964
ENST00000395152.3	ENSG00000213600.3	XXcos-LUCA16.1	transcript	27.457085	21.857611	0.329042743	0.010798753	0.11367445
ENST00000396880.3	ENSG00000236447.2	RP11-356D23.3	transcript	0.213485333	0.382967333	-0.843084379	0.330671428	0.861330246
ENST00000396885.2	ENSG00000229372.1	RP11-506B15.4	transcript	0.152693	0.311125333	-1.026861946	0.360916595	0.899350397
ENST00000397184.2	ENSG00000228107.1	AP000692.9	transcript	0.101271333	1.512532	-3.900667909	0.193765664	0.640553647
ENST00000397551.6	ENSG00000214106.8	AC093726.6	transcript	0.074188333	0.770184333	-3.375939542	0.355789415	0.89241703
ENST00000397703.6	ENSG00000284948.1	RP11-875O11.5	transcript	2.738627	4.857733333	-0.82683051	0.241395099	0.724028333
ENST00000397841.5	ENSG00000183250.11	C21orf67	transcript	0.387931	0.573175667	-0.563177296	0.165486398	0.585234965
ENST00000398039.2	ENSG00000273784.4	RP11-78J21.7	transcript	0.062433	1.165871667	-4.222956391	0.118480237	0.479219386
ENST00000398043.2	ENSG00000214293.8	AC090421.1	transcript	0.299369667	1.195767667	-1.997937152	0.967294004	1
ENST00000398275.4	ENSG00000214401.4	RP11-197O15.1	transcript	0.101644667	0.803271	-2.982352274	0.558598475	1
ENST00000398832.2	ENSG00000214708.4	AC090616.2	transcript	0.058502667	0.170513333	-1.543310263	0.728444344	1
ENST00000398849.6	ENSG00000214719.11	AC005562.1	transcript	0.173077667	3.27932	-4.243905207	0.039383499	0.250407706
ENST00000398957.1	ENSG00000214773.1	RP11-717D12.1	transcript	0.163703	1.108137	-2.758983588	0.510194269	1
ENST00000399196.1	ENSG00000214894.6	LINC00243	transcript	0.085621333	3.374881333	-5.300722663	0.003099058	0.050551026
ENST00000399413.3	ENSG00000214999.3	AC129492.6	transcript	0.057320333	0.912208333	-3.992244445	0.0894336	0.406177624
ENST00000399449.3	ENSG00000242288.9	RP11-464F9.1	transcript	0.503348333	0.853450667	-0.761750624	0.222149425	0.692732308
ENST00000399492.6	ENSG00000215039.6	CD27-AS1	transcript	0	0.488900333	#NAME?	0.036034716	0.236765564
ENST00000399541.6	ENSG00000215067.9	AC027763.2	transcript	0	1.379601	#NAME?	0.00087423	0.02150432
ENST00000399543.1	ENSG00000215068.7	AC025171.1	transcript	0.141705	0.930080667	-2.714465184	0.510156142	1
ENST00000399760.2	ENSG00000215196.4	AC091878.1	transcript	0.305244	0.216025667	0.498760204	0.037368427	0.242303191
ENST00000399868.2	ENSG00000215244.2	RP11-563J2.2	transcript	1.113546667	1.851794333	-0.733761857	0.188184992	0.630518336
ENST00000400023.5	ENSG00000188511.12	C22orf34	transcript	0.422644667	0.977779667	-1.210064159	0.456242798	1
ENST00000400362.3	ENSG00000223768.2	LINC00205	transcript	0.152432	1.714691	-3.491710911	0.111279347	0.462968538
ENST00000400385.2	ENSG00000215458.8	AP001053.11	transcript	1.654985333	8.050981333	-2.282346212	0.713924745	1
ENST00000400436.6	ENSG00000174365.19	SNHG11	transcript	0.355168	0.217014333	0.710711271	0.014023815	0.133876507
ENST00000400768.2	ENSG00000215692.2	AC114730.8	transcript	0.554944667	0.386832	0.520636784	0.041028488	0.256241556
ENST00000400892.2	ENSG00000242349.5	NPPA-AS1	transcript	0	0.541585667	#NAME?	0.004706557	0.066614567
ENST00000404616.2	ENSG00000217258.2	AC007249.3	transcript	0.087505333	0.345509333	-1.981281828	0.8232684	1
ENST00000406213.1	ENSG00000218537.1	MIF-AS1	transcript	0.330270667	1.535126333	-2.216636641	0.931448231	1
ENST00000407797.6	ENSG00000197536.11	AC116366.4	transcript	1.122145667	10.050439	-3.162926649	0.208256616	0.670562215
ENST00000635107.1	ENSG00000282907.1	LA16c-407A10.3	transcript	0.507317667	0.03623	3.80763269	0.000246384	0.008710402
ENST00000409569.2	ENSG00000172965.15	AC068491.1	transcript	11.13856067	35.85380367	-1.686563361	0.66989229	1
ENST00000410146	ENSG00000222078	RN7SKP110	transcript	0.242118	1.01628	-2.069515696	0.959883778	1
ENST00000410180	ENSG00000222112	RN7SKP16	transcript	0.505982	9.748898	-4.26808118	0.045827093	0.272808079
ENST00000410230	ENSG00000222162	RN7SKP151	transcript	0.118706333	1.01145	-3.090956189	0.529844368	1
ENST00000411185	ENSG00000223117	RN7SKP296	transcript	0.425653333	0.636191	-0.579781034	0.410897799	0.959395403
ENST00000411373	ENSG00000223305	RN7SKP30	transcript	0.019471333	0.890352333	-5.514952774	0.11958869	0.482273668
ENST00000411427.3	ENSG00000228318.3	AP001610.5	transcript	0.023619333	0.536831	-4.506427835	0.15967138	0.572508423
ENST00000411526.5	ENSG00000214106.8	AC093726.6	transcript	0.042893667	0.379601	-3.145647241	0.509731693	1
ENST00000411579.1	ENSG00000232442.1	CTD-3184A7.4	transcript	0.027946333	0.292334	-3.386886719	0.609449333	1
ENST00000411630.6	ENSG00000226950.6	KIAA0114	transcript	0.841076667	9.093760667	-3.434567818	0.149860175	0.552623386
ENST00000411906.1	ENSG00000234699.1	RP11-225H22.4	transcript	0.048821	0.609147	-3.641216672	0.263385092	0.760955728
ENST00000411956.1	ENSG00000237604.1	AP001056.1	transcript	0.671966	0.795495	-0.243464625	0.104881212	0.446317848
ENST00000411998.1	ENSG00000223799.1	AP000295.7	transcript	0.107648	1.279955333	-3.571700044	0.190953516	0.636513909
ENST00000412084.1	ENSG00000225231.1	AC091814.2	transcript	0.107674333	1.229084	-3.512837222	0.468490256	1
ENST00000412085.1	ENSG00000233825.1	RP11-135A24.4	transcript	0.632608	1.180064667	-0.899482215	0.35142321	0.88487944
ENST00000412091.1	ENSG00000179406.7	GS1-124K5.14	transcript	0.294161	1.163427	-1.9837028	0.984172366	1
ENST00000412095.1	ENSG00000204261.8	XXbac-BPG246D15.8	transcript	1.177292667	3.658077667	-1.635612697	0.7756872	1
ENST00000412098.2	ENSG00000229463.2	RP4-580N22.1	transcript	0.024169667	0.055425667	-1.197356642	1	1
ENST00000412122.2	ENSG00000225194.2	LINC00092	transcript	0.154190333	0.911453	-2.563455943	0.729437712	1
ENST00000412143.1	ENSG00000204528.3	PSORS1C3	transcript	0.164515667	0.462163	-1.490176788	0.789788853	1
ENST00000444042.2	ENSG00000225506.2	RP1-18D14.3	transcript	0.320450333	0.027721	3.531049564	0.001336793	0.028623143
ENST00000412193.1	ENSG00000226423.1	AC093642.4	transcript	0.034838333	0.419053	-3.588385209	0.377209323	0.924082231
ENST00000412242.1	ENSG00000235262.1	RP11-258C19.6	transcript	0.094622333	0.906793667	-3.260521672	0.356556676	0.893693573
ENST00000412446.5	ENSG00000175611.11	LINC00476	transcript	0.011189333	1.588388333	-7.149295777	0.012048626	0.121599731
ENST00000412500.1	ENSG00000228705.1	RP5-885L7.10	transcript	0.135567667	0.496682	-1.873309332	0.931142439	1
ENST00000412571.1	ENSG00000233895.1	RP1-122P22.2	transcript	0.123836667	0.179592333	-0.53628722	0.398611119	0.942958466
ENST00000412685.6	ENSG00000231074.8	HCG18	transcript	0.102756	2.100798667	-4.353643364	0.072941389	0.360196449
ENST00000412713.1	ENSG00000243762.1	AC006547.8	transcript	0.168406333	1.009828	-2.584091285	0.827068345	1
ENST00000412918.1	ENSG00000228382.1	RP11-115P16.3	transcript	0.620127	6.279651	-3.340048771	0.199747418	0.651874307
ENST00000413039.5	ENSG00000204261.8	XXbac-BPG246D15.8	transcript	0.376673	4.266386667	-3.501630195	0.202461943	0.658108598
ENST00000413077.1	ENSG00000234327.7	AC012146.7	transcript	0.060936667	1.871237	-4.940537899	0.053212715	0.298141956
ENST00000413148.1	ENSG00000241326.1	RP11-807G9.2	transcript	0	0	NA	1	1
ENST00000413221.6	ENSG00000224032.6	EPB41L4A-AS1	transcript	0.247176333	2.530165667	-3.355619331	0.191802229	0.638288666
ENST00000413706.1	ENSG00000229043.2	AC091729.9	transcript	0.044844667	0.459722667	-3.357755478	0.543170834	1
ENST00000413722.5	ENSG00000223482.7	RP11-322M19.1	transcript	0.498772333	1.323119333	-1.407489839	0.745448173	1
ENST00000413792.5	ENSG00000237803.5	NCRNA00211	transcript	0.35925	2.710172	-2.915324353	0.370608066	0.914483439
ENST00000413796.1	ENSG00000233214.1	AC002511.2	transcript	0.590257667	1.735776	-1.556164001	0.611829984	1
ENST00000413911.1	ENSG00000235852.1	AC005540.3	transcript	1.057601	1.585190667	-0.583860932	0.164724404	0.583712279
ENST00000413987.1	ENSG00000242125.3	SNHG3	transcript	1.158771667	5.944042333	-2.358848076	0.702420255	1
ENST00000414002.5	ENSG00000203875.10	SNHG5	transcript	0.280459667	38.58578367	-7.104132287	0.003233002	0.051935528
ENST00000414008.3	ENSG00000206344.7	HCG27	transcript	4.320414333	24.69862067	-2.515188894	0.615450212	1
ENST00000599993.5	ENSG00000268119.5	CTD-2561J22.5	transcript	1.540859	0.165539667	3.218485988	0.008346667	0.096539294
ENST00000414046.2	ENSG00000206337.10	HCP5	transcript	8.908313	84.43222567	-3.24456959	0.149414195	0.551490047
ENST00000414053.1	ENSG00000229851.1	RP4-617A9.4	transcript	0	0.51406	#NAME?	0.013737118	0.132155472
ENST00000414142.5	ENSG00000196756.11	RP4-564F22.2	transcript	0.296544333	1.816290333	-2.614675127	0.649612115	1
ENST00000414156.1	ENSG00000233602.1	RP5-891H21.4	transcript	0.094394667	0.985708333	-3.384383569	0.324247236	0.852943255
ENST00000414209.5	ENSG00000225470.7	JPX	transcript	0.328028667	1.496719667	-2.189910228	0.931631869	1
ENST00000414227.1	ENSG00000243107.1	AC000120.7	transcript	0.217358667	0.566387333	-1.381711381	0.642043109	1
ENST00000414282.5	ENSG00000233016.6	SNHG7	transcript	1.363027667	4.016780667	-1.55922484	0.57894661	1
ENST00000414287.5	ENSG00000188511.12	C22orf34	transcript	0.135450667	0.71194	-2.393988166	0.84391046	1
ENST00000414377.1	ENSG00000230470.1	GS1-115G20.1	transcript	0	0.353789	#NAME?	0.038055949	0.245036458
ENST00000414407.1	ENSG00000237879.1	RP11-469L23.2	transcript	0.060327333	0.331991	-2.460260415	0.814587772	1
ENST00000414435.1	ENSG00000237903.1	RP3-404F18.5	transcript	0	0.264732	#NAME?	0.040806853	0.255384231
ENST00000414532.6	ENSG00000186056.9	RP5-1166H10.2	transcript	0.737861667	1.364957667	-0.887433935	0.21189426	0.676988157
ENST00000414584.1	ENSG00000222041.11	CYTOR	transcript	3.060982	5.133353667	-0.745907098	0.231796491	0.710326816
ENST00000414656.1	ENSG00000228544.1	RP11-216L13.8	transcript	0.557358	0.781590333	-0.487808333	0.163125868	0.580788527
ENST00000414676.5	ENSG00000225377.5	RP5-1103G7.4	transcript	0.142687333	0.526209667	-1.882780482	0.856032677	1
ENST00000414763.1	ENSG00000186056.9	RP5-1166H10.2	transcript	0.100193333	0.847962333	-3.081213664	0.591887677	1
ENST00000414875.2	ENSG00000227920.2	RP1-153P14.5	transcript	0.137448	1.897468	-3.787117736	0.186644516	0.627177207
ENST00000414911.1	ENSG00000228043.5	AC097721.2	transcript	0.229464	0.348051	-0.601030889	0.213164476	0.678828433
ENST00000415067.1	ENSG00000204261.8	XXbac-BPG246D15.8	transcript	0.475216333	4.757682	-3.323602518	0.406529862	0.953162939
ENST00000415423.1	ENSG00000230289.1	RP11-334J6.6	transcript	0.051466	0.221838333	-2.107817119	0.909257824	1
ENST00000415589.1	ENSG00000237705.1	AC008937.2	transcript	0.099871333	0.364305667	-1.867006899	0.870636114	1
ENST00000415611.7	ENSG00000228649.8	AC005682.5	transcript	0.055038667	1.316133	-4.579715955	0.090980258	0.410328388
ENST00000415742.5	ENSG00000179818.13	AC136007.2	transcript	2.678343	4.473685667	-0.740123162	0.20586876	0.665217464
ENST00000415875.2	ENSG00000223837.2	XXbac-BPG181M17.4	transcript	1.334449333	1.143725	0.222504321	0.051508611	0.292514883
ENST00000415934.1	ENSG00000230751.1	AC007036.4	transcript	0.263318333	1.261929	-2.260750866	0.932922424	1
ENST00000415992.5	ENSG00000273066.5	RP11-216L13.19	transcript	0.159399333	0.436980667	-1.454923857	0.580471354	1
ENST00000416061.1	ENSG00000232828.1	AF196970.3	transcript	0.334969	1.149792667	-1.779274243	0.747416036	1
ENST00000416202.5	ENSG00000241990.5	RP6-109B7.3	transcript	0.183512333	1.259432	-2.778824299	0.628795311	1
ENST00000416221.5	ENSG00000233461.5	RP11-295G20.2	transcript	0.021258667	0.653112	-4.941207396	0.101785725	0.439712698
ENST00000416261.1	ENSG00000238121.5	RP11-374F3.4	transcript	0	0.264918667	#NAME?	0.028923087	0.209296948
ENST00000416263.3	ENSG00000229980.4	AC091062.2	transcript	0.384718333	0.761449667	-0.984946094	0.306864709	0.827930174
ENST00000416301.5	ENSG00000226688.6	RP11-429G19.2	transcript	0.070242333	0.108585	-0.628412147	0.222455629	0.693304894
ENST00000416395.5	ENSG00000179818.13	AC136007.2	transcript	0.253131667	2.274642667	-3.16768002	0.247877079	0.732582043
ENST00000416406.1	ENSG00000225450.1	RP3-508I15.14	transcript	0.065843333	0.568046	-3.108898484	0.602819018	1
ENST00000416560.5	ENSG00000182165.17	TP53TG1	transcript	0.100281333	3.257388667	-5.021590882	0.057321684	0.31148769
ENST00000416572.1	ENSG00000179406.7	GS1-124K5.14	transcript	0.188073	0.620072667	-1.721144547	0.787704593	1
ENST00000416679.1	ENSG00000224745.1	RP11-380G5.2	transcript	1.015706667	5.172662333	-2.348423201	0.73468751	1
ENST00000416696.1	ENSG00000229484.1	RP5-888M10.2	transcript	0	0.285689333	#NAME?	0.03335797	0.226629718
ENST00000416769	ENSG00000218510	LINC00339	transcript	0.402450667	8.513633	-4.40289105	0.016119991	0.146483242
ENST00000416860.2	ENSG00000238164.6	RP3-395M20.8	transcript	1.078920333	1.679894333	-0.638782148	0.125545002	0.496212163
ENST00000416869.1	ENSG00000238142.1	RP11-108M9.4	transcript	0.085331667	1.268574	-3.893982642	0.340725544	0.877243133
ENST00000416930.2	ENSG00000246016.2	RP11-1C1.7	transcript	0.030695333	1.165122333	-5.246318293	0.115328616	0.473490593
ENST00000416959.1	ENSG00000236936.1	RP3-329E20.2	transcript	0.521179667	1.764169667	-1.759136612	0.766533763	1
ENST00000417026.1	ENSG00000237513.1	RP11-325F22.2	transcript	0.098652667	1.424422333	-3.851875102	0.184697727	0.622622388
ENST00000417346.1	ENSG00000218018.2	RP4-800J21.3	transcript	0.320180667	0.794482667	-1.311129548	0.447015626	1
ENST00000417539.1	ENSG00000232788.1	AC078883.3	transcript	0	0.279147333	#NAME?	0.041874494	0.25930171
ENST00000417691.1	ENSG00000212978.6	AC016747.3	transcript	0.041092333	0.116672	-1.505517214	1	1
ENST00000417692.1	ENSG00000233230.1	AC079807.2	transcript	0.180654333	0.633622	-1.810390567	0.805652304	1
ENST00000417835.1	ENSG00000225733.5	AC090937.2	transcript	0.088465	0.351090667	-1.988664954	0.90687246	1
ENST00000417930.1	ENSG00000235576.1	AC092580.4	transcript	0.097860667	3.553449667	-5.182347343	0.048125047	0.280911654
ENST00000417969.1	ENSG00000233411.1	RP11-104L21.2	transcript	0.112824333	4.852381	-5.426542674	0.018391481	0.158856404
ENST00000418080.1	ENSG00000224091.1	AC104389.16	transcript	0.236171	0.110770333	1.092260275	0.075589203	0.36757527
ENST00000418218.5	ENSG00000233392.5	AC104809.4	transcript	0.441618667	0.994092333	-1.170578704	0.578554171	1
ENST00000418255.1	ENSG00000236546.1	RP1-118J21.5	transcript	0.081148667	0.073115333	0.150393399	0.344962329	0.878427162
ENST00000418273.2	ENSG00000272734.1	ADIRF-AS1	transcript	0.138607333	0.388559333	-1.487131328	0.921660124	1
ENST00000418348.1	ENSG00000237481.1	RP4-803J11.2	transcript	0.125837667	0.445024333	-1.822320398	0.901312628	1
ENST00000418474.1	ENSG00000224152.1	AC009506.1	transcript	0.528745333	3.984943333	-2.913914279	0.444807878	1
ENST00000418546.1	ENSG00000226380.9	AC058791.1	transcript	0.338707333	3.558997333	-3.393359724	0.237584754	0.717040203
ENST00000418557.1	ENSG00000238005.2	RP11-443B7.1	transcript	0.417231667	2.544723	-2.60858806	0.586332565	1
ENST00000418803.1	ENSG00000230149.2	RP3-508I15.19	transcript	0.481424	3.934696667	-3.03087245	0.545141407	1
ENST00000418833.2	ENSG00000224870.6	RP4-758J18.2	transcript	0.403088667	1.570428667	-1.961989287	0.919068007	1
ENST00000418855.5	ENSG00000230590.9	FTX	transcript	1.664329333	6.166421333	-1.889492529	0.920256834	1
ENST00000418945.1	ENSG00000228506.1	RP11-98I9.4	transcript	0.136747667	1.120986667	-3.035180997	0.397582104	0.941855152
ENST00000419061.1	ENSG00000226149.5	RP1-69D17.4	transcript	0	0.032147333	#NAME?	1	1
ENST00000419103.1	ENSG00000227014.5	AC007285.6	transcript	0.042510667	0.077832	-0.872538546	0.649026244	1
ENST00000419183.1	ENSG00000228008.1	CTD-2330K9.3	transcript	0.043356333	0.095866	-1.144776485	0.770980321	1
ENST00000419300.3	ENSG00000204054.13	RP11-492E3.1	transcript	0.470968	3.720936	-2.981964632	0.262849758	0.760247979
ENST00000419428.2	ENSG00000226822.2	RP11-356N1.2	transcript	0.033477	0.169397333	-2.33916901	1	1
ENST00000419499.1	ENSG00000235532.1	RP11-459P23.1	transcript	0.066261667	1.533225	-4.532251125	0.0285616	0.207531281
ENST00000419542.3	ENSG00000179818.13	AC136007.2	transcript	0.001539667	2.831115	-10.84453659	3.24E-05	0.00183381
ENST00000419679.1	ENSG00000235663.1	XXbac-BPG32J3.18	transcript	0.142688333	0.731067667	-2.357137566	0.799819317	1
ENST00000419697.1	ENSG00000225484.6	RP11-773D16.1	transcript	0	0.912748667	#NAME?	0.005985725	0.078103623
ENST00000419746.5	ENSG00000237298.9	AC009948.3	transcript	0.898505	3.558401333	-1.985630797	0.975098922	1
ENST00000419851.6	ENSG00000239665.8	RP11-295P9.3	transcript	0.233519333	0.945518667	-2.017563943	0.978535578	1
ENST00000419895.3	ENSG00000250303.3	RP11-356J5.12	transcript	0.042931	0.480526	-3.48452281	0.456148518	1
ENST00000419899.1	ENSG00000229325.1	AC090018.3	transcript	0.118852667	1.35792	-3.51415231	0.237222303	0.716268223
ENST00000419993.1	ENSG00000230955.1	RP11-109P14.10	transcript	0	0.624706667	#NAME?	0.02203616	0.177748081
ENST00000420040.2	ENSG00000226091.7	RP11-90D4.2	transcript	0	0.522409	#NAME?	0.057936118	0.313382773
ENST00000420168.1	ENSG00000226419.7	RP11-31F15.1	transcript	0	0.480695333	#NAME?	0.008170541	0.095275763
ENST00000420195.1	ENSG00000224660.1	AC087590.3	transcript	0.169416333	1.140931667	-2.751567512	0.405912462	0.95207108
ENST00000420219.5	ENSG00000238121.5	RP11-374F3.4	transcript	0.385991	1.495048	-1.95355269	1	1
ENST00000420253.3	ENSG00000228242.6	AC093495.4	transcript	0.925386667	4.467324333	-2.271282783	0.7995292	1
ENST00000420367.1	ENSG00000203497.2	RP11-313D6.4	transcript	1.505582667	8.899929667	-2.563472011	0.594816973	1
ENST00000420411.7	ENSG00000236017.8	NCRNA00105	transcript	0.030716333	0.362388333	-3.560458596	0.360069085	0.898637366
ENST00000420424.1	ENSG00000223482.7	RP11-322M19.1	transcript	0.199347	1.109586333	-2.476668124	0.709251715	1
ENST00000420514.6	ENSG00000226711.6	FAM66C	transcript	0.026524333	0.178196333	-2.748079256	1	1
ENST00000420595.2	ENSG00000234117.2	RP11-259P20.1	transcript	0	0	NA	1	1
ENST00000420694.1	ENSG00000225039.1	RP11-223E19.2	transcript	0.071929	0.630496667	-3.131843291	0.420745151	0.973006436
ENST00000420695.1	ENSG00000238279.1	BX470102.3	transcript	0.105087667	0.095737333	0.134439834	0.193191698	0.640553647
ENST00000420918.3	ENSG00000212978.6	AC016747.3	transcript	0.048866667	1.565636333	-5.001754634	0.014999931	0.139940122
ENST00000420981.2	ENSG00000230438.6	RP11-420G6.4	transcript	0.026842667	1.185503333	-5.464827907	0.146251932	0.544352221
ENST00000421004.3	ENSG00000245556.2	CTD-2037K23.2	transcript	0.223753333	3.976450667	-4.151500192	0.049221147	0.284504582
ENST00000421064.5	ENSG00000273000.5	KB-1572G7.2	transcript	1.187001333	0.820022333	0.533586448	0.018988003	0.162068101
ENST00000421185.1	ENSG00000224616.1	RP11-305E17.6	transcript	0.042061667	1.071556333	-4.671057869	0.227705622	0.702994662
ENST00000421202.5	ENSG00000223745.7	RP4-717I23.3	transcript	0.437155667	2.108787333	-2.270194604	0.78177122	1
ENST00000421206.1	ENSG00000228485.1	RP11-567J24.4	transcript	0.074615333	1.506734333	-4.335809121	0.246375228	0.729701864
ENST00000421293.1	ENSG00000182165.17	TP53TG1	transcript	0.110981333	1.353675	-3.608492462	0.439055514	0.995314215
ENST00000421480.2	ENSG00000225213.2	RP11-197M22.2	transcript	0.162141333	0.486228667	-1.584383041	0.635552557	1
ENST00000421534.1	ENSG00000230747.1	AC021188.4	transcript	0.274528	2.526	-3.201829432	0.323871021	0.852699798
ENST00000421599.5	ENSG00000174365.19	SNHG11	transcript	0.002072	0.005161	-1.316626628	0.608379001	1
ENST00000421685.2	ENSG00000230844.2	RP1-71L16.2	transcript	0.244221667	1.161335667	-2.249521919	0.844867999	1
ENST00000421703.5	ENSG00000232860.7	RP11-74N20.1	transcript	0.045664667	0.047635667	-0.060963877	0.183637081	0.620755622
ENST00000421759.1	ENSG00000225187.1	AC073283.7	transcript	0.859859	2.2199	-1.368322678	0.614826275	1
ENST00000421851.1	ENSG00000236535.1	RP11-160H22.1	transcript	0.301572	2.329599	-2.949507251	0.512096167	1
ENST00000421964.1	ENSG00000225111.1	AC083900.1	transcript	0	0.475963667	#NAME?	0.031651517	0.220503568
ENST00000453100.1	ENSG00000224177.6	AC099344.4	transcript	3.102462	0.351417	3.14215765	0.000445586	0.013342368
ENST00000422049.1	ENSG00000227198.1	XXbac-BPG296P20.14	transcript	0.121445	1.269719667	-3.386135009	0.356474912	0.893645246
ENST00000422093.5	ENSG00000234456.7	AC004945.2	transcript	0	0.763063333	#NAME?	0.004918819	0.068721978
ENST00000422124.1	ENSG00000238142.1	RP11-108M9.4	transcript	0.286453667	1.185044333	-2.048567323	1	1
ENST00000422459.1	ENSG00000224397.5	LINC01272	transcript	5.728235	11.71517867	-1.032216371	0.332788964	0.864557519
ENST00000422506.5	ENSG00000228315.11	KB-1572G7.1	transcript	0	1.175388333	#NAME?	2.71E-05	0.001586036
ENST00000422740.1	ENSG00000212978.6	AC016747.3	transcript	0	0.080003333	#NAME?	0.390882667	0.932980725
ENST00000422744.2	ENSG00000231829.2	RP11-310E22.5	transcript	0	0.104660333	#NAME?	0.264738821	0.763682412
ENST00000422977.1	ENSG00000221817.9	RP11-137L10.6	transcript	0.043918	1.323088333	-4.912953217	0.043760218	0.266241429
ENST00000423008.1	ENSG00000229043.2	AC091729.9	transcript	0.146781667	0.929653	-2.663020536	0.557142479	1
ENST00000423112.2	ENSG00000232104.3	RP11-509J21.1	transcript	0.217138333	0.523383667	-1.269254463	0.49630917	1
ENST00000423194.1	ENSG00000237286.1	AC004906.3	transcript	0.040804	0.244378	-2.582331922	0.883488865	1
ENST00000423354.1	ENSG00000234936.1	AC010883.5	transcript	0.136381	1.099252333	-3.010808021	0.484498568	1
ENST00000423380.1	ENSG00000230537.1	RP11-305L7.1	transcript	0.031918667	0.809788667	-4.66507316	0.103571082	0.443903277
ENST00000423414.5	ENSG00000231721.7	LINC-PINT	transcript	0	0.094564667	#NAME?	0.277975692	0.783055312
ENST00000423539.2	ENSG00000228079.2	AC012368.1	transcript	0.052197333	0.923769667	-4.145485165	0.270085068	0.772651036
ENST00000423716.1	ENSG00000228801.5	RP11-110G21.1	transcript	0	0.408036667	#NAME?	0.012531616	0.124566453
ENST00000423918.5	ENSG00000204054.13	RP11-492E3.1	transcript	0.794364667	2.519152667	-1.665065197	0.734899333	1
ENST00000423963.1	ENSG00000237520.1	RP11-443B7.2	transcript	0	0.014671667	#NAME?	1	1
ENST00000424116.6	ENSG00000233766.7	AC098617.1	transcript	1.581676667	5.170666	-1.708895409	0.701418803	1
ENST00000424119.1	ENSG00000238201.1	AC114752.3	transcript	0.269043	0.624161	-1.214081444	0.578142471	1
ENST00000424215.1	ENSG00000228037.1	RP3-395M20.9	transcript	0.094365333	1.011569333	-3.422194437	0.34865299	0.881662643
ENST00000424235.1	ENSG00000196756.11	RP4-564F22.2	transcript	1.125198333	2.100887333	-0.900819474	0.2911427	0.802953049
ENST00000424332.1	ENSG00000242861.1	RP11-285F7.2	transcript	0.596717	4.586242333	-2.942193804	0.412122233	0.96111494
ENST00000424345.5	ENSG00000238113.6	RP11-262H14.1	transcript	0.321107	1.529475333	-2.251910819	0.803041732	1
ENST00000424349.1	ENSG00000225733.5	AC090937.2	transcript	1.499438667	26.09078833	-4.12104612	0.017303643	0.153115192
ENST00000424450.1	ENSG00000235245.1	RP11-122K13.12	transcript	0.722051333	2.354398	-1.705184909	0.802803907	1
ENST00000424517.3	ENSG00000223745.7	RP4-717I23.3	transcript	0	0.294474667	#NAME?	0.087691044	0.401814965
ENST00000424566.1	ENSG00000232358.1	RP5-955M13.4	transcript	0.016167	0.085410333	-2.401358632	1	1
ENST00000424630.1	ENSG00000229591.1	RP5-981O7.2	transcript	0.133098667	0.484435667	-1.863808969	0.970562949	1
ENST00000424675.1	ENSG00000206344.7	HCG27	transcript	0	5.078494333	#NAME?	0.000243901	0.008642574
ENST00000424989.1	ENSG00000233621.1	RP11-422J8.1	transcript	0.283861	2.760236667	-3.281535417	0.231047626	0.708639625
ENST00000425031.1	ENSG00000231535.5	AC006032.1	transcript	0.934989333	2.899423667	-1.632744345	0.982320322	1
ENST00000425081.2	ENSG00000236618.2	AC100748.2	transcript	0.023565667	0.455454	-4.272546951	0.162668511	0.579820821
ENST00000425112.1	ENSG00000235954.6	TTC28-AS1	transcript	0	0.330159	#NAME?	0.074821254	0.36578786
ENST00000425150.1	ENSG00000229151.1	RP11-348F1.3	transcript	0.186401	0.398369	-1.095695785	0.457849718	1
ENST00000425211.5	ENSG00000273018.6	CTD-2303H24.2	transcript	0.168183333	0.454799333	-1.435195395	0.639923496	1
ENST00000425264.1	ENSG00000225936.1	RP11-501J20.5	transcript	2.161371333	17.50267	-3.017556159	0.34071985	0.877243133
ENST00000425316.3	ENSG00000246334.2	RP11-1334A24.4	transcript	0.566170333	0.516718667	0.131857153	0.0528008	0.296828688
ENST00000425412.1	ENSG00000233461.5	RP11-295G20.2	transcript	0.072190333	0.292104	-2.016604544	1	1
ENST00000425476.5	ENSG00000225783.7	MIAT	transcript	0.197273333	0.345876	-0.810058959	0.469501313	1
ENST00000425492.5	ENSG00000205664.10	RP11-706O15.1	transcript	0.156756667	0.522885333	-1.737967804	0.787119217	1
ENST00000425497.5	ENSG00000224397.5	LINC01272	transcript	6.162603	26.89697933	-2.1258324	0.916060653	1
ENST00000425586.5	ENSG00000231607.10	DLEU2	transcript	2.416481	5.211001	-1.10865288	0.331739176	0.863043959
ENST00000425587.1	ENSG00000226904.1	RP11-561O23.8	transcript	0	0.370331333	#NAME?	0.122594783	0.489525077
ENST00000425688.1	ENSG00000235192.1	AC009495.2	transcript	0.373030667	0.967625333	-1.375154302	0.532822609	1
ENST00000425698.1	ENSG00000233791.5	RP11-134P9.1	transcript	0.313931667	0.621005	-0.984154322	0.346322485	0.878429581
ENST00000425727.1	ENSG00000239775.1	AC017116.11	transcript	0.284242	0.492487667	-0.792967851	0.474654552	1
ENST00000425740.7	ENSG00000236017.8	NCRNA00105	transcript	0.184157333	0.551638	-1.582782993	0.670991229	1
ENST00000425776.1	ENSG00000236760.1	AC019118.3	transcript	0.018058333	0.032411333	-0.843833624	0.819057881	1
ENST00000425884.5	ENSG00000231365.5	RP11-418J17.1	transcript	0.364585667	1.398890333	-1.939953117	0.938353347	1
ENST00000426037.6	ENSG00000228889.6	RP11-87L10.1	transcript	0.098570667	0.455235333	-2.207382249	0.967117341	1
ENST00000426161.5	ENSG00000198468.7	FLVCR1-AS1	transcript	0.148349	0.969792	-2.708680151	0.789448191	1
ENST00000426200.1	ENSG00000225733.5	AC090937.2	transcript	0.596823	16.691156	-4.805636932	0.006536781	0.082533672
ENST00000426250.3	ENSG00000236333.3	AC087886.1	transcript	0.033904667	0.036001667	-0.086579836	0.183352075	0.620073506
ENST00000426282.6	ENSG00000226328.6	CTA-217C2.1	transcript	0.439868333	1.327524	-1.593594295	0.701089464	1
ENST00000426529.6	ENSG00000196295.11	AC005154.6	transcript	0.582459333	3.898643667	-2.742743068	0.426660706	0.980425795
ENST00000426725.1	ENSG00000234171.2	AC108488.3	transcript	0.045877	0.741775667	-4.015139984	0.27271405	0.778075478
ENST00000426882.5	ENSG00000231074.8	HCG18	transcript	0.153209333	1.098293	-2.841686892	0.468922558	1
ENST00000426991.2	ENSG00000229152.2	RP11-365P13.4	transcript	0.447324	3.164316667	-2.822501914	0.45862596	1
ENST00000427076.5	ENSG00000214783.9	RP5-1022I14.1	transcript	0.227014667	0.873267333	-1.943637865	0.914477481	1
ENST00000427111.4	ENSG00000237248.4	RP11-118B22.2	transcript	0	0.599251	#NAME?	0.000180332	0.006907178
ENST00000427306.2	ENSG00000224032.6	EPB41L4A-AS1	transcript	0.382638667	0.865136	-1.176944274	0.40361571	0.948473909
ENST00000427447.5	ENSG00000237945.7	LINC00649	transcript	0.065223333	2.622310333	-5.329306445	0.001147452	0.025848883
ENST00000427644.1	ENSG00000230530.1	LIMD1-AS1	transcript	0.074654667	0.899854667	-3.591387663	0.264906837	0.763962327
ENST00000427732.1	ENSG00000236140.1	RP11-89F3.2	transcript	0	0.091072333	#NAME?	0.38334286	0.932980725
ENST00000427796.5	ENSG00000236810.5	RP5-886K2.3	transcript	0.190229	1.430268333	-2.910476733	0.442803311	1
ENST00000427953.5	ENSG00000235527.6	RP5-1073O3.7	transcript	0.084022667	0.266552	-1.665566528	0.718667407	1
ENST00000428008.5	ENSG00000177410.12	ZFAS1	transcript	1.842681333	14.054913	-2.93119602	0.486857066	1
ENST00000428029.6	ENSG00000212694.8	AC084018.1	transcript	1.033602333	3.898472333	-1.915227664	0.87973448	1
ENST00000428083.1	ENSG00000235908.1	RP11-3B7.6	transcript	0.495362667	2.616234667	-2.400934903	0.749885361	1
ENST00000428088.1	ENSG00000237419.1	RP11-885N19.6	transcript	0.228063667	0.470751	-1.045527534	0.739986371	1
ENST00000428191.1	ENSG00000236977.1	AC010746.2	transcript	0.804577667	7.547265333	-3.229650397	0.201311772	0.655503534
ENST00000428207.4	ENSG00000234608.7	AC003029.1	transcript	0.149177667	1.132450667	-2.924344731	0.48905872	1
ENST00000526554.1	ENSG00000255477.1	RP11-63D14.1	transcript	0.186341667	0.021481667	3.116772467	0.01855629	0.159750701
ENST00000428289.1	ENSG00000233030.2	RP11-196G18.3	transcript	0.0973	0.257028	-1.401413822	0.599784726	1
ENST00000428419.1	ENSG00000237637.1	RP11-207N4.2	transcript	0.093796667	0.168739333	-0.847187748	0.303999399	0.823628402
ENST00000428426.2	ENSG00000232680.2	AC002511.3	transcript	0.605046333	1.370991333	-1.180101921	0.399426196	0.943757282
ENST00000428474.5	ENSG00000234663.6	AC104820.2	transcript	0.027488	0.584225333	-4.409651071	0.349191492	0.882551895
ENST00000428541.1	ENSG00000222043.2	AC079305.10	transcript	0.692544333	0.864149667	-0.319374774	0.11978344	0.482782739
ENST00000428573.1	ENSG00000226862.1	RP11-569A11.1	transcript	0.362622333	0.729364667	-1.00817253	0.374615841	0.920335013
ENST00000428643.1	ENSG00000234705.1	RP11-216B9.7	transcript	0.248261667	1.695233	-2.771550155	0.587028627	1
ENST00000428687.1	ENSG00000232347.1	RP11-488L18.8	transcript	0.36952	0.534216667	-0.531772535	0.19609845	0.644547813
ENST00000428766.2	ENSG00000225292.2	RP11-57H14.3	transcript	0.297103333	0.261958667	0.181625598	0.105630654	0.4477366
ENST00000428777.1	ENSG00000237892.1	AC008062.1	transcript	0.373586333	1.866712667	-2.320986294	0.762486638	1
ENST00000428833.5	ENSG00000203875.10	SNHG5	transcript	0.016594333	3.197256333	-7.589999932	0.002213686	0.040367675
ENST00000428865.2	ENSG00000231652.2	RP11-553A21.3	transcript	0.040763333	0.624334333	-3.93697487	0.169947966	0.593771677
ENST00000428939.3	ENSG00000233429.9	HOTAIRM1	transcript	0.307518	1.905686333	-2.631567915	0.671281933	1
ENST00000429065.2	ENSG00000206567.9	AC022007.5	transcript	0.110267333	0.146410333	-0.409011923	0.537410874	1
ENST00000429124.5	ENSG00000230590.9	FTX	transcript	0.666925667	6.842119333	-3.358845389	0.140632394	0.530931409
ENST00000429137.1	ENSG00000234426.1	RP11-459O1.2	transcript	0.037827667	0	Inf	0.346336238	0.878429581
ENST00000429224.1	ENSG00000237886.1	RP11-611D20.2	transcript	0.873271	0.494120667	0.821566033	0.01613857	0.146569312
ENST00000429328.2	ENSG00000224805.2	RP1-18D14.4	transcript	0.154940667	1.147455	-2.888649819	0.532505956	1
ENST00000429456.1	ENSG00000237940.3	AC093642.3	transcript	0.108401	0.507407667	-2.226767252	0.885058596	1
ENST00000429600.1	ENSG00000204261.8	XXbac-BPG246D15.8	transcript	0.809972333	16.30548667	-4.331341061	0.015442317	0.142353537
ENST00000429681.1	ENSG00000235236.1	RP13-131K19.1	transcript	0.050500667	0.271878	-2.428585077	1	1
ENST00000429730.1	ENSG00000224137.1	AC079767.4	transcript	0	0.854887667	#NAME?	0.008576077	0.098103311
ENST00000429829.5	ENSG00000229807.10	XIST	transcript	0.759123667	5.854061	-2.947030944	0.767672396	1
ENST00000429841.1	ENSG00000233093.5	RP3-527F8.2	transcript	0	0.716965667	#NAME?	0.009799392	0.106923677
ENST00000429871.1	ENSG00000237852.1	RP4-630A11.3	transcript	0.076824333	0.284427667	-1.888426557	0.871759582	1
ENST00000429872.1	ENSG00000237181.1	AC147651.4	transcript	0.371903	3.415258	-3.198996278	0.324249834	0.852943255
ENST00000429892.5	ENSG00000212694.8	AC084018.1	transcript	0.074992	1.185688	-3.982843921	0.111699227	0.463958195
ENST00000429922.5	ENSG00000226696.5	AC008746.11	transcript	1.34493	3.492768333	-1.376839869	0.528866915	1
ENST00000429962.1	ENSG00000230513.1	THAP7-AS1	transcript	0.136612333	0.849939667	-2.637272699	0.687595806	1
ENST00000430078.1	ENSG00000237927.1	RP3-393E18.2	transcript	0.172684333	0.403489333	-1.224393334	0.507957577	1
ENST00000430107.1	ENSG00000233154.5	RP4-655J12.4	transcript	0.123366333	0.414548333	-1.748591583	0.824844318	1
ENST00000430222.1	ENSG00000229368.1	AC090587.4	transcript	0.923464333	4.512468667	-2.288788768	0.827446684	1
ENST00000430245.5	ENSG00000234741.7	GAS5	transcript	0.194778	0.395713	-1.022623726	0.769197953	1
ENST00000430296.5	ENSG00000226149.5	RP1-69D17.4	transcript	0.018104	0.312232333	-4.108239549	0.424327446	0.977454865
ENST00000430373.1	ENSG00000227811.2	RP4-773A18.4	transcript	0.235891	3.014146	-3.675557019	0.151413512	0.555827768
ENST00000430387.1	ENSG00000237359.1	RP11-509J21.2	transcript	0.082594667	0.595174667	-2.849192589	0.573785808	1
ENST00000430494.1	ENSG00000229647.1	AC007879.7	transcript	0.047065667	0.168158667	-1.8370762	0.891634526	1
ENST00000430555.5	ENSG00000233806.7	AC131097.3	transcript	0.224275	0.919644667	-2.035807727	0.901058756	1
ENST00000430643.1	ENSG00000230896.1	RP11-767N6.7	transcript	0	1.546571667	#NAME?	0.000830218	0.020721647
ENST00000430772.5	ENSG00000230590.9	FTX	transcript	0.320874333	1.932439667	-2.590343074	0.59479268	1
ENST00000430801.5	ENSG00000214293.8	AC090421.1	transcript	0.074296	0.506991333	-2.77060464	0.773908997	1
ENST00000431043.1	ENSG00000203875.10	SNHG5	transcript	1.347901333	3.552450333	-1.398099585	0.487102302	1
ENST00000431385.5	ENSG00000172965.15	AC068491.1	transcript	0.064286	1.28502	-4.321142417	0.120188004	0.483823772
ENST00000431557.1	ENSG00000235072.2	AC012074.2	transcript	0.099087333	0.420742	-2.086163291	1	1
ENST00000431759.5	ENSG00000227533.5	RP5-848E13.3	transcript	0.147582333	0.224264	-0.603678019	0.210491909	0.674843442
ENST00000431770.1	ENSG00000224093.5	RP5-1033H22.2	transcript	0.061431333	0.158962	-1.371635328	0.887142442	1
ENST00000431803.2	ENSG00000230068.2	RP1-224A6.6	transcript	0.715498333	4.09954	-2.518441726	0.64312148	1
ENST00000431813.1	ENSG00000236709.1	RP11-40C6.3	transcript	0.141844	0.650074333	-2.196299568	0.971877644	1
ENST00000432047.4	ENSG00000230732.4	AC127904.2	transcript	0.048618333	0.856516667	-4.138908977	0.105375264	0.446967013
ENST00000432153.5	ENSG00000174365.19	SNHG11	transcript	0	0.7967	#NAME?	0.001604153	0.032542297
ENST00000432193.5	ENSG00000182165.17	TP53TG1	transcript	0	0.575177667	#NAME?	0.021682296	0.176037124
ENST00000432195.1	ENSG00000225938.1	RP4-575N6.4	transcript	0.155744333	0.914734667	-2.554173655	0.825149971	1
ENST00000432230.6	ENSG00000235609.7	AF127936.9	transcript	0.025005667	0.506988333	-4.341625575	0.063067413	0.329985683
ENST00000432272.7	ENSG00000223511.7	RP13-297E16.4	transcript	0	0.744370667	#NAME?	0.006791934	0.084427973
ENST00000432473.1	ENSG00000229891.1	Z83851.1	transcript	0.066702	0.114066	-0.774066902	0.631193178	1
ENST00000432673.1	ENSG00000225177.5	RP11-390P2.4	transcript	0.077349	0.190937	-1.303642152	0.581310234	1
ENST00000432696.1	ENSG00000235703.5	RP13-507I23.1	transcript	0	0.077850667	#NAME?	0.587408966	1
ENST00000432910.5	ENSG00000228340.5	RP5-1043L13.1	transcript	0.166615667	0.973874	-2.547211066	0.628896301	1
ENST00000433061.1	ENSG00000235437.7	RP11-357C3.3	transcript	0.027511667	0.745392333	-4.759884534	0.137927919	0.524935712
ENST00000433113.1	ENSG00000240527.1	RP11-429G19.3	transcript	0.829896667	2.799490333	-1.754160581	0.822574594	1
ENST00000433116.2	ENSG00000247363.2	RP11-637A17.2	transcript	0.071489667	0.286658	-2.003523912	1	1
ENST00000433161.1	ENSG00000225978.3	HAR1A	transcript	0.171606333	0.628899333	-1.873726308	0.917082908	1
ENST00000433186.1	ENSG00000230789.1	AC004782.1	transcript	0.412253667	1.743385667	-2.080287523	1	1
ENST00000433228.1	ENSG00000235834.1	RP1-60N8.1	transcript	0.038913333	0.740514	-4.250190538	0.077074133	0.371976485
ENST00000433265.3	ENSG00000248275.1	CTC-338M12.3	transcript	0.054705333	0.597493333	-3.44916922	0.512480185	1
ENST00000433308.1	ENSG00000233452.6	RP11-497D6.4	transcript	0.098545	0.288341	-1.548921414	0.8684877	1
ENST00000433474.1	ENSG00000233728.1	RP11-109P14.9	transcript	0.060757667	0.403563667	-2.731657922	0.785905997	1
ENST00000433510.2	ENSG00000272763.1	RP11-357H14.17	transcript	0.040510667	0.753452333	-4.217142511	0.097658865	0.428799189
ENST00000433656.2	ENSG00000175611.11	LINC00476	transcript	0	0.323594	#NAME?	0.065455701	0.337422031
ENST00000433669.1	ENSG00000228784.7	AC013400.2	transcript	0.101599667	0.740235667	-2.865088982	0.518954733	1
ENST00000433876.2	ENSG00000228423.2	RP4-633I8.4	transcript	0	0.628222	#NAME?	0.038851041	0.248211569
ENST00000433920.5	ENSG00000223482.7	RP11-322M19.1	transcript	0	1.130826	#NAME?	0.000788055	0.019978158
ENST00000434020.1	ENSG00000230587.1	AC093609.1	transcript	0.082781667	0.804444667	-3.280609989	0.367033735	0.908807464
ENST00000434063.3	ENSG00000233429.9	HOTAIRM1	transcript	1.391096333	7.960326333	-2.516605245	0.617628352	1
ENST00000434086.1	ENSG00000214922.9	XXbac-BPG170G13.33	transcript	0.160897333	0.921111333	-2.517235128	0.708600374	1
ENST00000434112.1	ENSG00000232536.1	RP11-74C1.4	transcript	0.048161	0.135692333	-1.494401957	0.829304993	1
ENST00000434182.1	ENSG00000234614.1	AL450992.2	transcript	0.104177	4.482156667	-5.427084374	0.027054143	0.201279081
ENST00000434363.1	ENSG00000230084.5	RP4-613B23.1	transcript	0.133685	0.313450667	-1.2294008	0.481808744	1
ENST00000434411.5	ENSG00000234912.11	LINC00338	transcript	0.507485	3.624586667	-2.8363794	0.398524081	0.942890727
ENST00000434645.1	ENSG00000234431.2	AC007283.5	transcript	0	0	NA	1	1
ENST00000434786.2	ENSG00000281195.1	RP11-236P2.2	transcript	0.313716	2.549417333	-3.022636542	0.327543857	0.857172492
ENST00000434792.1	ENSG00000228261.1	RP11-127L20.3	transcript	0.145608667	0.478178333	-1.715452534	0.879498335	1
ENST00000434868.1	ENSG00000223704.1	RP1-90L6.2	transcript	0.061593333	0.734236667	-3.57539905	0.129064769	0.503393401
ENST00000434942.1	ENSG00000242082.1	RP1-90G24.10	transcript	0.76548	0.757031333	0.01601167	0.098537924	0.431201351
ENST00000434951.1	ENSG00000232581.1	AC079742.4	transcript	0.023242667	0.655040333	-4.816736236	0.177644934	0.607603256
ENST00000434999.1	ENSG00000228395.1	RP11-216B9.6	transcript	0.043600333	0.884915	-4.343127815	0.212602057	0.678196782
ENST00000435163.4	ENSG00000223891.5	RP5-995J12.2	transcript	0.216011	2.867884	-3.730809985	0.232881815	0.712183093
ENST00000435312.5	ENSG00000230148.8	HOXB-AS1	transcript	0.040180333	0.200324667	-2.317778638	0.940102553	1
ENST00000435343.1	ENSG00000235706.7	AL356017.3	transcript	0.174581667	0.685677	-1.973627065	0.953510123	1
ENST00000435434.1	ENSG00000231233.1	RP11-127L20.6	transcript	0.633147333	3.757432333	-2.569133964	0.609800124	1
ENST00000435439.5	ENSG00000197182.14	MIRLET7BHG	transcript	2.958968333	1.837683333	0.687206072	0.004843469	0.068005842
ENST00000435608.1	ENSG00000237373.1	AF129408.16	transcript	0	0.599026667	#NAME?	0.016696437	0.149753126
ENST00000435621.3	ENSG00000257475.2	RP11-983P16.2	transcript	0	0.895733333	#NAME?	0.005475514	0.073696908
ENST00000435624.2	ENSG00000225163.4	AL133168.2	transcript	0.145921	0.308798	-1.081475887	0.547264369	1
ENST00000435635.1	ENSG00000231964.1	RP11-67C2.2	transcript	0.217301333	0.800325667	-1.880890151	0.905303204	1
ENST00000435766.1	ENSG00000228554.1	AC004837.5	transcript	0.017441667	0	Inf	0.346314841	0.878429581
ENST00000435800.6	ENSG00000226419.7	RP11-31F15.1	transcript	0.094678	1.216392667	-3.683435983	0.185240574	0.623824875
ENST00000435880.6	ENSG00000179818.13	AC136007.2	transcript	0.986708333	2.497356	-1.339705895	0.448676241	1
ENST00000435947.5	ENSG00000203875.10	SNHG5	transcript	0	0.090779	#NAME?	0.169557079	0.592877506
ENST00000436039.1	ENSG00000228830.1	RP4-781K5.2	transcript	1.095872	4.359059333	-1.991937543	1	1
ENST00000436054.1	ENSG00000225434.2	RP11-63P12.6	transcript	0.053852	1.005247333	-4.222406773	0.128957142	0.503337852
ENST00000436187.1	ENSG00000236008.1	AC011747.4	transcript	0.089077	0.315952667	-1.826583566	0.850763201	1
ENST00000436293.6	ENSG00000189223.14	PAX8-AS1	transcript	0.110130667	2.511783333	-4.511423864	0.041472828	0.257838561
ENST00000540299.1	ENSG00000249790.2	RP11-20D14.6	transcript	16.210233	2.030843667	2.996753737	4.69E-05	0.002445261
ENST00000436413.5	ENSG00000232021.6	RP11-558N14.1	transcript	0.131192333	0.464198	-1.823056893	0.79548936	1
ENST00000436506.1	ENSG00000227403.1	AC009299.3	transcript	0.254296667	0.649512333	-1.352844369	0.589392677	1
ENST00000436596.1	ENSG00000233016.6	SNHG7	transcript	1.776694667	9.705250333	-2.449569657	0.707846602	1
ENST00000436710.5	ENSG00000233901.5	RP11-65J3.1	transcript	0.559896667	2.267463333	-2.017846725	1	1
ENST00000436758.1	ENSG00000234336.6	AC005017.1	transcript	0.150238333	0.114240667	0.39517666	0.105571294	0.447563332
ENST00000436764.5	ENSG00000196756.11	RP4-564F22.2	transcript	0.31841	1.289926333	-2.018331126	0.989372181	1
ENST00000436885.1	ENSG00000228251.1	AC012442.6	transcript	0.183031667	1.181337667	-2.690256217	0.647027067	1
ENST00000436996.1	ENSG00000235954.6	TTC28-AS1	transcript	0.045567	1.050067667	-4.526349098	0.127918974	0.500955216
ENST00000437028.5	ENSG00000174365.19	SNHG11	transcript	0	0.258036667	#NAME?	0.026852716	0.200195644
ENST00000437071.5	ENSG00000244625.5	CTA-211A9.5	transcript	0.267455667	3.123904333	-3.545978597	0.144595947	0.540690043
ENST00000437190.1	ENSG00000203739.3	RP11-296O14.3	transcript	0.595405333	1.286538333	-1.111550394	0.415073541	0.96544515
ENST00000437232.5	ENSG00000229124.6	RP11-124N14.4	transcript	0.817377333	23.12531533	-4.822326991	0.004160125	0.061470709
ENST00000437244.6	ENSG00000223571.6	RP13-858C7.1	transcript	0.142841	0.894548	-2.646748758	0.628016989	1
ENST00000437322.2	ENSG00000234390.4	AF238380.5	transcript	0.063705333	0.213008	-1.741421552	0.857602616	1
ENST00000437446.1	ENSG00000239665.8	RP11-295P9.3	transcript	0.147161333	1.130909	-2.942012288	0.560774942	1
ENST00000437461.1	ENSG00000227200.1	RP11-121A14.3	transcript	1.259805333	4.623662333	-1.875835218	0.832504168	1
ENST00000437616.1	ENSG00000206567.9	AC022007.5	transcript	0.135968667	0.360426333	-1.406430193	0.621507869	1
ENST00000437621.6	ENSG00000230487.7	AC093734.11	transcript	0.033562	0.508507667	-3.92136893	0.337877427	0.872749956
ENST00000437680.1	ENSG00000237133.1	AC020594.5	transcript	0.077986333	0.411587	-2.399904188	1	1
ENST00000437681.1	ENSG00000242125.3	SNHG3	transcript	10.14794767	22.83235167	-1.169891476	0.300804018	0.818537197
ENST00000437713.5	ENSG00000235954.6	TTC28-AS1	transcript	0.011237333	1.184258	-6.719539889	0.010655722	0.112758116
ENST00000505731.5	ENSG00000249673.6	RP11-520M5.5	transcript	0.609342333	0.078873667	2.949637356	0.000321449	0.010587488
ENST00000437964.5	ENSG00000230487.7	AC093734.11	transcript	0.000685333	0.582576667	-9.731426346	0.007396023	0.089198008
ENST00000438293.1	ENSG00000231437.3	RP11-88H9.2	transcript	0.069742333	0.288615333	-2.049041411	0.899050716	1
ENST00000438298.6	ENSG00000231889.7	RP3-487J7.2	transcript	0.172376	0.892700333	-2.372617043	0.810602475	1
ENST00000438409.1	ENSG00000234174.1	AC016683.5	transcript	0.031433333	0.066565667	-1.082482984	0.776301153	1
ENST00000438412.5	ENSG00000231074.8	HCG18	transcript	0.076874667	1.050148	-3.771940605	0.192505363	0.639727504
ENST00000438872.1	ENSG00000244380.1	RP11-24C3.2	transcript	0.098828333	0.191304	-0.952870424	0.519240706	1
ENST00000438967.1	ENSG00000231102.1	RP11-298J23.5	transcript	0.313880667	0.783233333	-1.319225996	0.49617342	1
ENST00000439057.5	ENSG00000236200.5	RP11-184I16.2	transcript	0.034207	0.2568	-2.908281714	0.738539047	1
ENST00000439129.5	ENSG00000237037.9	RP4-669P10.18	transcript	0.275029333	1.212591667	-2.14043641	0.924220619	1
ENST00000439298.5	ENSG00000225032.5	RP11-228B15.4	transcript	0.335251	1.45993	-2.122585657	0.927601872	1
ENST00000439362.5	ENSG00000172965.15	AC068491.1	transcript	0.148119	0.893211667	-2.59224538	0.723336982	1
ENST00000439501.1	ENSG00000227512.1	RP11-413M3.4	transcript	1.290379667	0.462053333	1.481664318	0.003362087	0.053336925
ENST00000439539.3	ENSG00000240288.7	GHRLOS	transcript	0.602946	2.961062333	-2.296014156	0.76177046	1
ENST00000439559.2	ENSG00000224914.3	RP11-322M19.2	transcript	0.343450333	2.460010333	-2.840490986	0.398484337	0.942842753
ENST00000439622.1	ENSG00000226310.1	RP3-323P24.3	transcript	0.176104667	0.406533	-1.206939326	0.468314651	1
ENST00000439943.5	ENSG00000223891.5	RP5-995J12.2	transcript	0.569124667	4.551535333	-2.999536666	0.333914745	0.866423434
ENST00000440052.5	ENSG00000238197.5	AP000279.69	transcript	0.10695	0.528605667	-2.305255408	0.818139568	1
ENST00000440079.1	ENSG00000225733.5	AC090937.2	transcript	0	5.177401333	#NAME?	4.69E-08	8.36E-06
ENST00000440181.5	ENSG00000231160.9	RP11-617D20.1	transcript	0.396584	0.846819	-1.094427165	0.387582221	0.932980725
ENST00000440326.1	ENSG00000229647.1	AC007879.7	transcript	0.126217	1.053165	-3.060753339	0.514288839	1
ENST00000440406.2	ENSG00000224888.4	RP5-1142A6.2	transcript	0.383053	0.320347	0.25790854	0.039685351	0.251633231
ENST00000440408.5	ENSG00000233864.7	TTTY15	transcript	0.045268	1.198776667	-4.72692753	0.119678216	0.482551636
ENST00000440456.5	ENSG00000228839.5	RP3-400N23.6	transcript	0.167851	0.932281667	-2.473584764	0.818231394	1
ENST00000440492.1	ENSG00000233975.1	RP11-288L9.1	transcript	0.058802333	0.081325667	-0.46783734	0.536520266	1
ENST00000440595.5	ENSG00000285230.1	RP5-1125A11.1	transcript	0.719887667	0.780668667	-0.116938564	0.084976026	0.395263998
ENST00000440769.3	ENSG00000234292.3	RP11-213H15.1	transcript	1.261906333	3.523840333	-1.481543728	0.585086648	1
ENST00000440816.5	ENSG00000244625.5	CTA-211A9.5	transcript	0.599077	2.364257333	-1.98057372	0.961649859	1
ENST00000440971.2	ENSG00000241764.3	AC002467.7	transcript	0.147413	0.876740333	-2.572285861	0.674092432	1
ENST00000441052.1	ENSG00000235314.1	AC017116.8	transcript	0.86736	3.791447667	-2.128045992	0.904303113	1
ENST00000441093.1	ENSG00000187904.3	AC097382.5	transcript	0.936749667	2.393587667	-1.353439182	0.545521645	1
ENST00000441217.1	ENSG00000235499.1	AC073046.25	transcript	10.32650533	22.68945633	-1.135669937	0.318982059	0.848340953
ENST00000441231.1	ENSG00000225479.1	RP5-997K18.1	transcript	0.095314667	0.435554667	-2.192083671	1	1
ENST00000441238.1	ENSG00000224606.1	AC017084.6	transcript	0.099386	0.192982	-0.957351743	0.550814767	1
ENST00000441255.6	ENSG00000251301.6	RP11-81H14.2	transcript	0.367934333	2.493196667	-2.760476478	0.476491802	1
ENST00000441257.1	ENSG00000237036.4	ZEB1-AS1	transcript	0.301472667	1.032587333	-1.776164696	0.782442268	1
ENST00000441316.1	ENSG00000235513.1	RP4-756G23.5	transcript	0.100511667	0.911009667	-3.180103394	0.347474419	0.879554838
ENST00000441331.1	ENSG00000228063.1	RP11-135J2.4	transcript	0.23465	1.976173333	-3.074127128	0.56142922	1
ENST00000441414.1	ENSG00000236337.1	L29074.5	transcript	0.032481667	0.626113667	-4.268727027	0.234589021	0.712410793
ENST00000441539.1	ENSG00000244055.1	AC007566.10	transcript	0	0.808550667	#NAME?	0.014605125	0.137515027
ENST00000441630.1	ENSG00000223935.1	AC008074.3	transcript	0.085013	0.112951667	-0.409950182	0.324843679	0.853264104
ENST00000441749.1	ENSG00000225062.1	AC021016.6	transcript	1.779105333	1.540550667	0.207705798	0.049697049	0.286320709
ENST00000441875.1	ENSG00000239203.1	AC093484.4	transcript	1.036181667	2.614495667	-1.335255716	0.498706462	1
ENST00000441978.1	ENSG00000235488.1	RP11-560J1.1	transcript	0.38778	0.473749667	-0.288886531	0.260560631	0.756699944
ENST00000442119.5	ENSG00000234608.7	AC003029.1	transcript	0	0.496984667	#NAME?	0.017780332	0.155556686
ENST00000442171.5	ENSG00000228106.5	RP11-452F19.3	transcript	0.010455333	0.947434	-6.501714483	0.010286792	0.110129383
ENST00000442179.1	ENSG00000236772.1	RP5-1184F4.5	transcript	0.160111333	0.344075	-1.10364764	0.384202972	0.932980725
ENST00000442293.5	ENSG00000172965.15	AC068491.1	transcript	0.407844667	1.547862333	-1.924185473	0.909140791	1
ENST00000442383.1	ENSG00000223891.5	RP5-995J12.2	transcript	0.299571667	1.299806333	-2.117323597	0.973094027	1
ENST00000442417.5	ENSG00000225205.5	AC093818.1	transcript	0.497834333	3.100813	-2.638908889	0.597202415	1
ENST00000442432.1	ENSG00000233554.5	RP11-326F20.5	transcript	0.293599	1.363235667	-2.215116027	0.928823021	1
ENST00000442435.3	ENSG00000237781.3	RP11-54A4.2	transcript	5.817789333	6.876676667	-0.241240457	0.064000621	0.332897395
ENST00000442526.2	ENSG00000230555.2	RP11-517P14.2	transcript	0.387109	2.053973667	-2.407605931	0.685510856	1
ENST00000442532.1	ENSG00000229848.1	RP13-766D20.2	transcript	0.433278	0.634510333	-0.550350675	0.184236458	0.621761941
ENST00000442673.1	ENSG00000236423.5	RP13-15E13.1	transcript	0.080438333	0.283657	-1.818192372	0.82361548	1
ENST00000442781.1	ENSG00000226454.1	RP3-462C17.1	transcript	0.045208333	0.298416333	-2.722665864	0.74470395	1
ENST00000442815.1	ENSG00000237989.1	AP001046.5	transcript	0.031695	0.333066667	-3.393483803	0.431135517	0.986460792
ENST00000442867.1	ENSG00000235151.1	AC114730.2	transcript	0.059859	0.293499667	-2.293718782	0.934114506	1
ENST00000442941.1	ENSG00000225822.4	AC083822.1	transcript	0.189183333	0.068971667	1.455709261	0.068425916	0.346361449
ENST00000442956.1	ENSG00000236790.5	LINC00299	transcript	0.154251	1.790941333	-3.537366332	0.145190733	0.541926145
ENST00000443374.6	ENSG00000226200.6	RP11-50E11.3	transcript	0.069350667	0.672669667	-3.277916546	0.18235235	0.61768455
ENST00000443565.1	ENSG00000234184.5	RP5-887A10.1	transcript	0	1.949457667	#NAME?	0.002416343	0.042870638
ENST00000443596.1	ENSG00000234608.7	AC003029.1	transcript	0.176537	1.184643667	-2.746410679	0.613058078	1
ENST00000443631.1	ENSG00000223478.1	RP11-545E17.3	transcript	0.142638667	2.899765	-4.34549896	0.115027566	0.472675315
ENST00000443642.1	ENSG00000225855.6	RUSC1-AS1	transcript	0.481290667	0.863458333	-0.843218115	0.272860308	0.778348533
ENST00000444039.1	ENSG00000237476.1	XXbac-B135H6.15	transcript	0.565703333	0.977361	-0.788845865	0.285533955	0.792629821
ENST00000585593.1	ENSG00000267122.1	AC004490.1	transcript	0.060463	0.008253	2.873062018	0.014017491	0.13384538
ENST00000444093.1	ENSG00000232545.1	KB-318B8.7	transcript	0.538582	2.363647333	-2.133776876	0.968842407	1
ENST00000444184.5	ENSG00000204054.13	RP11-492E3.1	transcript	1.864020667	10.184276	-2.449853662	0.771182464	1
ENST00000444188.1	ENSG00000226445.1	XXyac-YX65C7_A.2	transcript	0.053653	0.257906667	-2.26511832	0.963593276	1
ENST00000444259.1	ENSG00000230177.1	RP5-1112D6.4	transcript	0.210423	2.985106333	-3.826418013	0.15513153	0.565163829
ENST00000444301.5	ENSG00000172965.15	AC068491.1	transcript	0.23212	1.053743667	-2.182581221	0.91294635	1
ENST00000444348.1	ENSG00000239636.1	RP4-728D4.2	transcript	0.471667	2.650290333	-2.49030984	0.658402558	1
ENST00000444362.2	ENSG00000224870.6	RP4-758J18.2	transcript	0.074448667	0.439376333	-2.561139246	0.852479972	1
ENST00000444375.1	ENSG00000226688.6	RP11-429G19.2	transcript	0.046548333	0.534737667	-3.522029885	0.497134272	1
ENST00000444388.5	ENSG00000244625.5	CTA-211A9.5	transcript	0.657986	2.940006	-2.159690306	0.875088172	1
ENST00000444482.1	ENSG00000228906.1	RP13-216E22.4	transcript	0.131117	2.302493333	-4.134270323	0.162685189	0.579837598
ENST00000444529.1	ENSG00000182873.5	RP11-181G12.2	transcript	0.104463	1.00744	-3.269629973	0.356518738	0.893667856
ENST00000444688.1	ENSG00000236790.5	LINC00299	transcript	0.030715	0.650180333	-4.40382463	0.214792172	0.682351873
ENST00000444744.1	ENSG00000234772.1	RP11-428O18.4	transcript	0.780933	0.662297	0.237720455	0.048038461	0.280597463
ENST00000444958.1	ENSG00000226950.6	KIAA0114	transcript	0.030717333	0.880788333	-4.841670478	0.145063916	0.541684386
ENST00000444968.1	ENSG00000240731.1	RP5-890O3.9	transcript	1.02775	1.361469	-0.405674761	0.153933623	0.562279431
ENST00000444986.1	ENSG00000224157.1	HCG14	transcript	0.372841	0.399928667	-0.10118218	0.124687951	0.495031093
ENST00000445076.1	ENSG00000223745.7	RP4-717I23.3	transcript	0	0.062648	#NAME?	0.385902694	0.932980725
ENST00000445118.6	ENSG00000228794.8	RP11-206L10.11	transcript	0.278737333	0.214343	0.378984944	0.103094623	0.443429103
ENST00000445430.5	ENSG00000242086.8	AC069513.3	transcript	0.728919667	3.255157	-2.158895397	0.881309065	1
ENST00000445466.2	ENSG00000229619.3	MBNL1-AS1	transcript	0.682825	2.604748333	-1.931556203	0.875701229	1
ENST00000445520.5	ENSG00000231312.6	AC007246.3	transcript	0.051255667	1.340035667	-4.708416077	0.085794994	0.397205297
ENST00000445551.1	ENSG00000237424.1	FOXD2-AS1	transcript	0.257754	1.881627	-2.867913945	0.416389568	0.967321588
ENST00000445681.1	ENSG00000237310.1	GS1-124K5.4	transcript	0.409606667	1.513796333	-1.885860016	0.827270906	1
ENST00000445682.2	ENSG00000228315.11	KB-1572G7.1	transcript	3.199659667	4.033323667	-0.334050724	0.060819222	0.322540935
ENST00000445808.3	ENSG00000225850.3	RP11-452K12.4	transcript	1.993311333	3.012656	-0.595868887	0.134872277	0.519036705
ENST00000445814.1	ENSG00000229807.10	XIST	transcript	0.023849333	0.212425	-3.154932721	0.919942704	1
ENST00000445932.1	ENSG00000236968.1	RP11-298E9.5	transcript	0.130523	0.336714667	-1.367222511	0.593663859	1
ENST00000445938.1	ENSG00000239775.1	AC017116.11	transcript	1.075716333	0.986978333	0.12420737	0.057977213	0.313432262
ENST00000446290.1	ENSG00000234506.5	RP11-274B18.2	transcript	2.009017	38.55080933	-4.262199471	0.023436072	0.184447679
ENST00000446401.1	ENSG00000228857.2	AC104653.1	transcript	0.237191	1.595027667	-2.749460274	0.619690064	1
ENST00000446423.1	ENSG00000234684.6	RP11-314N13.4	transcript	0.061422667	0.715030667	-3.541162065	0.213933779	0.680361252
ENST00000446489.1	ENSG00000229512.1	AC068580.5	transcript	7.785545667	3.489474	1.157788575	0.002109807	0.039076613
ENST00000446542.5	ENSG00000242349.5	NPPA-AS1	transcript	0.135783	0.599694667	-2.142925277	0.964898895	1
ENST00000446578.1	ENSG00000182057.4	Z83851.3	transcript	0.071155	0.218928333	-1.621421635	0.703068951	1
ENST00000446751.5	ENSG00000223482.7	RP11-322M19.1	transcript	0.509454333	5.066766333	-3.31404056	0.167452227	0.589201324
ENST00000446816.1	ENSG00000204685.6	AC012307.3	transcript	0.418535333	2.413181	-2.527514801	0.613465465	1
ENST00000446847.1	ENSG00000230063.1	RP11-384C4.6	transcript	0.178766667	1.275557	-2.834977711	0.53834843	1
ENST00000447028.1	ENSG00000236935.1	AP003774.1	transcript	0.083428	0.849695333	-3.348342076	0.402225418	0.946984886
ENST00000447070.1	ENSG00000234072.1	AC074117.10	transcript	0.057987667	0.776964333	-3.74403038	0.204344932	0.662060355
ENST00000447125.5	ENSG00000215533.8	LINC00189	transcript	0.717107333	3.495971667	-2.285432516	0.887361292	1
ENST00000447221.1	ENSG00000233016.6	SNHG7	transcript	1.089934667	1.384034	-0.344637726	0.080608862	0.382630405
ENST00000623540.1	ENSG00000279372.1	RP11-1182P23.5	transcript	0.343132333	0.048980667	2.808480762	0.002976328	0.049300266
ENST00000447424.5	ENSG00000223482.7	RP11-322M19.1	transcript	0.339217	1.688387333	-2.315365533	0.793718543	1
ENST00000447478.1	ENSG00000228634.1	RP4-534N18.2	transcript	0.053799	0.242314667	-2.171230468	0.930231589	1
ENST00000447494.1	ENSG00000225177.5	RP11-390P2.4	transcript	0.081038667	0.341017667	-2.073164138	0.920087859	1
ENST00000447514.1	ENSG00000236753.5	AC018642.1	transcript	0.120917333	0.289079333	-1.257444405	0.88371483	1
ENST00000447519.1	ENSG00000236304.1	AP001189.4	transcript	8.040291333	38.909588	-2.274806022	0.821319481	1
ENST00000447668.2	ENSG00000236859.6	NIFK-AS1	transcript	0.224009	1.783218	-2.992854483	0.395864536	0.939236535
ENST00000447795.3	ENSG00000232671.5	RP11-126K1.2	transcript	0.869882	1.339632667	-0.622945844	0.209212137	0.672588103
ENST00000447880.1	ENSG00000229915.1	AC016999.2	transcript	0.201461	0.136898333	0.557395698	0.115631848	0.474192888
ENST00000447933.5	ENSG00000182648.11	C7orf13	transcript	0.051617667	0.232813333	-2.173236852	0.95470176	1
ENST00000447937.1	ENSG00000176728.7	NCRNA00185	transcript	0.075508333	0.489552667	-2.696756296	0.623815754	1
ENST00000447949.1	ENSG00000229832.1	RP11-384C4.2	transcript	0.748031333	2.517677	-1.7509226	0.862297959	1
ENST00000447972.3	ENSG00000230408.3	AC007163.6	transcript	0.029612667	0.026551333	0.157430102	0.559949234	1
ENST00000447982.5	ENSG00000231770.5	AC046143.5	transcript	0	0.927525333	#NAME?	0.000961312	0.022924518
ENST00000448136.5	ENSG00000163597.14	SNHG16	transcript	0.568095	9.914687333	-4.125363166	0.120722118	0.485066759
ENST00000448247.5	ENSG00000215458.8	AP001053.11	transcript	0.092710667	0.612026667	-2.722787274	0.564259171	1
ENST00000448494.1	ENSG00000232931.5	AC008268.3	transcript	0.022112333	0.903773667	-5.353038348	0.01869941	0.160428036
ENST00000448513.1	ENSG00000227053.1	RP11-395B7.4	transcript	0.067734	0.733420333	-3.436688163	0.518133857	1
ENST00000448629.5	ENSG00000224870.6	RP4-758J18.2	transcript	0.006062667	0.962789667	-7.311124344	0.00812891	0.09495033
ENST00000448718.5	ENSG00000234741.7	GAS5	transcript	0.825179333	45.70368933	-5.791459129	0.009449771	0.104526981
ENST00000448835.2	ENSG00000225948.2	RP11-554I8.1	transcript	0.042546667	0.912997667	-4.42349316	0.165165353	0.584651943
ENST00000448892.1	ENSG00000233058.1	AC046143.7	transcript	0.097811	0.312277333	-1.674759228	0.704925002	1
ENST00000448927.1	ENSG00000184441.4	AP001062.7	transcript	0.175165667	0.687475	-1.972587224	0.957240553	1
ENST00000449005.5	ENSG00000228794.8	RP11-206L10.11	transcript	1.958512667	0.931425	1.072246948	0.003133155	0.050862794
ENST00000449034.1	ENSG00000231105.1	RP5-1071N3.1	transcript	0.128710333	0.860104333	-2.740383791	0.567125382	1
ENST00000449086.5	ENSG00000228784.7	AC013400.2	transcript	0.078429333	0.945697667	-3.591913795	0.156844702	0.568838469
ENST00000449111.5	ENSG00000235703.5	RP13-507I23.1	transcript	0.358910667	0.744075	-1.051823247	0.345217608	0.878427162
ENST00000449175.1	ENSG00000236901.6	MIR600HG	transcript	0.135446333	1.042186333	-2.943819997	0.351850653	0.885518386
ENST00000449248.1	ENSG00000235027.1	AC068580.6	transcript	0.77181	0.625216667	0.303889499	0.022583317	0.180478354
ENST00000449289.5	ENSG00000234741.7	GAS5	transcript	0	0.338059333	#NAME?	0.027133885	0.20157819
ENST00000449346.1	ENSG00000231621.1	AC013264.2	transcript	0.112846333	1.802662333	-3.997697735	0.291155058	0.80296427
ENST00000449363.1	ENSG00000236088.9	COX10-AS1	transcript	0.089796	1.464291333	-4.027407628	0.077579527	0.373392432
ENST00000449469.5	ENSG00000196756.11	RP4-564F22.2	transcript	0.387673	1.63863	-2.079577968	0.966022391	1
ENST00000449500.1	ENSG00000232442.1	CTD-3184A7.4	transcript	1.643034333	6.971268667	-2.085058601	0.968944167	1
ENST00000449579.1	ENSG00000231607.10	DLEU2	transcript	0.871472	16.10378733	-4.207801903	0.024819642	0.191059271
ENST00000449623.5	ENSG00000228804.5	RP11-211G3.3	transcript	0.043951	0.100547333	-1.193906924	0.643616672	1
ENST00000449660.5	ENSG00000238164.6	RP3-395M20.8	transcript	0.649231333	1.487457	-1.196043429	0.406717856	0.953427678
ENST00000449672.1	ENSG00000230539.1	AC087069.1	transcript	0.285838	1.265253333	-2.146156645	0.963594737	1
ENST00000450443.1	ENSG00000225205.5	AC093818.1	transcript	0.028583333	0.688207	-4.589596491	0.190542745	0.635669653
ENST00000450535.5	ENSG00000177410.12	ZFAS1	transcript	0.527072333	5.833096667	-3.468189112	0.192043199	0.638819654
ENST00000450589.5	ENSG00000234741.7	GAS5	transcript	0.779848	31.57853967	-5.33960769	0.005915548	0.077487674
ENST00000450860.1	ENSG00000228427.1	RP5-1091N2.9	transcript	0.099693667	3.969209	-5.315205864	0.016012473	0.14582987
ENST00000450893.1	ENSG00000234389.1	AC007278.3	transcript	0.189698333	0.626876667	-1.724474628	0.881637484	1
ENST00000450917.1	ENSG00000235078.1	AC142528.1	transcript	0.177216	0.388068667	-1.130803088	0.420540947	0.972696751
ENST00000450930.1	ENSG00000229931.1	RP1-151F17.1	transcript	0.245454667	0.171602	0.516390229	0.087425543	0.401205709
ENST00000450936.1	ENSG00000232623.1	AP000266.7	transcript	0	0.114443667	#NAME?	0.19779196	0.647920541
ENST00000450963.5	ENSG00000244625.5	CTA-211A9.5	transcript	0.101700333	0.863568667	-3.08598649	0.573167758	1
ENST00000451070.1	ENSG00000237940.3	AC093642.3	transcript	0.029124333	0.223884	-2.942454497	0.861455966	1
ENST00000451152.1	ENSG00000225434.2	RP11-63P12.6	transcript	0.092999	1.359608	-3.869831742	0.232975812	0.712183093
ENST00000451166.5	ENSG00000241990.5	RP6-109B7.3	transcript	0.336946667	1.785667667	-2.405871445	0.713055758	1
ENST00000451213.1	ENSG00000233184.6	RP11-421L21.3	transcript	0.093205	0.730878333	-2.97115201	0.455489725	1
ENST00000451302.6	ENSG00000223745.7	RP4-717I23.3	transcript	0.231077667	0.459376333	-0.9912987	0.51728517	1
ENST00000451318.2	ENSG00000224992.2	RP11-295G24.5	transcript	0.095820333	0.12563	-0.390777279	0.285385617	0.792480825
ENST00000451350.1	ENSG00000225889.7	AC074289.1	transcript	0.718327333	4.356058	-2.600309845	0.606521796	1
ENST00000451355.2	ENSG00000225092.2	RP11-405O10.2	transcript	0.200328333	1.640622333	-3.033804785	0.339211742	0.874848206
ENST00000451424.1	ENSG00000117242.7	RP11-401M16.7	transcript	0.537983333	3.273999	-2.605420497	0.515667894	1
ENST00000451485.1	ENSG00000223552.1	RP11-24F11.2	transcript	0.225358667	0.423847	-0.911320643	0.411374202	0.960183727
ENST00000451507.1	ENSG00000229539.1	RP11-119B16.2	transcript	0.202150333	1.256589333	-2.636012751	0.737814805	1
ENST00000648979	ENSG00000285557	AC069410.1	transcript	10.69270467	1.57682	2.761536936	6.55E-05	0.003169075
ENST00000451706.3	ENSG00000227165.7	RP11-323P17.1	transcript	0.550218	4.254656667	-2.950967475	0.395669801	0.938866486
ENST00000451766.2	ENSG00000238005.2	RP11-443B7.1	transcript	0.509885333	1.515769333	-1.571805479	0.639442122	1
ENST00000451786.5	ENSG00000231721.7	LINC-PINT	transcript	0.316814333	6.843327	-4.432988374	0.037366438	0.242303191
ENST00000451795.1	ENSG00000231663.1	RP5-827C21.4	transcript	0.153921333	0.376411333	-1.290116865	0.595410355	1
ENST00000451809.5	ENSG00000234456.7	AC004945.2	transcript	0	0.945589	#NAME?	0.002230205	0.040592496
ENST00000451832.1	ENSG00000228540.1	AC073326.3	transcript	0.023662	0.092099667	-1.960623914	0.904060831	1
ENST00000451837.5	ENSG00000228315.11	KB-1572G7.1	transcript	0.825309	1.861633667	-1.173562928	0.44455557	1
ENST00000451940.6	ENSG00000223482.7	RP11-322M19.1	transcript	0	0.356783	#NAME?	0.033688413	0.227939878
ENST00000451992.2	ENSG00000241666.2	RP3-455J7.4	transcript	0.090316333	0.466289667	-2.368167637	0.808873976	1
ENST00000452042.1	ENSG00000223343.1	RP13-131K19.2	transcript	0.122174333	0.762843333	-2.642445566	0.716780775	1
ENST00000452057.1	ENSG00000229127.1	AC007038.7	transcript	0.011889667	0.706942667	-5.893813043	0.025439708	0.193813302
ENST00000452222.1	ENSG00000230641.1	RP11-428O18.3	transcript	0.312107333	0.130789333	1.25479737	0.03423354	0.230077034
ENST00000452617.5	ENSG00000235652.7	RP11-545I5.3	transcript	0.117953333	0.331906	-1.49255852	0.828294031	1
ENST00000452622.1	ENSG00000223855.1	AC147651.3	transcript	0.062594	0.651733	-3.380184768	0.218389445	0.685817624
ENST00000452741.1	ENSG00000224505.2	AC002117.1	transcript	0.169781333	3.467286333	-4.352057226	0.086479091	0.399207499
ENST00000452768.5	ENSG00000223797.5	RP11-391M1.3	transcript	0.049671	0.310773333	-2.645387018	0.676880887	1
ENST00000452795.2	ENSG00000224174.2	RP4-798A10.4	transcript	0	0	NA	1	1
ENST00000452844.5	ENSG00000242086.8	AC069513.3	transcript	0.044277667	0.035839	0.305048814	0.278813665	0.783055312
ENST00000452900.5	ENSG00000237836.5	RP3-499B10.4	transcript	0.053005333	0.258701	-2.287076196	0.942191152	1
ENST00000452942.6	ENSG00000226688.6	RP11-429G19.2	transcript	0.107825333	0.656396	-2.605870271	0.839429954	1
ENST00000453008.2	ENSG00000234028.3	AC062029.1	transcript	0.089198667	0.534580667	-2.583313613	0.727340652	1
ENST00000453015.1	ENSG00000236200.5	RP11-184I16.2	transcript	0.050300667	0.204454	-2.023126862	0.950077958	1
ENST00000453023.1	ENSG00000225783.7	MIAT	transcript	0.036656	0.348652333	-3.249667868	0.569863136	1
ENST00000453026.6	ENSG00000223960.6	AC009948.5	transcript	0.115198333	0.902520667	-2.969840124	0.403320591	0.948010379
ENST00000582431	ENSG00000264293	RN7SL657P	transcript	0.688763	0.104344	2.722659999	0.018086272	0.157140814
ENST00000453289.1	ENSG00000234072.1	AC074117.10	transcript	0.084419	0.648418333	-2.941285237	0.65552317	1
ENST00000453317.1	ENSG00000225470.7	JPX	transcript	0.535190333	1.907536333	-1.833586573	0.815870629	1
ENST00000453324.5	ENSG00000242086.8	AC069513.3	transcript	0.958689	1.749001333	-0.867396605	0.254794468	0.744754851
ENST00000453671.5	ENSG00000231770.5	AC046143.5	transcript	0.201070333	0.817618	-2.023726721	0.921876072	1
ENST00000453732.1	ENSG00000230415.1	RP5-902P8.10	transcript	0.079328667	0.292078	-1.880439489	0.885020233	1
ENST00000453895.1	ENSG00000240710.1	RP11-430C7.4	transcript	0.270271667	1.068944667	-1.983704992	0.983965299	1
ENST00000453914.1	ENSG00000230155.6	RP3-477O4.14	transcript	0.318326	3.707078333	-3.541705698	0.208720664	0.671609905
ENST00000454060.1	ENSG00000223685.5	RP11-196I2.1	transcript	0.025104	0.028600333	-0.188114704	0.599131623	1
ENST00000454113.1	ENSG00000227042.1	RP6-1O2.1	transcript	0.064712	0.065283667	-0.012688823	0.48120969	1
ENST00000454117.1	ENSG00000249087.6	C1orf213	transcript	0.163251333	0.223416	-0.452637734	0.179839486	0.612033489
ENST00000454123.1	ENSG00000229955.1	RP1-5O6.4	transcript	0.102892333	0.823700333	-3.000984084	0.550582386	1
ENST00000454129.5	ENSG00000231074.8	HCG18	transcript	0.031008333	0.471786	-3.927404718	0.163291397	0.581109026
ENST00000454321.1	ENSG00000232807.2	RP11-536K7.3	transcript	0.038743333	0.429071333	-3.469197528	0.595699146	1
ENST00000454380.1	ENSG00000238160.1	AC116366.5	transcript	2.17017	6.879411667	-1.664477129	0.676562386	1
ENST00000454385.5	ENSG00000233093.5	RP3-527F8.2	transcript	0.072193	1.657483333	-4.520991596	0.083850916	0.391761283
ENST00000454488.5	ENSG00000223960.6	AC009948.5	transcript	0.107868667	0.347506667	-1.687764799	0.721958429	1
ENST00000454622.2	ENSG00000227757.3	AP000282.2	transcript	0.267197	0.754902333	-1.498386196	0.698961773	1
ENST00000454651.2	ENSG00000224536.2	RP11-134G8.7	transcript	0.077578667	0.863283667	-3.476102807	0.292306942	0.80469766
ENST00000454709.1	ENSG00000237280.1	RP11-96C23.9	transcript	0.01361	1.083243333	-6.314546481	0.024277287	0.188555799
ENST00000454721.5	ENSG00000233184.6	RP11-421L21.3	transcript	0.060801667	0.975778	-4.004370181	0.263410945	0.760985029
ENST00000454869.1	ENSG00000232063.1	RP11-307E17.8	transcript	0.105546333	0.943969	-3.160863022	0.404139112	0.949427483
ENST00000454890.1	ENSG00000230385.1	AC012507.4	transcript	0.215376	3.707521667	-4.105525724	0.178859293	0.609818843
ENST00000454977.1	ENSG00000224885.1	AC073502.1	transcript	0.116337	0.732364	-2.654250869	0.663860841	1
ENST00000454996.5	ENSG00000235954.6	TTC28-AS1	transcript	0.106226	0.595218	-2.486281231	0.681785627	1
ENST00000455011.1	ENSG00000234147.1	RP3-460G2.2	transcript	0.124316333	0.155927667	-0.326861074	0.360624029	0.899187952
ENST00000455084.1	ENSG00000229236.1	TTTY10	transcript	0.054056667	0.237586	-2.135905369	0.832934574	1
ENST00000455294.1	ENSG00000228201.1	AL022341.3	transcript	0.853559333	1.302366	-0.609571594	0.207998383	0.67014654
ENST00000455431.1	ENSG00000236528.1	RP1-125I3.2	transcript	0.176425667	0.568311	-1.687620178	0.682149247	1
ENST00000455485.5	ENSG00000228315.11	KB-1572G7.1	transcript	2.141968	6.230011	-1.540297783	0.592107854	1
ENST00000455671.1	ENSG00000229671.1	AC051649.16	transcript	0	0.615501	#NAME?	0.021702293	0.176125671
ENST00000455788.1	ENSG00000236263.1	RP11-263K19.6	transcript	0.023203667	0.186152	-3.004056412	0.708962387	1
ENST00000455835.2	ENSG00000228323.2	AC008753.6	transcript	0.431130667	0.612170667	-0.505808731	0.18857484	0.631422028
ENST00000455866.1	ENSG00000188365.3	AC092171.2	transcript	0.38407	0.491087333	-0.354610333	0.152277551	0.558018821
ENST00000455967.1	ENSG00000224965.1	RP5-1003J2.3	transcript	0.035239667	0.251806667	-2.837044296	0.665389041	1
ENST00000455981.1	ENSG00000224307.1	RP11-344B5.2	transcript	5.546982333	13.25415267	-1.256669406	0.378100604	0.925506008
ENST00000456035.1	ENSG00000223461.1	AC004471.9	transcript	0.388272333	0.376424667	0.044707741	0.112837299	0.467043141
ENST00000456053.5	ENSG00000237298.9	AC009948.3	transcript	0.108143	0.833898667	-2.946931798	0.415149374	0.965537697
ENST00000456099.1	ENSG00000233360.4	Z83844.1	transcript	0.153652667	0.139928667	0.134981253	0.102416835	0.441435062
ENST00000456119.5	ENSG00000228784.7	AC013400.2	transcript	0.029899333	0.092388	-1.62759216	0.792779418	1
ENST00000456161.5	ENSG00000179818.13	AC136007.2	transcript	0.288893333	0.852758333	-1.561600036	0.615966627	1
ENST00000456189.2	ENSG00000224846.2	RP1-90J20.8	transcript	0.508919333	1.853788	-1.864967362	0.840259038	1
ENST00000456273.1	ENSG00000224975.1	INE1	transcript	0.493531	2.81093	-2.509834915	0.702395497	1
ENST00000456293.5	ENSG00000234741.7	GAS5	transcript	0.231793	0.937568333	-2.016086845	0.914201688	1
ENST00000456352.2	ENSG00000231889.7	RP3-487J7.2	transcript	0	0.161437333	#NAME?	0.279318054	0.783055312
ENST00000456356.2	ENSG00000231864.2	RP11-229P13.23	transcript	0.037972333	0.198933333	-2.389264477	1	1
ENST00000456414.2	ENSG00000224950.2	RP5-1086K13.1	transcript	0.364109	1.407207	-1.950392258	0.986973336	1
ENST00000456429.5	ENSG00000234608.7	AC003029.1	transcript	0	0.727124	#NAME?	0.000269788	0.00929751
ENST00000456638.2	ENSG00000272589.1	ZSWIM8-AS1	transcript	0.391200667	0.940274	-1.265172397	0.533485188	1
ENST00000456688.2	ENSG00000231856.2	RP11-327P2.5	transcript	1.332155333	1.900885667	-0.512909445	0.122330062	0.488998993
ENST00000456782.1	ENSG00000226758.1	LINC00582	transcript	0.149472333	0.479356667	-1.681221024	0.796189494	1
ENST00000456813.1	ENSG00000228436.2	RP5-864K19.4	transcript	0.053100333	0.653704333	-3.621845438	0.290920006	0.80249881
ENST00000456917.1	ENSG00000234883.5	MIR155HG	transcript	0.061879333	1.064733333	-4.104890683	0.268456101	0.769410532
ENST00000456943.6	ENSG00000250903.8	RP1-80B9.2	transcript	0.101516333	1.605517333	-3.983254469	0.081446637	0.385135046
ENST00000457043.1	ENSG00000231365.5	RP11-418J17.1	transcript	0.028515	0.608698667	-4.415935268	0.289961225	0.800446679
ENST00000457075.1	ENSG00000238142.1	RP11-108M9.4	transcript	0.207319	4.386612667	-4.403183078	0.117878467	0.47768296
ENST00000457147.1	ENSG00000227540.1	RP11-152N13.5	transcript	0.017296	0.371956	-4.426621637	0.297822804	0.813318674
ENST00000457283.3	ENSG00000235560.3	AC002310.12	transcript	0.059903667	0.500105333	-3.061515773	0.517022746	1
ENST00000457336.1	ENSG00000237753.1	AC079922.3	transcript	0.246349333	1.276379	-2.373279305	0.769110127	1
ENST00000457356.8	ENSG00000235531.9	RP11-383H13.1	transcript	0.029352333	0.629688333	-4.423090839	0.046675935	0.275860054
ENST00000457369.1	ENSG00000233392.5	AC104809.4	transcript	0.193293	0.298294667	-0.625948791	0.628594907	1
ENST00000457484.6	ENSG00000230487.7	AC093734.11	transcript	0.101864333	0.279582333	-1.456624204	0.669281642	1
ENST00000457602.1	ENSG00000237576.1	AC097495.2	transcript	0.052550333	0.604621	-3.524259268	0.382417515	0.93243147
ENST00000457686.5	ENSG00000233806.7	AC131097.3	transcript	0.119608667	0.191212667	-0.676856167	0.452621075	1
ENST00000457706.1	ENSG00000233431.1	RP11-63N8.3	transcript	0.798710667	2.050293667	-1.360085678	0.551641988	1
ENST00000457725.1	ENSG00000231680.1	AP003774.6	transcript	0.261754	2.274821667	-3.119469961	0.338739187	0.874001779
ENST00000457898.1	ENSG00000226029.1	RP4-798A10.2	transcript	0.345318	3.825872333	-3.46979129	0.126872615	0.498084296
ENST00000457976.1	ENSG00000237422.1	RP11-305L7.3	transcript	0.080820333	1.148364333	-3.828718316	0.276927942	0.783055312
ENST00000457996.1	ENSG00000233029.3	RP11-439A17.9	transcript	0.073084667	0.165432333	-1.178600571	0.484434699	1
ENST00000458001.2	ENSG00000233695.2	GAS6-AS1	transcript	0.2411	0.534025	-1.147275631	0.43974839	0.996271004
ENST00000458007.2	ENSG00000241772.2	AC092620.2	transcript	0.388809	1.260817667	-1.697226136	0.818226008	1
ENST00000458178.2	ENSG00000224086.5	LL22NC03-86G7.1	transcript	0.085340333	0.234365667	-1.457461587	0.525330745	1
ENST00000458180.1	ENSG00000224614.1	AC124944.2	transcript	0.696769333	0.859222667	-0.302350924	0.075580579	0.367551784
ENST00000458220.1	ENSG00000234741.7	GAS5	transcript	0.110421333	1.349775333	-3.611628462	0.393996429	0.936409747
ENST00000458296.1	ENSG00000204261.8	XXbac-BPG246D15.8	transcript	0.452255333	4.106190333	-3.182591081	0.337645914	0.872462794
ENST00000458422.5	ENSG00000228340.5	RP5-1043L13.1	transcript	0.464442333	1.447130333	-1.639623478	0.822767176	1
ENST00000458725.5	ENSG00000231607.10	DLEU2	transcript	0.116872	2.946724	-4.656110701	0.043976027	0.26692803
ENST00000459742.1	ENSG00000259628.1	RP11-467H10.2	transcript	0.021361	0.113247333	-2.406425987	1	1
ENST00000459853	ENSG00000240233	RN7SL587P	transcript	0.111326	2.933463667	-4.719742647	0.089303222	0.405946914
ENST00000460022.6	ENSG00000216895.9	AC009403.2	transcript	0	0.775219667	#NAME?	0.000519256	0.014890101
ENST00000460249.5	ENSG00000175061.17	LRRC75A-AS1	transcript	0.272129333	0.276934667	-0.025253186	0.202951058	0.659065343
ENST00000460535	ENSG00000243544	RN7SL172P	transcript	0.352865	5.190181667	-3.878596792	0.160962745	0.575647132
ENST00000460552	ENSG00000242330	RN7SL683P	transcript	0.418885333	2.099406667	-2.325354375	0.821640899	1
ENST00000460889.5	ENSG00000206337.10	HCP5	transcript	0	0.656269	#NAME?	0.025186808	0.19274519
ENST00000461019.5	ENSG00000204934.10	RP4-751H13.6	transcript	0.148183333	1.137228667	-2.940067274	0.377747649	0.924933553
ENST00000461203.5	ENSG00000197536.11	AC116366.4	transcript	1.806954	9.534391333	-2.399581061	0.677799705	1
ENST00000461448.5	ENSG00000197989.13	SNHG12	transcript	0.290469667	0.644412667	-1.149597339	0.392591661	0.934630401
ENST00000461450	ENSG00000243650	RN7SL834P	transcript	0.096030667	2.101419333	-4.451725074	0.121220568	0.485932403
ENST00000461502.1	ENSG00000270008.1	RP11-298P3.4	transcript	0	0	NA	1	1
ENST00000461517	ENSG00000241175	RN7SL494P	transcript	0	0.384730667	#NAME?	0.036977967	0.24082452
ENST00000461850	ENSG00000243267	RN7SL614P	transcript	0.228130667	0.535146	-1.23007215	0.465585222	1
ENST00000461926	ENSG00000239908	RN7SL75P	transcript	0.115565333	0.989304667	-3.097706192	0.451301972	1
ENST00000461943.1	ENSG00000244265.1	RP11-103G8.4	transcript	1.498775	0.831013	0.850840867	0.011296785	0.116873405
ENST00000462094	ENSG00000239466	RN7SL552P	transcript	0.514281333	0.961704	-0.90303513	0.365208416	0.905978376
ENST00000462240	ENSG00000241939	RN7SL517P	transcript	0.270801333	2.627793667	-3.278545253	0.421873504	0.974532146
ENST00000462300.1	ENSG00000241912.1	RP11-292E2.2	transcript	0.033942333	0.031841333	0.092184996	0.620317679	1
ENST00000462662.1	ENSG00000273184.1	RP11-212P7.3	transcript	0.017528667	0.07244	-2.047070286	0.743728037	1
ENST00000462921	ENSG00000243738	RN7SL181P	transcript	0	0.269794	#NAME?	0.087493349	0.401364058
ENST00000463255.1	ENSG00000243305.1	RP11-362A9.3	transcript	0	0.166772	#NAME?	0.243407468	0.725125729
ENST00000463397	ENSG00000239899	RN7SL674P	transcript	5.249883333	2.413812	1.120972047	0.007017818	0.086388994
ENST00000463408.1	ENSG00000239523.5	RP11-202D20.1	transcript	0.035424333	0.115295	-1.702517341	0.763257485	1
ENST00000463482	ENSG00000239820	RN7SL213P	transcript	0.281747333	0.488184333	-0.793024042	0.655732798	1
ENST00000464115.1	ENSG00000197989.13	SNHG12	transcript	0.180729333	0.250332333	-0.470013962	0.19760172	0.647525493
ENST00000464271.1	ENSG00000241163.7	RP11-398A8.3	transcript	0	0.017875	#NAME?	1	1
ENST00000464958.1	ENSG00000243224.1	RP5-1157M23.2	transcript	0.40773	0.645868333	-0.663625976	0.21914264	0.687213552
ENST00000466557.6	ENSG00000241860.6	RP11-34P13.13	transcript	0.106552667	0.333017	-1.644029127	0.807845075	1
ENST00000466692.1	ENSG00000244459.2	RP11-1398P2.1	transcript	0.401731333	2.162227333	-2.428215319	0.821232701	1
ENST00000466740.2	ENSG00000241525.4	AC108004.3	transcript	0.331547333	1.011296667	-1.608919521	0.693322304	1
ENST00000466769	ENSG00000242860	RN7SL180P	transcript	0	0.332318	#NAME?	0.057258247	0.311284056
ENST00000466942.2	ENSG00000237149.5	ZNF503-AS2	transcript	0.123544333	0.244772	-0.986409695	0.574384738	1
ENST00000467342.1	ENSG00000240057.5	RP11-572M11.4	transcript	0.043279667	0.312074333	-2.850128414	0.578664459	1
ENST00000467369.1	ENSG00000206337.10	HCP5	transcript	0.111414	3.624325	-5.023709896	0.022056816	0.177802943
ENST00000467458.2	ENSG00000239911.2	RP11-796I2.2	transcript	0.092048333	1.101752667	-3.581264979	0.21058216	0.67504342
ENST00000467537.1	ENSG00000244701.1	RP5-894A10.2	transcript	0.035769667	0.977419	-4.77216857	0.067302478	0.343179931
ENST00000467650	ENSG00000241983	RN7SL566P	transcript	0.406740333	1.588490333	-1.965476347	0.974868102	1
ENST00000467740	ENSG00000242170	RN7SL329P	transcript	0.074242	0.602453667	-3.02054281	0.578588025	1
ENST00000467795	ENSG00000243051	RN7SL269P	transcript	0.037162333	0.299853	-3.012342414	0.882732567	1
ENST00000527970.1	ENSG00000255367.3	CTC-342M10.2	transcript	1.310005	0.212651	2.623012774	0.000297903	0.009992744
ENST00000467896.2	ENSG00000240497.2	RP11-185E8.1	transcript	0.176596667	1.699889333	-3.26691081	0.445155014	1
ENST00000467969	ENSG00000240160	RN7SL263P	transcript	0.034874	0.124989333	-1.841581226	0.87975052	1
ENST00000468165.1	ENSG00000239480.1	RP11-514P8.2	transcript	0.159507	0.090104333	0.823951343	0.095806126	0.423822992
ENST00000468562	ENSG00000240905	RN7SL798P	transcript	0.064908667	0.159655	-1.298474709	0.690289485	1
ENST00000468646.6	ENSG00000241163.7	RP11-398A8.3	transcript	0.240278333	1.868525333	-2.959121657	0.347410667	0.879487071
ENST00000468873	ENSG00000241333	RN7SL385P	transcript	0.137325333	1.482903	-3.432754532	0.435672671	0.990456708
ENST00000469264.1	ENSG00000229196.3	RP11-775D22.2	transcript	0.064259333	0.618833667	-3.267573768	0.550279166	1
ENST00000469306	ENSG00000240098	RN7SL351P	transcript	0	0.327386667	#NAME?	0.08513965	0.395747037
ENST00000469345	ENSG00000244314	RN7SL36P	transcript	0.144009333	0.719096667	-2.320023406	0.839867328	1
ENST00000469539.1	ENSG00000216895.9	AC009403.2	transcript	0.065361333	0.189994333	-1.539447071	0.938174013	1
ENST00000469903.5	ENSG00000205664.10	RP11-706O15.1	transcript	0.33113	0.352493333	-0.090198249	0.16786443	0.59000297
ENST00000469955	ENSG00000244357	RN7SL145P	transcript	0.104582333	0.954720667	-3.190439526	0.448257518	1
ENST00000469988	ENSG00000242971	RN7SL233P	transcript	0	0.140011667	#NAME?	0.229375777	0.705961044
ENST00000470135.5	ENSG00000228742.9	RP5-884M6.1	transcript	0	0	NA	1	1
ENST00000470491.6	ENSG00000175061.17	LRRC75A-AS1	transcript	0.27509	1.887611667	-2.778586392	0.489722301	1
ENST00000470784	ENSG00000239822	RN7SL754P	transcript	0	0.081546667	#NAME?	0.643841149	1
ENST00000470786	ENSG00000240474	RN7SL116P	transcript	0.162227333	2.974344333	-4.196482853	0.11242413	0.465950204
ENST00000471015	ENSG00000244044	RN7SL735P	transcript	0.06927	1.113924333	-4.007276753	0.41338056	0.963020848
ENST00000471090.5	ENSG00000205664.10	RP11-706O15.1	transcript	0.401686333	1.130696333	-1.49307024	0.593938128	1
ENST00000471299.1	ENSG00000240859.1	AC093627.10	transcript	0.010589333	1.476289	-7.123219597	0.009223173	0.102951105
ENST00000471305	ENSG00000239316	RN7SL11P	transcript	0	0.232480667	#NAME?	0.128890895	0.503337852
ENST00000471935.1	ENSG00000241657.1	TRBV11-2	transcript	0.743836333	5.829939	-2.970423664	0.452384328	1
ENST00000472046.1	ENSG00000239653.1	RP11-245J9.2	transcript	0.261718333	1.997526	-2.932127388	0.351146562	0.884564638
ENST00000472136.5	ENSG00000176124.11	DLEU1	transcript	0.061093667	0.081134667	-0.409295642	0.395082155	0.938092536
ENST00000472338	ENSG00000240106	RN7SL146P	transcript	0.090508	0.354245333	-1.968631625	1	1
ENST00000472779	ENSG00000239932	RN7SL606P	transcript	0.076525	0.595596667	-2.960332635	0.661630337	1
ENST00000473384	ENSG00000239948	RN7SL368P	transcript	0.118195	3.093921333	-4.710195603	0.084598716	0.394057697
ENST00000473426.1	ENSG00000283994.1	AC079584.3	transcript	0.271485	1.124738667	-2.050645436	0.968668131	1
ENST00000473550.1	ENSG00000243701.5	RP11-446H18.3	transcript	0.183698333	0.317263667	-0.788343775	0.538005091	1
ENST00000473668	ENSG00000243560	RN7SL364P	transcript	0.086075	1.680283	-4.286966152	0.140833085	0.531440532
ENST00000473798.1	ENSG00000225880.5	NCRNA00115	transcript	0.252389	0.998002667	-1.983394636	0.979733759	1
ENST00000473970.2	ENSG00000269609.5	RP11-18I14.10	transcript	0.231941667	2.947856667	-3.66783246	0.170225105	0.594384941
ENST00000474250.5	ENSG00000239213.5	RP11-85F14.5	transcript	0.220648333	1.588991	-2.848290198	0.512749535	1
ENST00000474814.1	ENSG00000197989.13	SNHG12	transcript	0.566070333	0.520067667	0.12228197	0.041714418	0.258757078
ENST00000475032	ENSG00000243954	RN7SL743P	transcript	0.083172667	1.523627333	-4.195256776	0.188151278	0.630448991
ENST00000475197.1	ENSG00000231177.4	GHRLOS2	transcript	1.170036	6.260850333	-2.419805694	0.608445816	1
ENST00000475250.1	ENSG00000240211.1	RP11-758P17.3	transcript	1.582068333	3.015544333	-0.930606531	0.304256143	0.824079516
ENST00000475661	ENSG00000243704	RN7SL105P	transcript	0.547664667	3.719538	-2.763758726	0.600906376	1
ENST00000475669.5	ENSG00000186235.10	AC016757.3	transcript	0	0.124942	#NAME?	0.068813419	0.347417995
ENST00000475761	ENSG00000242559	RN7SL144P	transcript	0	0.481474333	#NAME?	0.034255426	0.230096412
ENST00000475947.6	ENSG00000175061.17	LRRC75A-AS1	transcript	1.822321333	9.284631	-2.349067199	0.703183532	1
ENST00000476099.1	ENSG00000244158.1	RP1-93H18.6	transcript	0	0.259848333	#NAME?	0.050782659	0.290045037
ENST00000476186.2	ENSG00000240015.2	RP11-90P5.5	transcript	0.047348	0.777206333	-4.036922265	0.183390892	0.620139828
ENST00000476405.1	ENSG00000093100.13	XXbac-B461K10.4	transcript	0.168273	2.752076667	-4.031645046	0.13442083	0.517745106
ENST00000476501	ENSG00000240750	RN7SL559P	transcript	0.039346667	0.492429	-3.645602402	0.455197152	1
ENST00000477249.6	ENSG00000175061.17	LRRC75A-AS1	transcript	0	19.46466967	#NAME?	0.000866777	0.021407975
ENST00000477476	ENSG00000241188	RN7SL165P	transcript	0.042462333	0.410741	-3.273973408	0.51025874	1
ENST00000477702.1	ENSG00000196668.3	LINC00173	transcript	0.135816	1.102456	-3.020995724	0.626478536	1
ENST00000478664	ENSG00000240589	RN7SL258P	transcript	0.137426667	1.063487333	-2.952068969	0.579507809	1
ENST00000478944	ENSG00000242436	RN7SL789P	transcript	0.249966667	1.902105	-2.92778926	0.538907956	1
ENST00000479087	ENSG00000239419	RN7SL535P	transcript	0.407351	1.531573333	-1.910670091	0.947791004	1
ENST00000479462	ENSG00000241230	RN7SL801P	transcript	0.196069	1.102118333	-2.490845775	0.724296217	1
ENST00000479592.1	ENSG00000240859.1	AC093627.10	transcript	0.286013333	0.140052667	1.030112951	0.096760152	0.426815374
ENST00000479606.5	ENSG00000285314.1	XXbac-B135H6.19	transcript	0.017526667	0.016824	0.059030886	0.402821414	0.947227799
ENST00000480095	ENSG00000244232	RN7SL698P	transcript	0.704081333	3.300466333	-2.228855882	0.864882206	1
ENST00000480512	ENSG00000240718	RN7SL851P	transcript	0.125364667	1.451820667	-3.533660563	0.267912975	0.768422295
ENST00000480632.5	ENSG00000243836.5	RP4-555L14.5	transcript	0.117628333	1.24284	-3.401333068	0.356491267	0.893645246
ENST00000480931.1	ENSG00000231305.3	RP11-723O4.2	transcript	0.037162667	0.045338	-0.286866722	0.604614582	1
ENST00000481027.5	ENSG00000175061.17	LRRC75A-AS1	transcript	8.907685	55.495017	-2.639235789	0.572474991	1
ENST00000481220.5	ENSG00000197989.13	SNHG12	transcript	0.080386	0.247366333	-1.621632993	0.879802404	1
ENST00000481368.5	ENSG00000197989.13	SNHG12	transcript	0.744566	1.069030667	-0.521831596	0.127261757	0.499291511
ENST00000482040	ENSG00000241217	RN7SL809P	transcript	0.178911	1.883245667	-3.395907213	0.339073737	0.874608715
ENST00000482644	ENSG00000241420	RN7SL505P	transcript	0.156428667	1.128750333	-2.851149588	0.762762833	1
ENST00000482700	ENSG00000242893	RN7SL413P	transcript	0.043794333	0	Inf	0.434497012	0.989292917
ENST00000483080.5	ENSG00000225484.6	RP11-773D16.1	transcript	0.963301	2.306615667	-1.25971907	0.438552259	0.994434366
ENST00000483140.5	ENSG00000175061.17	LRRC75A-AS1	transcript	1.253948667	28.322304	-4.497388438	0.009916455	0.107615645
ENST00000483262.1	ENSG00000241679.2	RP11-80H8.4	transcript	0	0.268496333	#NAME?	0.103236828	0.44374936
ENST00000483342.5	ENSG00000174365.19	SNHG11	transcript	0.000815667	0.059845	-6.19710721	0.516008592	1
ENST00000483436.5	ENSG00000197989.13	SNHG12	transcript	0.174710667	0.361879667	-1.050542355	0.562960222	1
ENST00000483543.7	ENSG00000270726.6	AJ271736.10	transcript	0.546938	1.465612667	-1.422054671	0.605471771	1
ENST00000483578.1	ENSG00000260899.1	RP11-2C24.4	transcript	0.553923667	0.988442667	-0.835470107	0.272763062	0.778163302
ENST00000483664.5	ENSG00000284048.2	RP11-511P7.6	transcript	0.486239	3.107499667	-2.676016718	0.572159578	1
ENST00000484033	ENSG00000240853	RN7SL328P	transcript	0.389932667	5.230170333	-3.745561005	0.157084169	0.569326658
ENST00000484055	ENSG00000240823	RN7SL23P	transcript	0.723875667	5.497372333	-2.92492837	0.421730606	0.974447883
ENST00000484215	ENSG00000243398	RN7SL141P	transcript	0.953979	2.39221	-1.326314628	0.560288337	1
ENST00000484836.1	ENSG00000175061.17	LRRC75A-AS1	transcript	0.483372667	0.637057333	-0.398287322	0.219815692	0.688599916
ENST00000484900	ENSG00000242182	RN7SL745P	transcript	0	0.117222	#NAME?	0.28118899	0.785747024
ENST00000485071.2	ENSG00000274272.1	RP11-44M6.7	transcript	4.831772667	6.524948	-0.433413826	0.07773122	0.37385369
ENST00000485162.5	ENSG00000239523.5	RP11-202D20.1	transcript	0.032187	0.334625333	-3.37799665	0.354146893	0.889659872
ENST00000485522	ENSG00000241395	RN7SL344P	transcript	0.035300333	0.527550333	-3.901555036	0.312549914	0.837434584
ENST00000485974.1	ENSG00000244151.1	RP11-148K1.12	transcript	0.192713667	0.388864333	-1.01280803	0.408690751	0.956293709
ENST00000486087	ENSG00000241963	RN7SL655P	transcript	0.042204667	0.8691	-4.36404775	0.20789675	0.670004808
ENST00000486501	ENSG00000244748	RN7SL153P	transcript	0	0.323027	#NAME?	0.051461994	0.292295539
ENST00000487977.1	ENSG00000203709.11	AL035209.2	transcript	0.457943333	1.554719667	-1.763413477	0.777273515	1
ENST00000488132.5	ENSG00000239445.5	RP11-319J24.1	transcript	0.051416	0.156214667	-1.603240629	0.883079619	1
ENST00000488398	ENSG00000240877	RN7SL521P	transcript	0.252618	0.521047	-1.044456073	0.422331265	0.975114713
ENST00000488416	ENSG00000243845	RN7SL30P	transcript	0	0.920837	#NAME?	0.020304659	0.169315058
ENST00000488545.1	ENSG00000241163.7	RP11-398A8.3	transcript	0.589505667	5.949649333	-3.335227053	0.183806532	0.621068346
ENST00000488739	ENSG00000244610	RN7SL756P	transcript	0	0.151760667	#NAME?	0.385777451	0.932980725
ENST00000422040.2	ENSG00000228737.2	AC008781.7	transcript	0.031835	0.005374	2.566545538	0.165463086	0.58519525
ENST00000488827	ENSG00000242251	RN7SL20P	transcript	0.133128	0.919027333	-2.787293734	0.699846811	1
ENST00000489336.5	ENSG00000219665.8	CTD-2006C1.2	transcript	0.077853	2.406755333	-4.950193044	0.048847686	0.283438887
ENST00000489452.1	ENSG00000196668.3	LINC00173	transcript	1.199369	2.197105667	-0.873328667	0.282158139	0.787093231
ENST00000489463	ENSG00000244256	RN7SL130P	transcript	0.033405667	0.417045667	-3.642040612	0.444703486	1
ENST00000489622	ENSG00000241243	RN7SL629P	transcript	0.070587	0.125190667	-0.826652597	0.699219234	1
ENST00000489632.5	ENSG00000243836.5	RP4-555L14.5	transcript	0.043647667	1.103878333	-4.660532829	0.155876299	0.56720853
ENST00000489872	ENSG00000275014	RN7SL166P	transcript	0.030125	1.451067	-5.590009083	0.088876768	0.404800999
ENST00000490061	ENSG00000242999	RN7SL239P	transcript	0.601737667	2.763213667	-2.199140551	0.921579515	1
ENST00000490162.2	ENSG00000228742.9	RP5-884M6.1	transcript	0.184331	0.131505667	0.48717375	0.28607251	0.79370807
ENST00000490246	ENSG00000243015	RN7SL737P	transcript	0.005413667	0.072590667	-3.745106101	1	1
ENST00000490496	ENSG00000240767	RN7SL288P	transcript	1.042024333	3.011216	-1.530957231	0.762088061	1
ENST00000491009.5	ENSG00000175061.17	LRRC75A-AS1	transcript	0.150366667	0.508862333	-1.75879062	0.782032984	1
ENST00000491934.2	ENSG00000269926.1	RP11-442H21.2	transcript	0.314977333	1.623794	-2.366048702	0.787381108	1
ENST00000492377	ENSG00000239884	RN7SL608P	transcript	0.666297333	3.095321333	-2.215851162	0.864415307	1
ENST00000492388	ENSG00000241413	RN7SL441P	transcript	0	1.268577333	#NAME?	0.011818591	0.120060221
ENST00000492937.1	ENSG00000243926.1	RP11-791I24.4	transcript	0	0.438342333	#NAME?	0.056500599	0.309089258
ENST00000493405	ENSG00000242865	RN7SL244P	transcript	0.136945667	0.416442333	-1.604513117	0.806226885	1
ENST00000493687	ENSG00000242256	RN7SL57P	transcript	0.126688667	2.001392	-3.981644392	0.185225718	0.623818221
ENST00000493781	ENSG00000244218	RN7SL81P	transcript	0	0.478823	#NAME?	0.057327156	0.31149961
ENST00000493791	ENSG00000242876	RN7SL812P	transcript	0.319352333	2.051466	-2.683434347	0.665388654	1
ENST00000494134	ENSG00000239794	RN7SL653P	transcript	0.058846333	1.861299667	-4.983214011	0.063551263	0.331521365
ENST00000494221.1	ENSG00000242798.1	RP11-506M12.1	transcript	0.187656333	0.38094	-1.021470802	0.479587888	1
ENST00000494270.6	ENSG00000269609.5	RP11-18I14.10	transcript	0.767220667	1.644208	-1.09967933	0.368791998	0.911261698
ENST00000495324.5	ENSG00000219665.8	CTD-2006C1.2	transcript	0.098165667	1.286177667	-3.711727602	0.401877142	0.946825233
ENST00000495430.1	ENSG00000225484.6	RP11-773D16.1	transcript	0.140722	0.191191	-0.44216672	0.312269733	0.836984844
ENST00000496359.5	ENSG00000225484.6	RP11-773D16.1	transcript	0.237607	0.59155	-1.315922777	0.494766049	1
ENST00000496490	ENSG00000244671	RN7SL280P	transcript	0.214885	0.991018	-2.205346482	0.918286787	1
ENST00000497468	ENSG00000243260	RN7SL558P	transcript	0.179028333	2.507325333	-3.807889368	0.219616383	0.688208657
ENST00000497704	ENSG00000266160	RN7SL612P	transcript	0	0.141585333	#NAME?	0.287344156	0.795748939
ENST00000497961.1	ENSG00000241886.1	RP11-242C19.2	transcript	0.170724333	1.426438333	-3.062676773	0.449459783	1
ENST00000498656	ENSG00000242113	RN7SL124P	transcript	0	0.850831667	#NAME?	0.027665205	0.203806027
ENST00000498736	ENSG00000239577	RN7SL388P	transcript	0.004220667	0.176178	-5.383419076	0.532989365	1
ENST00000498758	ENSG00000244080	RN7SL833P	transcript	0.226749	1.625639667	-2.841839417	0.640104988	1
ENST00000498967.3	ENSG00000247373.3	RP11-486O12.2	transcript	0.08715	0.336372333	-1.948486479	0.917484174	1
ENST00000498989.2	ENSG00000246451.2	RP11-894P9.1	transcript	0.059691333	0.444882333	-2.897830424	0.549750289	1
ENST00000499217.6	ENSG00000247240.7	RP11-10O17.2	transcript	0.073743333	1.019431333	-3.789108161	0.249891426	0.735936952
ENST00000499326.1	ENSG00000244879.6	GABPB1-AS1	transcript	0.278185333	2.271284	-3.029389847	0.477333773	1
ENST00000499346.6	ENSG00000245937.7	CTC-228N24.3	transcript	0.104447667	1.005487667	-3.267043217	0.448889156	1
ENST00000499359.2	ENSG00000247950.6	RP11-264J9.1	transcript	0.042926667	0.478157333	-3.477539348	0.36655953	0.908051097
ENST00000499452.2	ENSG00000245954.6	RP11-18H21.1	transcript	0.147309667	2.519929	-4.096459076	0.06014948	0.320824827
ENST00000499499.2	ENSG00000247400.3	RP11-10E18.6	transcript	0.067377667	0.565715333	-3.069733902	0.383752599	0.932980725
ENST00000499502.2	ENSG00000246526.2	RP11-539L10.2	transcript	0.15485	3.589445333	-4.534817638	0.017215001	0.152602143
ENST00000499521.2	ENSG00000230551.4	CTB-89H12.4	transcript	0.127190667	7.825196333	-5.943062236	6.91E-05	0.003311567
ENST00000499522.6	ENSG00000247081.7	RP11-318M2.2	transcript	0.032232667	0	Inf	0.083253796	0.389874087
ENST00000499587.2	ENSG00000251600.6	RP11-673E1.1	transcript	0.536734333	3.155270667	-2.555483687	0.748568826	1
ENST00000499624.3	ENSG00000244879.6	GABPB1-AS1	transcript	0.014568	0.357353	-4.616475167	0.268236993	0.768964569
ENST00000499653.1	ENSG00000246263.2	KB-431C1.4	transcript	0.136513333	3.921674667	-4.844356086	0.008698136	0.09912498
ENST00000499670.2	ENSG00000246731.2	CTD-2514K5.2	transcript	0.086957333	0.945705667	-3.443011637	0.212166566	0.677275951
ENST00000499762.2	ENSG00000245105.2	RP11-436I9.2	transcript	0.242022333	2.598878333	-3.424677008	0.162357543	0.579031999
ENST00000499986.8	ENSG00000238035.8	AC138035.2	transcript	1.488538667	1.961486333	-0.398050586	0.116730132	0.476346071
ENST00000499988.2	ENSG00000245849.6	CTD-2339L15.1	transcript	0.422152667	3.840302333	-3.185383161	0.242229847	0.725125729
ENST00000500031.1	ENSG00000245748.1	RP11-367J11.2	transcript	0.202023333	0.794108667	-1.974814509	0.983046448	1
ENST00000500118.2	ENSG00000246089.3	RP11-115C21.2	transcript	0.192898333	0.740884333	-1.941407649	0.8844571	1
ENST00000500163.2	ENSG00000245148.2	RP11-31L22.4	transcript	0.552102333	0.654262333	-0.244933517	0.084737535	0.394495642
ENST00000500215.3	ENSG00000246548.3	RP11-7F17.5	transcript	0.062663333	0.447015667	-2.834631975	0.508701384	1
ENST00000500590.1	ENSG00000245261.1	RP3-330M21.5	transcript	0.153795667	0.260323333	-0.759289775	0.338356056	0.873385459
ENST00000500634.2	ENSG00000247137.8	RP11-727A23.5	transcript	0.128785333	0.989981	-2.942432535	0.543211395	1
ENST00000500765.1	ENSG00000248019.2	RP11-496N17.2	transcript	0.696785	2.484866667	-1.83438297	0.899841101	1
ENST00000500853.1	ENSG00000246582.2	RP11-1149O23.3	transcript	0.284386	1.439579667	-2.339725281	0.771905736	1
ENST00000500914.6	ENSG00000245213.6	RP11-10K16.1	transcript	0.362191333	0.477534	-0.39885143	0.119895231	0.482990206
ENST00000500949.6	ENSG00000247556.6	OIP5-AS1	transcript	0.516787333	16.20529333	-4.970750616	0.001169046	0.026189166
ENST00000500986.5	ENSG00000246985.7	RP11-887P2.1	transcript	0.026271333	0.277837	-3.40267741	0.365163674	0.905890583
ENST00000500989.2	ENSG00000245164.6	RP11-622O11.2	transcript	0.298104333	4.977191	-4.0614425	0.037344983	0.242216032
ENST00000501011.6	ENSG00000246067.7	RP11-113K21.5	transcript	0.004193333	0.258813333	-5.947670616	0.316281194	0.843923092
ENST00000501075.2	ENSG00000247853.2	RP5-940J5.6	transcript	0.061893	0.522079667	-3.076421814	0.496228439	1
ENST00000501079.5	ENSG00000247271.6	CTD-2003C8.1	transcript	1.133607667	6.592173	-2.539832684	0.624917021	1
ENST00000501133.2	ENSG00000246560.2	RP11-10L12.4	transcript	0.177676333	0.684540667	-1.945884725	0.941920967	1
ENST00000501338.5	ENSG00000247121.6	CTD-2260A17.2	transcript	0.508711667	1.149419333	-1.175985135	0.362492704	0.901689199
ENST00000501371.5	ENSG00000246627.6	RP11-885B4.3	transcript	0.113898667	0.646754667	-2.5054677	0.632966477	1
ENST00000501440.1	ENSG00000244998.1	CTD-3064M3.4	transcript	0.132848333	0.094619	0.48957831	0.0635154	0.331369969
ENST00000501448.5	ENSG00000248015.6	AC005329.7	transcript	0.056107667	0.174171667	-1.634240131	0.667304526	1
ENST00000501665.2	ENSG00000247556.6	OIP5-AS1	transcript	0.181802333	1.603272	-3.140576583	0.32049849	0.850707713
ENST00000501702.6	ENSG00000245937.7	CTC-228N24.3	transcript	0.027836667	0.590147333	-4.406016806	0.082868122	0.389005849
ENST00000501726.1	ENSG00000247982.6	RP11-358M11.2	transcript	0.448304	3.652253667	-3.026237694	0.283406484	0.789460372
ENST00000501817.6	ENSG00000245571.6	AP001258.4	transcript	0.089814	1.883484	-4.390319621	0.036696909	0.239843432
ENST00000501830.2	ENSG00000247728.2	RP11-932O9.7	transcript	0.046762	0.595131333	-3.669799537	0.387715665	0.932980725
ENST00000501855.6	ENSG00000245060.6	CTC-205M6.2	transcript	0.237843	0.825364667	-1.795022113	0.830344443	1
ENST00000501937.2	ENSG00000245060.6	CTC-205M6.2	transcript	0.193747333	2.449211333	-3.660068905	0.249708569	0.735727711
ENST00000501964.1	ENSG00000246790.2	RP11-730K11.1	transcript	0.111460667	0.891037	-2.998950653	0.416086509	0.966953111
ENST00000502083.2	ENSG00000245025.2	RP11-875O11.1	transcript	0.544316	4.436741333	-3.026984096	0.266905356	0.766627045
ENST00000502126.1	ENSG00000247228.2	RP11-296I10.3	transcript	0.016922667	0.527991667	-4.963486329	0.042312824	0.260965002
ENST00000502162.2	ENSG00000245060.6	CTC-205M6.2	transcript	0.030579	1.878715667	-5.941061701	0.01101984	0.115127141
ENST00000502187.5	ENSG00000246223.8	C14orf64	transcript	0.005201333	1.186501	-7.833616103	0.000608155	0.016719739
ENST00000502284.1	ENSG00000251143.1	RP11-849H4.4	transcript	0.178499667	1.246216667	-2.803561631	0.422219172	0.974925616
ENST00000502589.1	ENSG00000250348.1	RP11-466P24.6	transcript	0.168018333	1.364299	-3.021469294	0.512982333	1
ENST00000502823.5	ENSG00000248714.6	RP11-1079K10.3	transcript	0.057715667	0.802572667	-3.797597132	0.29783146	0.813318674
ENST00000502923.1	ENSG00000248416.1	RP11-1191J2.4	transcript	0.057451667	0.060019	-0.063070536	0.315424454	0.842634528
ENST00000503034.1	ENSG00000248936.1	RP11-36B15.1	transcript	0.168502333	0.540784667	-1.682285677	0.906101323	1
ENST00000503185.5	ENSG00000249592.5	RP11-440L14.1	transcript	0.281299333	5.470129	-4.281396817	0.054497627	0.302072648
ENST00000503259.5	ENSG00000251442.5	RP11-792D21.2	transcript	0.124338	0.362438	-1.543466945	0.6248836	1
ENST00000503267.5	ENSG00000249662.5	RP11-321E2.4	transcript	0.238665	0.995343667	-2.060207725	1	1
ENST00000503441.1	ENSG00000250764.1	CTD-2152M20.2	transcript	0.200722667	0.793098	-1.982295602	0.943478986	1
ENST00000503539.5	ENSG00000251442.5	RP11-792D21.2	transcript	0.171900333	0.684131	-1.992700262	0.982066966	1
ENST00000503553.3	ENSG00000272742.1	CTB-43P18.1	transcript	0.019527	0.804196	-5.364004935	0.070715292	0.353111633
ENST00000503611.5	ENSG00000248429.5	RP11-597D13.9	transcript	0.521021333	0.885101667	-0.764500734	0.204415043	0.662198916
ENST00000504082.1	ENSG00000251259.1	AC004069.2	transcript	0.158402333	0.584680333	-1.884054478	0.835028269	1
ENST00000504145.5	ENSG00000251136.8	RP11-37B2.1	transcript	0.381746667	0.805575333	-1.077403949	0.384808292	0.932980725
ENST00000504298.1	ENSG00000248476.1	AP000240.4	transcript	0.247701	1.683406333	-2.764711852	0.52608842	1
ENST00000504300.1	ENSG00000249042.5	CTD-2015H6.3	transcript	0.052454667	0.251236667	-2.259903999	1	1
ENST00000504301.5	ENSG00000250696.5	RP11-704M14.1	transcript	0.091588	1.777954667	-4.278916143	0.114402482	0.471166038
ENST00000504520.6	ENSG00000251022.6	RP11-163O17.1	transcript	0.037442	1.201250333	-5.003735521	0.011968236	0.121002728
ENST00000504539.1	ENSG00000249971.1	RP11-256P1.1	transcript	0.740569333	2.207630667	-1.575792117	0.632653778	1
ENST00000504578.2	ENSG00000251513.2	CTD-2215E18.1	transcript	0.038986667	0.804004333	-4.366150561	0.077912266	0.374522267
ENST00000504583.2	ENSG00000250734.2	RP11-404E16.1	transcript	0.301474333	0.227055667	0.408989138	0.062616474	0.328639532
ENST00000504675.5	ENSG00000251442.5	RP11-792D21.2	transcript	0.028784667	0.078831333	-1.453468671	0.792830458	1
ENST00000504748.1	ENSG00000254094.1	AC078852.1	transcript	0.732854	0.368303333	0.992631357	0.012633529	0.125232504
ENST00000504998.1	ENSG00000249662.5	RP11-321E2.4	transcript	0.142666667	0.919885333	-2.68880574	0.756263255	1
ENST00000505151.5	ENSG00000233937.6	CTC-338M12.4	transcript	0.387096667	1.025144333	-1.405061256	0.582965712	1
ENST00000505522.5	ENSG00000281398.3	SNHG4	transcript	0	0.465554333	#NAME?	0.016393016	0.148142767
ENST00000467868	ENSG00000241291	RN7SL791P	transcript	0.066136667	0.011362	2.541233526	0.177972848	0.607960196
ENST00000505844.1	ENSG00000248455.5	RP11-321E2.3	transcript	0.118060667	0.073258	0.688470174	0.060125274	0.320784033
ENST00000505870.5	ENSG00000250903.8	RP1-80B9.2	transcript	0.048018333	0.222330333	-2.211047559	0.98980633	1
ENST00000506025.1	ENSG00000248996.1	RP11-1334A24.6	transcript	1.18914	2.750031667	-1.209529655	0.463200535	1
ENST00000506086.2	ENSG00000250889.2	RP11-229C3.2	transcript	0.068032333	0.266525333	-1.969980192	1	1
ENST00000506340.1	ENSG00000233937.6	CTC-338M12.4	transcript	0.269997	1.443773	-2.418828647	0.768711033	1
ENST00000506465.1	ENSG00000246334.2	RP11-1334A24.4	transcript	0.373827667	0.405453333	-0.117162528	0.130443016	0.506884773
ENST00000506504.3	ENSG00000250186.3	RP11-1079K10.4	transcript	0.029361667	0.945265667	-5.008714088	0.057345951	0.311549651
ENST00000506606.1	ENSG00000248049.6	RP11-453E17.1	transcript	0.088860667	2.414021333	-4.76374965	0.02267877	0.180897926
ENST00000506836.5	ENSG00000248727.5	CTC-236F12.4	transcript	0.403556333	0.765697667	-0.924004784	0.339109259	0.87465376
ENST00000506914.1	ENSG00000231187.2	RP11-38L15.3	transcript	0.121913667	0.364726	-1.580953185	0.762992173	1
ENST00000506942.1	ENSG00000250950.1	RP11-33B1.3	transcript	0.209823333	1.292471667	-2.622885628	0.685341959	1
ENST00000507044.1	ENSG00000196810.4	CTBP1-AS1	transcript	0.130966333	0.996752333	-2.928039082	0.659062513	1
ENST00000507072.5	ENSG00000249684.5	RP11-423H2.3	transcript	0.783643667	0.351879	1.155118373	0.007744274	0.09192997
ENST00000507197.5	ENSG00000281398.3	SNHG4	transcript	0.036164667	0.674401	-4.220953916	0.220253009	0.689546177
ENST00000507434.1	ENSG00000248275.1	CTC-338M12.3	transcript	0.115911667	0.201103	-0.794908821	0.695541152	1
ENST00000507446.1	ENSG00000249592.5	RP11-440L14.1	transcript	0.160705333	4.529277667	-4.816791273	0.023624233	0.185423698
ENST00000507486.1	ENSG00000250326.1	RP11-284M14.1	transcript	0.072518333	0.67244	-3.212987872	0.470411022	1
ENST00000507770.1	ENSG00000250170.1	RP11-438D8.4	transcript	0.132072	0.595195333	-2.172038575	0.909535066	1
ENST00000507999.5	ENSG00000249673.6	RP11-520M5.5	transcript	0.052203667	2.042853	-5.290290442	0.010930276	0.114512551
ENST00000508004.2	ENSG00000251661.3	RP11-326C3.11	transcript	3.89198	3.989526333	-0.035713173	0.0548515	0.303080272
ENST00000508020.2	ENSG00000251139.2	RP11-701P16.2	transcript	0.337233667	1.206175333	-1.838619162	0.90529568	1
ENST00000508096.1	ENSG00000249456.1	RP11-298J20.4	transcript	11.91522767	23.36059967	-0.971270791	0.253258157	0.742212747
ENST00000508174.5	ENSG00000250334.5	RP11-234K19.2	transcript	3.812732	26.05349267	-2.772579758	0.431002012	0.986248508
ENST00000508309.1	ENSG00000245060.6	CTC-205M6.2	transcript	0.506877333	1.905837333	-1.910716432	0.948176373	1
ENST00000508688.5	ENSG00000230148.8	HOXB-AS1	transcript	0.074427667	0	Inf	0.16465368	0.583640776
ENST00000508713.1	ENSG00000250069.1	CTB-131B5.2	transcript	0.291306333	0.744954333	-1.354614922	0.593378938	1
ENST00000508745.1	ENSG00000250155.1	CTD-2353F22.1	transcript	0	1.715263667	#NAME?	0.000720251	0.018785624
ENST00000508832.2	ENSG00000251562.8	MALAT1	transcript	8.089818	33.12820733	-2.033880986	0.917848064	1
ENST00000508847.1	ENSG00000251611.1	RP11-610P16.1	transcript	0	0.182771	#NAME?	0.279110812	0.783055312
ENST00000508913.5	ENSG00000215068.7	AC025171.1	transcript	0.031468667	0.192152333	-2.610262538	0.762739058	1
ENST00000509015.1	ENSG00000248516.1	RP11-265O12.1	transcript	0.474629	2.485882333	-2.388885852	0.739710972	1
ENST00000509161.1	ENSG00000248810.1	RP11-362F19.1	transcript	0.112971	1.390391667	-3.621466959	0.149911493	0.552672754
ENST00000509192.5	ENSG00000250765.6	AC138035.1	transcript	0.326883667	0.878133667	-1.425663267	0.667586889	1
ENST00000509369.1	ENSG00000251600.6	RP11-673E1.1	transcript	0.207063333	0.454084333	-1.132888158	0.614398113	1
ENST00000582320.2	ENSG00000264066.6	RP11-20B24.2	transcript	0.355015667	0.063838333	2.4753878	0.003823523	0.058207325
ENST00000509911.2	ENSG00000250850.2	RP11-297B17.3	transcript	0.056666333	0.464474333	-3.035035117	0.668696531	1
ENST00000510176.1	ENSG00000250379.1	RP11-23P13.4	transcript	0.048639333	0.151239667	-1.636641215	0.801043718	1
ENST00000510284.1	ENSG00000251230.5	RP11-701P16.5	transcript	0.011022	1.049025667	-6.572520134	0.00757212	0.09054296
ENST00000510317.2	ENSG00000239335.4	RP11-745O10.2	transcript	0.103841	0.231449333	-1.156320225	0.511454164	1
ENST00000510415.1	ENSG00000281501.1	SEPSECS-AS1	transcript	0.040835333	0.313837667	-2.942128605	0.839753232	1
ENST00000510619.2	ENSG00000251194.2	RP1-68D18.2	transcript	0.293258667	1.300489	-2.148808547	0.955294231	1
ENST00000510714.1	ENSG00000188242.4	CTD-2228K2.5	transcript	0.149144667	0.688674333	-2.207109521	0.785037429	1
ENST00000511010.1	ENSG00000249502.1	AC006160.5	transcript	0.712478	1.282335667	-0.847856582	0.259773331	0.755047356
ENST00000511213.1	ENSG00000248810.1	RP11-362F19.1	transcript	0.062184667	2.811992333	-5.498889963	0.039745186	0.25189721
ENST00000511497.5	ENSG00000251432.6	RP11-420A23.1	transcript	0.082176667	0.144749667	-0.816759309	0.360939683	0.899350397
ENST00000511543.1	ENSG00000248019.2	RP11-496N17.2	transcript	0.403767333	2.557348333	-2.663052582	0.56833254	1
ENST00000511627.1	ENSG00000253102.1	RP1-117B12.4	transcript	0.035399333	0.63393	-4.162529448	0.151803754	0.556788118
ENST00000511893.1	ENSG00000251660.1	AC007036.5	transcript	1.719015667	14.25664267	-3.051979679	0.295068618	0.808509047
ENST00000511895.1	ENSG00000249307.5	RP11-438E5.1	transcript	0	0.397186	#NAME?	0.012053645	0.121625047
ENST00000511918.5	ENSG00000248323.5	RP11-213H15.3	transcript	3.281516667	12.80304533	-1.964052345	0.971291884	1
ENST00000512287.1	ENSG00000247572.7	CTC-281B15.1	transcript	0.026327333	0.347984667	-3.724390433	0.48211353	1
ENST00000512329.1	ENSG00000250155.1	CTD-2353F22.1	transcript	0	0.720400667	#NAME?	0.005176246	0.071020878
ENST00000512511.2	ENSG00000255608.1	RP3-377H17.2	transcript	0.023535	0.062866667	-1.417487417	1	1
ENST00000512634.1	ENSG00000248980.1	RP11-87F15.2	transcript	0.827110333	1.06124	-0.359599262	0.124652124	0.494924677
ENST00000512637.5	ENSG00000232021.6	RP11-558N14.1	transcript	0.056583	0.190588	-1.752016711	0.825729367	1
ENST00000512693.1	ENSG00000249476.1	CTD-2587M2.1	transcript	0.190304667	0.863996	-2.182713693	0.853310554	1
ENST00000512720.1	ENSG00000250751.1	RP11-613C6.2	transcript	0.040201333	0.189938333	-2.240215843	1	1
ENST00000512942.6	ENSG00000248538.6	RP11-10A14.5	transcript	0.074917333	0	Inf	0.076645227	0.370538132
ENST00000513211.1	ENSG00000251129.1	RP11-734I18.1	transcript	0	0.359297	#NAME?	0.029414619	0.211223189
ENST00000513560.6	ENSG00000248092.7	RP11-159F24.1	transcript	0.032357667	1.005052667	-4.957019715	0.02419322	0.188162183
ENST00000513766.2	ENSG00000283155.1	AC011380.9	transcript	0.157079333	0.462136667	-1.55682618	0.61384271	1
ENST00000513868.6	ENSG00000249859.9	PVT1	transcript	0.161429	0.790891333	-2.29257971	0.838537142	1
ENST00000514061.2	ENSG00000270133.1	CTC-303L1.2	transcript	0.197017333	0.313863667	-0.671815468	0.317394535	0.845698749
ENST00000514110.5	ENSG00000281398.3	SNHG4	transcript	0.029319	0.220085	-2.908153018	0.857586323	1
ENST00000514146.1	ENSG00000248275.1	CTC-338M12.3	transcript	0.538792333	2.099131	-1.961990976	0.937462927	1
ENST00000514287.1	ENSG00000250635.1	CTD-3224K15.2	transcript	0.259836333	0.198533333	0.388221926	0.066017583	0.339145376
ENST00000514409.5	ENSG00000245937.7	CTC-228N24.3	transcript	0	0.749584	#NAME?	0.017623182	0.154830029
ENST00000514571.1	ENSG00000248309.7	CTC-454M9.1	transcript	0.088604	0.576294	-2.701361264	0.706761993	1
ENST00000514616.5	ENSG00000250159.6	RP11-381K20.2	transcript	0.088981667	0.520792	-2.549127261	0.683802281	1
ENST00000514984.1	ENSG00000196810.4	CTBP1-AS1	transcript	0.052284667	0.637047667	-3.606941506	0.473308873	1
ENST00000515108.1	ENSG00000215068.7	AC025171.1	transcript	0.102157	0.181389	-0.828298905	0.443139992	1
ENST00000515127.1	ENSG00000248242.1	RP11-556I14.2	transcript	0.021928	0.068287333	-1.638843764	1	1
ENST00000515150.1	ENSG00000251636.1	RP11-167N19.1	transcript	0	0.789688667	#NAME?	0.008293081	0.09616063
ENST00000515194.5	ENSG00000249673.6	RP11-520M5.5	transcript	0.208105667	1.657271333	-2.993421669	0.325918818	0.854349528
ENST00000515264.1	ENSG00000251666.1	AC027317.2	transcript	0.077824	1.064932667	-3.774403271	0.224548203	0.696777742
ENST00000515422.1	ENSG00000250338.1	RP11-395I6.2	transcript	0.047041	0.124833667	-1.408016436	0.72361277	1
ENST00000515455.2	ENSG00000250616.2	RP11-455F5.3	transcript	1.094066	6.630656667	-2.599451983	0.606192632	1
ENST00000515570.1	ENSG00000249249.1	AC010226.4	transcript	0.034005	0.253496	-2.898144186	0.65706159	1
ENST00000516424	ENSG00000252233	RN7SKP253	transcript	0.209178667	0.383805333	-0.875639035	0.413629222	0.963381145
ENST00000516655	ENSG00000252464	RN7SKP70	transcript	0.499048667	1.511622333	-1.598845321	0.683681041	1
ENST00000517300.1	ENSG00000254144.3	RP11-661A12.4	transcript	0.239601	1.130953	-2.238833141	1	1
ENST00000517411.1	ENSG00000253716.5	RP13-582O9.5	transcript	0.282118667	0.410053	-0.539508266	0.210159064	0.674334295
ENST00000517634.1	ENSG00000253653.1	CTC-248O19.1	transcript	0.254693333	0.579516333	-1.186088126	0.41241211	0.961424813
ENST00000517658.1	ENSG00000253307.1	RP11-10J21.4	transcript	0.142760667	0.940342667	-2.719588036	0.81595474	1
ENST00000517765.3	ENSG00000249868.5	RP11-63E5.6	transcript	0	0	NA	1	1
ENST00000517773.5	ENSG00000253438.3	PCAT1	transcript	0	0.520885	#NAME?	0.031055363	0.217751705
ENST00000517869.1	ENSG00000245164.6	RP11-622O11.2	transcript	0	1.004296333	#NAME?	0.003095083	0.050507305
ENST00000517898.1	ENSG00000167912.5	RP11-25K19.1	transcript	0.059039	0.931502	-3.979818676	0.162712714	0.579914364
ENST00000517908.1	ENSG00000253210.1	RP11-809O17.1	transcript	0.618976333	1.874972667	-1.59891341	0.667469003	1
ENST00000517910.1	ENSG00000253669.3	KB-1732A1.1	transcript	0.201443333	0.537052	-1.414687723	0.491774751	1
ENST00000517927.1	ENSG00000253522.6	MIR3142HG	transcript	0.062475	0.873503333	-3.805462307	0.123615303	0.492053431
ENST00000518054.1	ENSG00000253519.1	AC106801.1	transcript	0.030129333	0.102709	-1.769321949	0.911188361	1
ENST00000518073.1	ENSG00000253716.5	RP13-582O9.5	transcript	0.027933333	0.507358333	-4.182945395	0.346927318	0.878904919
ENST00000518552.2	ENSG00000254325.2	RP11-318K15.2	transcript	1.685328	13.45843033	-2.997408855	0.283379078	0.789407906
ENST00000518590.1	ENSG00000253986.1	CTC-756D1.3	transcript	0.247097	0.092667333	1.414944734	0.045686712	0.272408135
ENST00000518700.4	ENSG00000235531.9	RP11-383H13.1	transcript	0.021518	0.425054667	-4.304032502	0.31213503	0.836717726
ENST00000518821.1	ENSG00000249087.6	C1orf213	transcript	0.034099333	0	Inf	0.236602373	0.715776181
ENST00000518822.1	ENSG00000253982.1	CTD-2336O2.1	transcript	0.929762333	3.037994	-1.708185135	0.751222608	1
ENST00000518942.1	ENSG00000228801.5	RP11-110G21.1	transcript	0.325911333	0.828509667	-1.346039009	0.489001968	1
ENST00000518964.5	ENSG00000245164.6	RP11-622O11.2	transcript	0.027429	2.570993667	-6.55048022	0.005428438	0.073317975
ENST00000518993.1	ENSG00000167912.5	RP11-25K19.1	transcript	0	2.14855	#NAME?	3.08E-05	0.001761785
ENST00000519043.5	ENSG00000206573.8	RP11-58B17.1	transcript	0.11199	1.479389667	-3.723560284	0.287220514	0.795692659
ENST00000519104.5	ENSG00000228624.7	RP3-399L15.3	transcript	0.046999	0.090325667	-0.942505937	0.393453682	0.935919343
ENST00000519499.1	ENSG00000251405.2	CTB-109A12.1	transcript	0	0	NA	1	1
ENST00000519782.1	ENSG00000253806.1	CTD-2292P10.2	transcript	0.250788	0.436494333	-0.799494607	0.275949875	0.783055312
ENST00000520017.1	ENSG00000254340.1	RP11-10A14.3	transcript	0.186331	0.723899333	-1.957921371	0.85954422	1
ENST00000520023.1	ENSG00000246339.5	EXTL3-AS1	transcript	0.017009667	0.198146667	-3.542141923	0.650142924	1
ENST00000520357.1	ENSG00000228801.5	RP11-110G21.1	transcript	0	0.64338	#NAME?	0.011424314	0.117702514
ENST00000520590.5	ENSG00000170919.15	TPT1-AS1	transcript	0.075467333	0.638812333	-3.081467965	0.491799611	1
ENST00000520598.1	ENSG00000253356.1	RP11-90P5.2	transcript	0.030726	0.452454333	-3.880240317	0.35808859	0.895945082
ENST00000520820.1	ENSG00000246263.2	KB-431C1.4	transcript	1.964328333	3.302460667	-0.749505285	0.207120465	0.66823668
ENST00000520840.5	ENSG00000253616.5	RP11-875O11.3	transcript	0.705487667	5.340352	-2.920242071	0.402670367	0.947110542
ENST00000520863.1	ENSG00000253645.1	CTD-2544N14.3	transcript	0.065545667	1.639531	-4.644638965	0.158249704	0.571238088
ENST00000520944.5	ENSG00000245910.8	SNHG6	transcript	0.107883667	7.581557	-6.134945795	0.009526418	0.104946605
ENST00000521025.1	ENSG00000253200.1	RP11-582J16.5	transcript	0.271181333	2.055817	-2.922382068	0.368551111	0.910841701
ENST00000521127.1	ENSG00000245910.8	SNHG6	transcript	0.142273667	1.235972	-3.118905496	0.435187485	0.989866148
ENST00000521244.1	ENSG00000213057.5	C1orf220	transcript	0.025022	0.641299333	-4.679728894	0.081421272	0.385090297
ENST00000521399.5	ENSG00000245910.8	SNHG6	transcript	0	0.327967	#NAME?	0.216396831	0.68301574
ENST00000521951.1	ENSG00000249859.9	PVT1	transcript	0.816441	3.13473	-1.940920648	0.909385311	1
ENST00000521989.2	ENSG00000253414.2	RP11-150O12.6	transcript	0.025169	0.023849667	0.077678795	0.620313004	1
ENST00000522190.1	ENSG00000254165.1	RP11-503E24.2	transcript	0.110529667	1.259092667	-3.509878914	0.302436623	0.821125859
ENST00000522213.5	ENSG00000254367.5	RP11-211C9.1	transcript	0.019468333	0.072735333	-1.901526985	1	1
ENST00000522525.5	ENSG00000206573.8	RP11-58B17.1	transcript	0.169242333	1.674376333	-3.306461439	0.460845506	1
ENST00000522859.5	ENSG00000170919.15	TPT1-AS1	transcript	0.252258	0.366039667	-0.537099975	0.517729024	1
ENST00000522939.1	ENSG00000253320.5	KB-1507C5.2	transcript	0.206835333	0.407587	-0.978625378	0.4177535	0.96897374
ENST00000523226.1	ENSG00000253532.1	CTD-2340D6.1	transcript	0.031953333	0.365969667	-3.517685732	0.363024497	0.90264115
ENST00000523283.5	ENSG00000253394.5	RP11-1058B10.1	transcript	0.281211667	1.946294333	-2.791001548	0.575859417	1
ENST00000523354.1	ENSG00000206573.8	RP11-58B17.1	transcript	0.085432333	1.561206333	-4.191735224	0.220172966	0.689384708
ENST00000523406.1	ENSG00000253394.5	RP11-1058B10.1	transcript	0.137388333	0.323748333	-1.236613266	0.519407201	1
ENST00000523825.1	ENSG00000246228.6	RP11-382A18.1	transcript	0	0.080174333	#NAME?	0.16809995	0.590539078
ENST00000523905.5	ENSG00000253878.5	RP11-347C18.3	transcript	0.126290667	0.349532	-1.468676519	0.61441619	1
ENST00000524003.1	ENSG00000253738.1	GS1-251I9.4	transcript	0.005991333	1.225579333	-7.676371058	0.000232647	0.008371399
ENST00000524052.1	ENSG00000253549.5	RP11-317J10.2	transcript	0.607731667	0.430533	0.497310644	0.080938006	0.38369845
ENST00000524062.5	ENSG00000170919.15	TPT1-AS1	transcript	0.286070667	0.874012333	-1.611282065	0.696374442	1
ENST00000524348.1	ENSG00000253372.5	RP11-44N11.1	transcript	0.135100667	2.484906667	-4.201084966	0.079055408	0.377569283
ENST00000524369.1	ENSG00000253395.1	KB-1460A1.1	transcript	0.017540333	0.299061333	-4.091693322	0.566127172	1
ENST00000524412.1	ENSG00000270060.1	RP11-390K5.6	transcript	1.494501333	3.007125	-1.008720655	0.328634439	0.858687894
ENST00000524499.1	ENSG00000255224.1	CTD-3065J16.9	transcript	0.341725667	0.519024667	-0.602964493	0.179247853	0.610564933
ENST00000524768.1	ENSG00000254826.1	CTD-2530H12.2	transcript	2.764265	6.346054333	-1.198963945	0.438226238	0.99395104
ENST00000524818.1	ENSG00000254473.1	RP11-522I20.3	transcript	0.294084333	0.634366667	-1.109087035	0.447245737	1
ENST00000524824.1	ENSG00000255328.1	RP11-326C3.12	transcript	0.170217333	2.037763667	-3.581536882	0.26860747	0.769639417
ENST00000524947.1	ENSG00000233930.3	RP13-25N22.1	transcript	0.09636	0.141563333	-0.554941339	0.47767557	1
ENST00000525023.1	ENSG00000254690.1	GS1-393G12.12	transcript	0.124132	0.044515333	1.479500812	0.216653335	0.683156205
ENST00000525186.1	ENSG00000249898.7	CTD-2541M15.1	transcript	0.297829667	2.882336	-3.274679151	0.325803279	0.854185352
ENST00000525217.1	ENSG00000255026.1	RP11-326C3.2	transcript	15.067645	5.968703667	1.335964414	0.001041051	0.024252875
ENST00000525233.1	ENSG00000254791.1	RP11-261E12.2	transcript	0.115808333	0.385520333	-1.735067883	0.938159732	1
ENST00000525337.1	ENSG00000254477.1	AP000640.10	transcript	0.904370667	1.807808	-0.999255359	0.324022629	0.852699798
ENST00000525484.5	ENSG00000254860.5	TMEM9B-AS1	transcript	2.844379333	2.585729333	0.137542613	0.024662865	0.190265836
ENST00000525556.1	ENSG00000254802.1	AC022182.3	transcript	0.015094333	1.160858333	-6.265041073	0.017156813	0.152314881
ENST00000525578.1	ENSG00000177112.7	RP11-58H20.3	transcript	0.055508	0.181261	-1.707300932	0.808137221	1
ENST00000525594.1	ENSG00000254459.1	RP11-91P24.7	transcript	0.060773	0.248120333	-2.029537552	0.880939024	1
ENST00000525941.1	ENSG00000255284.1	AP006621.5	transcript	0	0.17439	#NAME?	0.100517818	0.436200139
ENST00000526036.1	ENSG00000254837.2	AP001372.2	transcript	0.082784	0.616681333	-2.897101313	0.476321352	1
ENST00000526045.1	ENSG00000255126.1	CTD-2531D15.5	transcript	0.052542	0.559710667	-3.41313822	0.365462617	0.906430354
ENST00000526089.1	ENSG00000254835.1	RP3-515N1.10	transcript	0.081651667	0.667319	-3.030822342	0.710027023	1
ENST00000526174.1	ENSG00000254721.1	RP11-805J14.5	transcript	0.355282	1.701975333	-2.260173625	0.888853433	1
ENST00000526269.2	ENSG00000254703.2	RP11-744N12.2	transcript	0.433143667	1.682463333	-1.957657536	0.975991392	1
ENST00000526431.1	ENSG00000254739.1	RP13-46H24.1	transcript	0.461267333	0.588016333	-0.350253104	0.143430717	0.537744448
ENST00000526453.1	ENSG00000255121.2	RP11-110I1.12	transcript	0.213158	1.460029667	-2.776002577	0.528031144	1
ENST00000549241.1	ENSG00000257607.1	RP11-449P15.1	transcript	2.168722	0.403116667	2.427575794	3.38E-05	0.001902489
ENST00000526588.1	ENSG00000255284.1	AP006621.5	transcript	1.365111333	2.233962333	-0.710586244	0.260971254	0.757432747
ENST00000526612.1	ENSG00000254910.1	RP11-326C3.7	transcript	2.639885333	3.729394333	-0.498466085	0.128291793	0.502009337
ENST00000526623.2	ENSG00000254614.2	AP003068.23	transcript	1.185156333	24.110509	-4.346512826	0.020007638	0.167726517
ENST00000526648.2	ENSG00000254936.4	AF131215.3	transcript	0.107057	0.57725	-2.430817138	0.743053619	1
ENST00000526694.1	ENSG00000231999.6	RP5-1007M22.2	transcript	0.092013667	0.847429	-3.203172436	0.407197937	0.953977952
ENST00000526704.6	ENSG00000230724.9	RP11-304M2.2	transcript	0.293438	0.297237333	-0.01855962	0.0741437	0.364202726
ENST00000526897.1	ENSG00000255031.5	RP11-802E16.3	transcript	0.634604667	1.338130667	-1.076288965	0.395324231	0.938414299
ENST00000526906.1	ENSG00000254554.1	RP11-351I24.1	transcript	1.811072	1.286395333	0.493509824	0.015646378	0.143497227
ENST00000526963.1	ENSG00000254559.1	RP11-304M2.5	transcript	0.199980333	0.523670667	-1.388801667	0.482215966	1
ENST00000527086.1	ENSG00000255182.2	CTD-2517M22.14	transcript	0.456878	0.230290333	0.98835512	0.022271948	0.178860617
ENST00000527092.5	ENSG00000255517.6	CTD-3074O7.5	transcript	0.180065	1.390101667	-2.948600709	0.471857539	1
ENST00000527113.1	ENSG00000254815.5	RP11-496I9.1	transcript	0.025707	0	Inf	0.236593081	0.715776181
ENST00000527128.5	ENSG00000254876.5	RP11-23J9.5	transcript	0.000991	0.7575	-9.578145116	0.001847564	0.035786435
ENST00000527288.1	ENSG00000254680.1	RP11-265D17.2	transcript	1.271645	0.761018667	0.740692229	0.016419123	0.148295442
ENST00000527314.1	ENSG00000254933.1	RP11-619A14.2	transcript	0.127086	0.295348333	-1.216612361	0.454599149	1
ENST00000527564.1	ENSG00000254531.1	AP001816.1	transcript	0.313579	0.966773667	-1.62434923	0.699479023	1
ENST00000527620.5	ENSG00000254815.5	RP11-496I9.1	transcript	0.141465667	0.126108	0.165792158	0.07027453	0.352106909
ENST00000527895.1	ENSG00000254887.1	CTC-378H22.1	transcript	0.249977667	2.326984667	-3.218590591	0.305647471	0.826230775
ENST00000640492.1	ENSG00000283973.1	RP5-848E13.4	transcript	0.038616333	0.007230333	2.41707712	0.035392391	0.234369342
ENST00000527986.5	ENSG00000254635.5	RP11-164A7.1	transcript	0.491839667	4.104042333	-3.060785615	0.273171019	0.778942854
ENST00000528133.1	ENSG00000254676.1	RP11-727A23.4	transcript	0.317238333	1.201231	-1.920874598	0.917709217	1
ENST00000528207.1	ENSG00000255182.2	CTD-2517M22.14	transcript	0.047924	0.114612333	-1.257942066	0.535785406	1
ENST00000528337.1	ENSG00000254635.5	RP11-164A7.1	transcript	0.137654	0.685678333	-2.316485402	0.767288395	1
ENST00000528514.1	ENSG00000255495.1	AC145124.2	transcript	0.103246333	0.410513	-1.991337363	0.981946706	1
ENST00000528520.1	ENSG00000255097.1	RP11-5L12.1	transcript	0.776303667	1.906910333	-1.296544	0.504693736	1
ENST00000528781.1	ENSG00000255479.1	RP11-672A2.6	transcript	0.057898667	0.163425333	-1.49702961	0.646123011	1
ENST00000528887.1	ENSG00000254501.1	AP003068.9	transcript	0.522236	1.528785	-1.549611711	0.611725094	1
ENST00000528978.5	ENSG00000255299.5	RP11-655C2.3	transcript	0.080700333	0.127110333	-0.65543478	0.383068927	0.932980725
ENST00000528983.1	ENSG00000255446.1	CTD-2531D15.4	transcript	0.074518	0.273845667	-1.877702192	0.758814528	1
ENST00000529171.5	ENSG00000254718.6	CTD-2184C24.2	transcript	0.087607333	0.094975333	-0.116501232	0.217333032	0.684654454
ENST00000529215.1	ENSG00000254429.1	CTD-2562J17.7	transcript	0.132913333	1.44664	-3.444148206	0.404914562	0.950465478
ENST00000529247.1	ENSG00000254741.1	RP11-661A12.7	transcript	0.679123667	5.653258	-3.057336325	0.50528715	1
ENST00000529783.1	ENSG00000225439.2	AC073263.4	transcript	0.208446333	0.711129333	-1.770435972	0.913832318	1
ENST00000529829.5	ENSG00000177112.7	RP11-58H20.3	transcript	0.288353333	0.989444667	-1.778781329	0.921942006	1
ENST00000529934.5	ENSG00000255031.5	RP11-802E16.3	transcript	0.908394667	1.431697333	-0.656335392	0.230814129	0.708526817
ENST00000529938.1	ENSG00000250303.3	RP11-356J5.12	transcript	0.06028	0.307006333	-2.348517096	0.888511262	1
ENST00000529979.5	ENSG00000177112.7	RP11-58H20.3	transcript	0.251286333	0.411377333	-0.711130095	0.333904826	0.866420904
ENST00000530083.1	ENSG00000255284.1	AP006621.5	transcript	0.405681667	1.822102667	-2.167184239	0.939982458	1
ENST00000530201.1	ENSG00000251364.6	CTD-2516F10.2	transcript	0.067026333	1.118665667	-4.060907102	0.264826011	0.763860849
ENST00000530270.2	ENSG00000246067.7	RP11-113K21.5	transcript	0.064623667	2.530723667	-5.291343566	0.021628358	0.175815748
ENST00000530422.1	ENSG00000254911.3	SCARNA9	transcript	4.522575	28.95386567	-2.678539644	0.492576442	1
ENST00000530479.1	ENSG00000254419.1	RP11-261P9.4	transcript	1.508280333	1.369334	0.139430214	0.053187138	0.298049203
ENST00000530510.1	ENSG00000254928.1	RP11-702H23.6	transcript	0.151895667	1.728874667	-3.508680668	0.389305918	0.932980725
ENST00000530600.1	ENSG00000254859.1	RP11-661A12.5	transcript	1.637393667	1.674865667	-0.032644168	0.075016933	0.366392639
ENST00000530759.1	ENSG00000255135.3	RP11-111M22.3	transcript	0.064307667	0.617143667	-3.262543729	0.462285332	1
ENST00000530833.5	ENSG00000250903.8	RP1-80B9.2	transcript	0.014161	0.643003667	-5.504831912	0.118584521	0.479461007
ENST00000531076.1	ENSG00000255328.1	RP11-326C3.12	transcript	0.022903	2.006884667	-6.453277314	0.009099829	0.101951558
ENST00000531126.5	ENSG00000197989.13	SNHG12	transcript	0.411585333	1.495643333	-1.861502698	0.86834972	1
ENST00000531215.1	ENSG00000255081.1	RP11-263C24.1	transcript	0.127515	0.825215	-2.69410308	0.686272522	1
ENST00000531263.1	ENSG00000255507.5	RP11-535A19.2	transcript	0.019296667	0.155974333	-3.014885082	0.913449858	1
ENST00000531395.1	ENSG00000255046.1	RP11-297N6.4	transcript	0.245567	0.353987333	-0.527581037	0.225820178	0.699115268
ENST00000531511.1	ENSG00000254810.1	RP11-672A2.4	transcript	0.360965	2.596623	-2.846705704	0.676491373	1
ENST00000531523.1	ENSG00000255198.4	SNHG9	transcript	0.273760333	0.536923667	-0.971803576	0.35731581	0.8947397
ENST00000531602.1	ENSG00000255468.6	RP11-867G23.8	transcript	0.126614333	0.786167667	-2.634396296	0.786544802	1
ENST00000531730.1	ENSG00000255050.1	RP11-661A12.9	transcript	0.419604	0.241822	0.79508293	0.01777651	0.155551692
ENST00000531886.1	ENSG00000255114.1	RP11-110I1.6	transcript	0.013707	0.624030667	-5.508632176	0.054813611	0.302940039
ENST00000531894.5	ENSG00000196696.12	RP11-419C5.1	transcript	0.212149667	1.776258667	-3.065687372	0.253998672	0.743433801
ENST00000532098.1	ENSG00000255240.5	RP11-142C4.6	transcript	0.065657667	0.282514667	-2.105290381	1	1
ENST00000532191.2	ENSG00000285338.1	RP11-732A19.10	transcript	2.983552667	5.114608	-0.777592427	0.209604623	0.673201956
ENST00000532413.1	ENSG00000255363.2	RP11-672A2.5	transcript	0.023195	0.12409	-2.419501107	1	1
ENST00000532473.1	ENSG00000254760.1	CTD-2616J11.3	transcript	0.100874667	1.552174	-3.943654483	0.171340339	0.596700506
ENST00000532579.1	ENSG00000250073.2	RP11-677M14.3	transcript	0	0.670614333	#NAME?	0.007626324	0.090955326
ENST00000532688.1	ENSG00000255441.1	CTD-2616J11.2	transcript	0.372626667	1.955269333	-2.391564521	0.765093454	1
ENST00000532943.5	ENSG00000255197.5	RP11-750H9.5	transcript	2.171203333	16.050117	-2.886017068	0.338539875	0.873627144
ENST00000532992.5	ENSG00000255028.5	RP11-708B6.2	transcript	0	0.196264	#NAME?	0.056718999	0.309537346
ENST00000533082.1	ENSG00000254789.2	RP11-531H8.2	transcript	0.166045667	1.138887	-2.777972632	0.615500075	1
ENST00000533146.5	ENSG00000245849.6	CTD-2339L15.1	transcript	0.038748667	1.235525	-4.994833724	0.063740906	0.332195256
ENST00000533563.1	ENSG00000225439.2	AC073263.4	transcript	0.122114667	0.916784333	-2.908345904	0.531887603	1
ENST00000533576.1	ENSG00000254461.1	RP11-755F10.3	transcript	0.030151333	0.054408667	-0.851614673	0.633765329	1
ENST00000533591.1	ENSG00000255418.5	RP11-266A24.1	transcript	0.019240333	0.202694333	-3.397100058	0.584046927	1
ENST00000533653.5	ENSG00000250903.8	RP1-80B9.2	transcript	0.293187667	0.913100667	-1.638949506	0.733006838	1
ENST00000533886.1	ENSG00000255478.1	RP11-867O8.5	transcript	0.147461333	0.671708333	-2.18749822	1	1
ENST00000533935.5	ENSG00000230487.7	AC093734.11	transcript	0.189835	0.466795	-1.2980431	0.615950055	1
ENST00000533992.1	ENSG00000255364.1	RP11-94A24.1	transcript	0.190421667	2.416420333	-3.665601885	0.219626851	0.688208657
ENST00000534123.5	ENSG00000255036.6	RP11-23J9.4	transcript	0.135229333	0.812622333	-2.587176886	0.586543508	1
ENST00000534354.1	ENSG00000254814.1	RP11-535A19.1	transcript	0.245250333	1.432996	-2.54670758	0.641936101	1
ENST00000534441.5	ENSG00000250903.8	RP1-80B9.2	transcript	0.036128333	0.107766	-1.576699475	0.92784132	1
ENST00000534499.1	ENSG00000246067.7	RP11-113K21.5	transcript	0.109077	1.915247667	-4.134112132	0.164687585	0.583640776
ENST00000534891.5	ENSG00000245552.6	RP11-712B9.2	transcript	0.209604667	0.31265	-0.57687768	0.218985988	0.686889311
ENST00000534914.5	ENSG00000153363.12	LINC00467	transcript	0.090525	0.813868	-3.168406648	0.433182144	0.989292917
ENST00000534988.1	ENSG00000256116.1	RP11-783K16.14	transcript	0.288371333	0.741000333	-1.361546436	0.588269857	1
ENST00000535078.1	ENSG00000205885.7	ABC12-49244600F4.3	transcript	0.286848333	1.544910667	-2.429163377	0.82094272	1
ENST00000535163.1	ENSG00000255760.1	RP11-428G5.5	transcript	0.141141	1.545747	-3.453095164	0.281114453	0.785747024
ENST00000535199.5	ENSG00000230212.6	AP000688.14	transcript	0.064858	0.329326333	-2.344161434	0.917608143	1
ENST00000535200.1	ENSG00000255857.5	RP1-278C19.3	transcript	0.704360333	2.060442	-1.548568283	0.665769598	1
ENST00000535372.1	ENSG00000285427.1	RP1-56L9.6	transcript	0	0	NA	1	1
ENST00000535639.5	ENSG00000215039.6	CD27-AS1	transcript	0.386562333	0.672758	-0.799386573	0.319606131	0.849363157
ENST00000535643.5	ENSG00000212694.8	AC084018.1	transcript	1.623115667	3.740741667	-1.204558525	0.587160834	1
ENST00000535720.1	ENSG00000256364.1	RP11-173P15.3	transcript	0.011621	1.120218	-6.590901485	0.04849535	0.28211993
ENST00000535817.1	ENSG00000256690.1	RP11-727F15.9	transcript	0.099886667	0.479395	-2.262850844	0.838183057	1
ENST00000535922.1	ENSG00000255949.1	AP003419.16	transcript	1.422898333	2.567629	-0.851604176	0.254802867	0.744756927
ENST00000536112.1	ENSG00000251301.6	RP11-81H14.2	transcript	0.181420667	2.192490667	-3.595159985	0.266907809	0.766627045
ENST00000536780.6	ENSG00000255571.8	CTD-2335A18.1	transcript	0.046656667	0.762693	-4.030947314	0.085799329	0.397205297
ENST00000537003.1	ENSG00000215039.6	CD27-AS1	transcript	0.296882667	1.282623333	-2.111132788	0.970792335	1
ENST00000537170.1	ENSG00000256824.1	RP11-21A7A.2	transcript	0	0	NA	1	1
ENST00000537366.5	ENSG00000248636.6	RP11-768F21.1	transcript	0.129245333	0.474109667	-1.875108619	0.835654077	1
ENST00000537514.1	ENSG00000177406.4	RP11-218M22.1	transcript	0.343737	5.009632667	-3.865327764	0.070504472	0.352555836
ENST00000537659.5	ENSG00000226091.7	RP11-90D4.2	transcript	0.219492333	0.659587	-1.587392416	0.698737317	1
ENST00000537821.2	ENSG00000273112.1	RP11-25K21.6	transcript	0.720334333	3.927674667	-2.44693686	0.696930108	1
ENST00000537827.2	ENSG00000256152.2	RP11-463O12.3	transcript	0.44648	2.179300333	-2.287197574	0.851299377	1
ENST00000537850.1	ENSG00000251002.7	AE000661.37	transcript	0.019182667	1.331015	-6.11657973	0.018621795	0.160068546
ENST00000537869.5	ENSG00000255717.6	SNHG1	transcript	0	2.66532	#NAME?	1.55E-05	0.001016596
ENST00000537925.5	ENSG00000255717.6	SNHG1	transcript	0.203854	0.933477333	-2.195078726	1	1
ENST00000538062.1	ENSG00000256967.1	RP11-273B20.1	transcript	0.137802333	0.195997667	-0.508236163	0.326693263	0.855756277
ENST00000538101.1	ENSG00000257058.1	RP11-864I4.4	transcript	0.132531	0	Inf	0.011003368	0.115048009
ENST00000538304.1	ENSG00000226091.7	RP11-90D4.2	transcript	0.559779333	1.209769667	-1.111802263	0.344435128	0.878427162
ENST00000538355.1	ENSG00000256940.1	RP11-783K16.5	transcript	0.030178333	0.043277333	-0.520098474	0.716562698	1
ENST00000538665.5	ENSG00000255733.5	GS1-410F4.2	transcript	0.009078	0.760389667	-6.388220628	0.008010463	0.094084689
ENST00000538705.1	ENSG00000256813.1	RP11-804A23.4	transcript	0.087728333	0.532535667	-2.601763388	0.959240003	1
ENST00000538731.2	ENSG00000256576.2	RP13-977J11.2	transcript	0.346937	1.671417	-2.268326101	0.933437084	1
ENST00000539313.1	ENSG00000256588.1	RP11-613F22.8	transcript	0.092072667	0.962015333	-3.385215052	0.372358639	0.917108091
ENST00000539404.1	ENSG00000251301.6	RP11-81H14.2	transcript	0.022488	0.185909333	-3.047371937	0.537582926	1
ENST00000539784.1	ENSG00000256197.1	RP11-543P15.2	transcript	0.046287667	0.030817667	0.586870206	0.458502957	1
ENST00000540093.2	ENSG00000256150.2	RP11-885B4.1	transcript	0.021691	0.422585667	-4.284075364	0.272716391	0.778075478
ENST00000436373.1	ENSG00000233236.1	AP001171.1	transcript	0.152961667	0.028841667	2.406943707	0.025600273	0.194633202
ENST00000540547.1	ENSG00000256034.1	RP11-707G14.1	transcript	1.103135333	1.790378	-0.698654421	0.213734085	0.679999681
ENST00000540725.5	ENSG00000255717.6	SNHG1	transcript	0.177745	0.671575667	-1.917740981	0.941083431	1
ENST00000540865.5	ENSG00000255717.6	SNHG1	transcript	0.278106	1.92477	-2.790979286	0.495948116	1
ENST00000540866.2	ENSG00000256028.2	RP11-197N18.2	transcript	1.382510333	2.014671	-0.543253999	0.098533814	0.431201351
ENST00000541002.7	ENSG00000235423.8	RP11-282O18.3	transcript	0.088621	1.096631	-3.629285745	0.190027137	0.634627087
ENST00000541092.1	ENSG00000255893.1	RP11-685N10.1	transcript	0.282744667	0.894926333	-1.662269119	0.754785011	1
ENST00000541404.1	ENSG00000256582.1	RP11-75L1.1	transcript	0	0.719110333	#NAME?	0.008467237	0.097256452
ENST00000541416.5	ENSG00000255717.6	SNHG1	transcript	0.972453333	1.544883667	-0.66779728	0.177921672	0.607960196
ENST00000541574.1	ENSG00000256742.1	RP13-941N14.1	transcript	0.287905333	1.859147333	-2.690974686	0.607066058	1
ENST00000541578.5	ENSG00000255717.6	SNHG1	transcript	0	0.602498	#NAME?	0.013432726	0.130183875
ENST00000541704.2	ENSG00000256139.2	RP11-968O1.5	transcript	0.104459333	0.666222333	-2.673062316	0.653938388	1
ENST00000541707.1	ENSG00000251301.6	RP11-81H14.2	transcript	0.014579333	1.041305667	-6.15832506	0.013013728	0.127475051
ENST00000541775.5	ENSG00000205885.7	ABC12-49244600F4.3	transcript	0.521788	2.783579333	-2.415405531	0.624127917	1
ENST00000541782.1	ENSG00000276232.1	SCARNA10	transcript	1906.039917	4708.569092	-1.304710366	0.376158672	0.922511573
ENST00000542265.5	ENSG00000255857.5	RP1-278C19.3	transcript	0	1.458419333	#NAME?	0.000376821	0.011837005
ENST00000542401.1	ENSG00000256751.5	RP11-695J4.2	transcript	0.532019	1.071203	-1.009682231	0.42960188	0.98411217
ENST00000542466.2	ENSG00000255737.2	AGAP2-AS1	transcript	0.142732667	0.520444333	-1.866428305	0.859356292	1
ENST00000542819.1	ENSG00000255801.1	RP11-561P12.5	transcript	0.731369333	3.420042667	-2.225342283	0.90626506	1
ENST00000543072.1	ENSG00000256092.2	RP13-942N8.1	transcript	0.104751333	0.52569	-2.327243684	1	1
ENST00000543604.1	ENSG00000256973.1	RP11-359J14.2	transcript	0.034137333	0.220437333	-2.690946309	0.800854123	1
ENST00000543611.1	ENSG00000256249.1	RP11-324E6.6	transcript	0.264208333	0.930728333	-1.816684156	0.866101113	1
ENST00000543817.1	ENSG00000256341.1	RP11-21A7A.3	transcript	0.094244667	0.185662	-0.978195681	0.554603702	1
ENST00000543969.1	ENSG00000256712.1	RP11-785H5.2	transcript	0.304163667	0.964981	-1.665652708	0.731825868	1
ENST00000544461.1	ENSG00000226091.7	RP11-90D4.2	transcript	0.379161	0.395396	-0.060487698	0.275024179	0.78178147
ENST00000544550.5	ENSG00000255717.6	SNHG1	transcript	0.609609	0.992239333	-0.702803946	0.233747159	0.712183093
ENST00000544591.1	ENSG00000256039.1	RP11-291B21.2	transcript	0.133673333	2.987675333	-4.482239787	0.063991847	0.332897395
ENST00000544674.1	ENSG00000256928.1	RP11-809N8.2	transcript	1.513717333	3.567836667	-1.236953745	0.423376014	0.976270339
ENST00000544710.1	ENSG00000256325.1	RP11-611O2.1	transcript	0.046961333	1.721040667	-5.195664007	0.0517971	0.293279736
ENST00000544939.1	ENSG00000256569.1	RP11-173P15.5	transcript	0.028508667	0.300723333	-3.39896434	0.796450302	1
ENST00000545163.1	ENSG00000256862.1	RP11-664D1.1	transcript	0.263680333	1.793515333	-2.765928203	0.728261526	1
ENST00000545177.4	ENSG00000230438.6	RP11-420G6.4	transcript	0.169754333	3.210419667	-4.241241591	0.05012458	0.287609149
ENST00000545254.1	ENSG00000256633.1	RP11-169D4.2	transcript	0.050019667	0.304929333	-2.607907592	0.910503709	1
ENST00000545258.1	ENSG00000255882.1	RP11-290C10.1	transcript	0	0.135816667	#NAME?	0.056988656	0.310424498
ENST00000545339.5	ENSG00000215039.6	CD27-AS1	transcript	0.077035	1.483315333	-4.267167451	0.100246878	0.435473084
ENST00000545508.1	ENSG00000256128.5	RP11-173C20.2	transcript	0.043363667	0.532120667	-3.617194781	0.36792199	0.909946331
ENST00000545800.1	ENSG00000257086.1	RP11-783K16.13	transcript	0.035678	0.098141667	-1.459831027	0.727427997	1
ENST00000546186.2	ENSG00000255571.8	CTD-2335A18.1	transcript	0.025517	0.219196667	-3.102695231	0.414520092	0.964644271
ENST00000546339.2	ENSG00000284697.1	RP11-266K4.15	transcript	0.156180333	0.469914667	-1.589186	0.759908292	1
ENST00000546580.1	ENSG00000257698.1	RP11-620J15.3	transcript	0	1.036101667	#NAME?	0.003131048	0.050862794
ENST00000546949.5	ENSG00000176593.7	CTD-2368P22.1	transcript	0.073434	1.549374667	-4.399094059	0.037838871	0.244331006
ENST00000547009.1	ENSG00000257509.1	RP11-762I7.4	transcript	0.102630667	1.615981667	-3.976877044	0.2476389	0.732101487
ENST00000547021.1	ENSG00000258099.1	ATXN2-AS	transcript	0.047683	0.238805667	-2.324290159	1	1
ENST00000547492.1	ENSG00000257698.1	RP11-620J15.3	transcript	0	0.131392667	#NAME?	0.051463647	0.292295539
ENST00000547712.1	ENSG00000258017.1	RP11-386G11.10	transcript	0.248154667	0.725315333	-1.547368763	0.676684979	1
ENST00000547717.1	ENSG00000257379.1	RP11-793H13.8	transcript	3.630043	11.343046	-1.643749563	0.668299676	1
ENST00000547794.2	ENSG00000258325.2	RP4-816N1.6	transcript	0.146235333	0.721556	-2.30281943	0.776133048	1
ENST00000547799.5	ENSG00000257433.5	RP1-197B17.3	transcript	0.094706333	0.626236667	-2.72517517	0.528336282	1
ENST00000548203.1	ENSG00000257622.1	RP11-44N21.4	transcript	0.064095667	0.057099	0.166761344	0.181778584	0.616366077
ENST00000548322.1	ENSG00000257285.5	RP11-298I3.1	transcript	0.022008333	0.365001333	-4.051779933	0.223650361	0.69516983
ENST00000548731.1	ENSG00000257809.1	RP11-603J24.14	transcript	0.091760333	0.541435667	-2.56084739	0.800046751	1
ENST00000548760.2	ENSG00000257167.2	RP11-181C3.2	transcript	0.19206	1.097369	-2.514419738	0.666700503	1
ENST00000548900.1	ENSG00000257764.2	RP11-1143G9.4	transcript	1.126226	29.04061433	-4.688503705	0.005771657	0.076252467
ENST00000548978.2	ENSG00000257702.3	LBX2-AS1	transcript	0.758221333	1.500795	-0.985035973	0.310165457	0.833212161
ENST00000549004.1	ENSG00000245017.2	RP11-181C3.1	transcript	0	0.319013	#NAME?	0.056942432	0.310262264
ENST00000549023.2	ENSG00000258101.2	RP11-977B10.2	transcript	1.602223333	1.817485333	-0.181868463	0.065305522	0.336952701
ENST00000549124.1	ENSG00000258057.5	RP11-70F11.6	transcript	0.027518667	0.172724	-2.649986084	0.893653373	1
ENST00000555524.1	ENSG00000258858.1	RP11-982M15.5	transcript	0.18887	0.038033	2.312069916	0.009171004	0.102500016
ENST00000549373.1	ENSG00000258337.1	RP11-115H15.2	transcript	0.821291	2.108405667	-1.360187081	0.551250373	1
ENST00000549438.1	ENSG00000258317.1	RP11-603J24.5	transcript	0.199304	1.26877	-2.670387994	0.640827076	1
ENST00000549477.1	ENSG00000257342.1	RP11-571M6.7	transcript	0.410837333	5.091823333	-3.631543172	0.1322529	0.511659943
ENST00000549565.1	ENSG00000257303.1	RP11-977G19.11	transcript	0.108879667	0.927177333	-3.090110742	0.421966824	0.974552008
ENST00000549744.1	ENSG00000258082.1	RP11-443B7.3	transcript	1.769989667	3.604904	-1.026219903	0.321787563	0.852699798
ENST00000550231.1	ENSG00000258210.1	RP11-478C19.2	transcript	0.143959	1.204153667	-3.064289621	0.379418346	0.927570274
ENST00000550263.2	ENSG00000257605.2	RP11-680A11.5	transcript	0.059509667	0.372167	-2.644754196	0.801493688	1
ENST00000550301.1	ENSG00000257663.1	RP11-1100L3.7	transcript	0.040062	0.188189667	-2.231881062	1	1
ENST00000550306.1	ENSG00000257221.3	RP11-689B22.2	transcript	0.133903	0.918389	-2.777917079	0.694685368	1
ENST00000550426.5	ENSG00000247774.6	RP11-493L12.2	transcript	1.720197667	29.786039	-4.113990026	0.025385655	0.19351792
ENST00000550468.2	ENSG00000258232.2	RP11-161H23.5	transcript	0.908159333	2.126751333	-1.227634018	0.448364364	1
ENST00000550837.1	ENSG00000258297.1	RP11-658F2.8	transcript	0.195943333	4.381718667	-4.482988464	0.018691043	0.160428036
ENST00000550906.1	ENSG00000257599.2	OVCH1-AS1	transcript	0.04507	0.286049333	-2.666024627	0.899075355	1
ENST00000550926.1	ENSG00000257386.1	RP11-56G10.2	transcript	0.185269	1.399114	-2.91682011	0.562959629	1
ENST00000551021.5	ENSG00000257261.5	RP11-96H19.1	transcript	0.137488333	1.311276667	-3.253591004	0.432294742	0.98813287
ENST00000551257.1	ENSG00000258303.1	RP11-887P2.6	transcript	0.042195	0.422205	-3.322799706	0.529359862	1
ENST00000551361.1	ENSG00000224078.13	SNHG14	transcript	0	0.083698333	#NAME?	0.388263209	0.932980725
ENST00000551631.6	ENSG00000224078.13	SNHG14	transcript	0.047347667	1.018141333	-4.426500703	0.03116624	0.218307919
ENST00000551849.1	ENSG00000257878.1	RP11-256L6.3	transcript	0.346775	2.123346	-2.614267679	0.603996377	1
ENST00000552026.1	ENSG00000257551.1	RP11-295M18.5	transcript	0.422633667	1.375264333	-1.702229338	0.74035117	1
ENST00000552486.1	ENSG00000258355.1	RP11-651L5.2	transcript	0.991391333	1.412364667	-0.510586083	0.201881992	0.65666571
ENST00000552576.2	ENSG00000258056.2	RP11-644F5.11	transcript	0.165553333	1.630497333	-3.299944117	0.289819413	0.800198144
ENST00000552675.1	ENSG00000257270.1	RP11-521B24.5	transcript	0.028014	0.371379667	-3.728674929	0.410764058	0.959246848
ENST00000552815.1	ENSG00000272368.2	RP4-605O3.4	transcript	0.350838667	2.421561333	-2.78705788	0.513969757	1
ENST00000553045.1	ENSG00000257433.5	RP1-197B17.3	transcript	0.244419	2.162198667	-3.145070744	0.347084559	0.879142326
ENST00000553141.1	ENSG00000257181.1	RP11-611O2.5	transcript	0.049707667	0.455837	-3.196977744	0.46427355	1
ENST00000553176.1	ENSG00000258199.1	RP11-977G19.5	transcript	0.998111333	12.57625167	-3.655357434	0.111431677	0.4632499
ENST00000553181.5	ENSG00000257135.5	RP11-320M2.1	transcript	0.200921333	0.793707667	-1.981976987	0.980824869	1
ENST00000553415.5	ENSG00000285006.1	RP1-240K6.5	transcript	1.253166667	8.252724333	-2.71929215	0.503662998	1
ENST00000553454.1	ENSG00000215256.3	DHRS4-AS1	transcript	0.046555667	0.702617667	-3.915711167	0.179052947	0.610175734
ENST00000553559.1	ENSG00000247092.6	SNHG10	transcript	0.083289	0.476338	-2.515787769	0.911559088	1
ENST00000553633.5	ENSG00000259118.5	RP11-840I19.3	transcript	0.076128	0.149245	-0.971183517	0.508272466	1
ENST00000553639.1	ENSG00000258730.1	ITPK1-AS1	transcript	0.085753667	0.266866667	-1.63784885	0.70322375	1
ENST00000553657.5	ENSG00000257621.7	RP11-349A22.5	transcript	0.192398333	0.857810667	-2.156562954	0.826822474	1
ENST00000553668.2	ENSG00000258733.5	CTD-2341M24.1	transcript	0	0.644957667	#NAME?	0.005031517	0.069786367
ENST00000553758.1	ENSG00000258610.1	RP11-488C13.7	transcript	0	0	NA	1	1
ENST00000553791.1	ENSG00000259033.1	RP11-718G2.5	transcript	0.069074333	0.077195667	-0.160370132	0.552609484	1
ENST00000553961.1	ENSG00000259062.2	ACTN1-AS1	transcript	0.124690667	0.226787667	-0.862988704	0.31396801	0.84012256
ENST00000554022.1	ENSG00000258554.1	RP11-973D8.4	transcript	0.077277	0.091640333	-0.245943618	0.3097465	0.832681377
ENST00000554058.1	ENSG00000258301.3	RP11-488C13.5	transcript	0.308876333	3.462506	-3.486715333	0.200990251	0.654804621
ENST00000554086.1	ENSG00000247287.2	RP11-902B17.1	transcript	0.100208667	1.194041333	-3.574773586	0.263841231	0.761955414
ENST00000554096.2	ENSG00000258875.5	CTD-2547L24.3	transcript	0.212513667	2.449695667	-3.526975001	0.155312216	0.565736413
ENST00000554161.1	ENSG00000258572.1	RP11-1070N10.3	transcript	0.078426333	0.317581	-2.017714546	0.969904139	1
ENST00000554169.1	ENSG00000247092.6	SNHG10	transcript	0.676279	1.504259667	-1.153363167	0.413613058	0.963368835
ENST00000554235.1	ENSG00000258731.1	RP11-547D23.1	transcript	0.130882667	0.815124	-2.638745497	0.590234667	1
ENST00000554309.1	ENSG00000257621.7	RP11-349A22.5	transcript	0.250064	2.0148	-3.010267353	0.464738522	1
ENST00000554360.5	ENSG00000257621.7	RP11-349A22.5	transcript	0.462477667	7.305781333	-3.98158297	0.03405244	0.229273491
ENST00000554530.5	ENSG00000258476.5	RP11-76E17.3	transcript	0.080413333	0.442237333	-2.459314182	0.836652954	1
ENST00000554532.2	ENSG00000258559.2	AC005519.4	transcript	0.333079667	1.430859	-2.102942322	0.949410656	1
ENST00000554678.1	ENSG00000258908.1	RP11-203M5.8	transcript	0.037161333	0.106383	-1.517393456	0.74351445	1
ENST00000554822.5	ENSG00000246223.8	C14orf64	transcript	0.014859333	0.248659667	-4.064731221	0.238807598	0.719408354
ENST00000554894.5	ENSG00000272888.6	AC013394.2	transcript	4.898698	5.783045	-0.239430975	0.081634943	0.385780661
ENST00000555037.1	ENSG00000257621.7	RP11-349A22.5	transcript	0.247097	1.207343667	-2.288686993	0.92574476	1
ENST00000555045.1	ENSG00000215256.3	DHRS4-AS1	transcript	0.105243333	2.862865667	-4.765659223	0.013586644	0.131190731
ENST00000555157.1	ENSG00000258949.1	RP11-857B24.5	transcript	0	0.140175667	#NAME?	0.287328569	0.795748939
ENST00000555212.1	ENSG00000258904.1	RP11-638I2.2	transcript	0.126434	2.171431	-4.102189727	0.154367384	0.563481381
ENST00000555325.1	ENSG00000258922.1	CTD-2313J17.1	transcript	0.348300333	1.397308	-2.004246301	0.941879868	1
ENST00000555403.1	ENSG00000259071.1	RP11-247L20.4	transcript	0.033477667	1.067006	-4.9942255	0.096289332	0.425416589
ENST00000555407.1	ENSG00000258752.1	RP11-356K23.1	transcript	0	0.056662667	#NAME?	0.390060911	0.932980725
ENST00000555438.2	ENSG00000224186.8	C5orf66	transcript	0.070362333	0.393476333	-2.483401633	0.751866443	1
ENST00000555520.1	ENSG00000272888.6	AC013394.2	transcript	0.250092	4.008312333	-4.002464116	0.064848418	0.335650466
ENST00000564485.1	ENSG00000260979.1	RP11-77H9.8	transcript	4.903032	0.991206	2.306417352	0.00017437	0.006753187
ENST00000555707.5	ENSG00000257621.7	RP11-349A22.5	transcript	0.607629333	4.709570333	-2.954332022	0.343648836	0.878427162
ENST00000555766.1	ENSG00000189223.14	PAX8-AS1	transcript	0.328316667	2.691579333	-3.035293055	0.474741039	1
ENST00000555937.1	ENSG00000258964.1	RP11-618G20.1	transcript	0.022026	0.290965667	-3.723569503	0.59237639	1
ENST00000555968.1	ENSG00000258727.1	RP11-66N24.3	transcript	0.404960333	2.979780333	-2.879353475	0.339552633	0.875470985
ENST00000556019.2	ENSG00000214900.9	RP11-58E21.3	transcript	0.176744	0.923592333	-2.385594957	0.90419472	1
ENST00000556138.1	ENSG00000246223.8	C14orf64	transcript	0	0.826687667	#NAME?	0.009354753	0.103845855
ENST00000556183.1	ENSG00000258413.1	RP11-665C16.6	transcript	0.297894333	0.129288333	1.204208585	0.083946365	0.392018151
ENST00000556194.1	ENSG00000259065.1	RP5-1021I20.1	transcript	0.040598667	0.524557667	-3.69159713	0.34293998	0.878427162
ENST00000556386.1	ENSG00000257275.6	RP11-164H13.1	transcript	0.019254333	0.588705333	-4.934290621	0.08592152	0.397561972
ENST00000556400.5	ENSG00000257621.7	RP11-349A22.5	transcript	0.270939	0.837591	-1.628277865	0.722299084	1
ENST00000556458.1	ENSG00000258504.2	RP11-638I2.6	transcript	0.087515333	0.619663	-2.823876113	0.632341218	1
ENST00000556537.1	ENSG00000259083.1	RP11-407N17.4	transcript	0.038872	0.360267667	-3.212265936	0.663821747	1
ENST00000556640.1	ENSG00000258824.2	CTD-2555O16.2	transcript	0.047148667	0.799802667	-4.084355213	0.267617875	0.767848722
ENST00000556652.1	ENSG00000258976.1	CTD-2207P18.2	transcript	0.143659667	0.346249333	-1.26915622	0.56941733	1
ENST00000556700.5	ENSG00000285006.1	RP1-240K6.5	transcript	2.075584	14.75731267	-2.829840803	0.413371472	0.963020848
ENST00000556777.1	ENSG00000251002.7	AE000661.37	transcript	0	0.957095	#NAME?	0.008275542	0.096032763
ENST00000556781.1	ENSG00000258819.1	RP11-7F17.3	transcript	0.330430333	3.441081	-3.380443816	0.269012793	0.770504502
ENST00000556973.1	ENSG00000258512.1	LINC00239	transcript	0.068854667	0.880427667	-3.676578139	0.263597615	0.76141077
ENST00000557072.1	ENSG00000258511.1	RP11-61O1.2	transcript	0	0.607628333	#NAME?	0.034950578	0.232918794
ENST00000557108.5	ENSG00000224078.13	SNHG14	transcript	0.169159	2.633052667	-3.960284537	0.043691899	0.266015285
ENST00000557121.1	ENSG00000259004.1	RP11-8L8.2	transcript	0.346494	1.066168667	-1.621533413	0.654853087	1
ENST00000557223.1	ENSG00000258430.1	RP11-982M15.2	transcript	1.082027333	3.968394	-1.874818326	0.860335712	1
ENST00000557322.1	ENSG00000258682.1	CTD-2002H8.2	transcript	0.048678667	0.697832333	-3.841518887	0.382072367	0.931777542
ENST00000557373.1	ENSG00000258738.1	RP11-73E17.2	transcript	0.739929667	4.663214	-2.65586459	0.494317037	1
ENST00000557526.1	ENSG00000258819.1	RP11-7F17.3	transcript	0.450431333	4.047464667	-3.167639392	0.275135739	0.782029743
ENST00000557577.1	ENSG00000284930.1	RP1-240K6.4	transcript	0.688105	7.433477333	-3.43333662	0.186650402	0.627177207
ENST00000557581.1	ENSG00000284930.1	RP1-240K6.4	transcript	1.115229	3.943304667	-1.822065198	0.890953067	1
ENST00000557660.5	ENSG00000257621.7	RP11-349A22.5	transcript	0.302510667	7.820869667	-4.692271123	0.006714011	0.083896551
ENST00000557682.6	ENSG00000272888.6	AC013394.2	transcript	3.018959333	14.94502367	-2.307541953	0.741445464	1
ENST00000557733.1	ENSG00000258749.1	RP11-688G15.3	transcript	0.130093333	1.059681	-3.026011092	0.415015327	0.965354382
ENST00000557928.1	ENSG00000259448.2	RP11-16E12.1	transcript	0.282449333	0.701421333	-1.312289215	0.486366019	1
ENST00000557993.5	ENSG00000247556.6	OIP5-AS1	transcript	0.073168667	2.689952333	-5.200210829	0.008284578	0.096096542
ENST00000558006.1	ENSG00000259659.1	RP11-151N17.1	transcript	0.032702	0.716634	-4.453785716	0.141618838	0.533366716
ENST00000558039.1	ENSG00000259539.1	CTD-2651B20.1	transcript	0.296017	1.601170333	-2.435374855	0.70373332	1
ENST00000558120.5	ENSG00000259719.5	RP11-930O11.1	transcript	0.136172333	2.331542	-4.097778898	0.129435323	0.504223095
ENST00000558174.5	ENSG00000250988.7	RP11-752G15.6	transcript	0	0.453488333	#NAME?	0.015107243	0.140535228
ENST00000558221.1	ENSG00000259704.1	CTD-3094K11.1	transcript	0.254756333	1.865610667	-2.872458024	0.539199464	1
ENST00000558224.1	ENSG00000259717.1	LINC00677	transcript	1.952602	0.940459	1.053960959	0.007186098	0.087575945
ENST00000558334.1	ENSG00000259291.2	RP11-617F23.1	transcript	0.315857333	3.603049667	-3.511873566	0.149661885	0.552109751
ENST00000558375.1	ENSG00000259407.1	RP11-158M2.3	transcript	0.191029667	1.715666333	-3.166900392	0.359019114	0.896895023
ENST00000558423.1	ENSG00000215256.3	DHRS4-AS1	transcript	0	0.034973667	#NAME?	0.576687844	1
ENST00000558443.1	ENSG00000259682.1	RP11-702L15.4	transcript	0.097197667	1.368753	-3.815796636	0.326363565	0.855283916
ENST00000558457.5	ENSG00000247556.6	OIP5-AS1	transcript	0.031195	1.347823333	-5.433172787	0.04257348	0.26197825
ENST00000558575.1	ENSG00000259687.1	RP11-293M10.5	transcript	1.565247333	1.473881	0.086770596	0.052254975	0.294840368
ENST00000558757.1	ENSG00000259453.1	RP11-815J21.1	transcript	0.370590667	2.355143333	-2.667916412	0.573105453	1
ENST00000558905.1	ENSG00000259627.1	RP11-244F12.2	transcript	0.037849667	0.165306667	-2.126792408	0.940798855	1
ENST00000558994.1	ENSG00000259377.1	CTD-2308G16.1	transcript	0.267688333	0.457009333	-0.771669366	0.322065162	0.852699798
ENST00000559022.1	ENSG00000259409.1	RP11-521C20.3	transcript	0.024024333	0.551905667	-4.521853396	0.223446782	0.694672939
ENST00000559285.1	ENSG00000259673.5	RP11-502I4.1	transcript	0.082914333	0.554315667	-2.741014357	0.603927164	1
ENST00000559292.2	ENSG00000259448.2	RP11-16E12.1	transcript	0.180119667	1.019033667	-2.500174098	0.671968538	1
ENST00000559303.2	ENSG00000259589.2	RP11-317G6.1	transcript	0.524052667	0.62197	-0.247133187	0.118503387	0.479293011
ENST00000559357.5	ENSG00000259248.5	RP11-265M18.2	transcript	0	0.057719	#NAME?	0.393469616	0.935919343
ENST00000559366.1	ENSG00000250988.7	RP11-752G15.6	transcript	0	6.67E-07	#NAME?	1	1
ENST00000559468.1	ENSG00000259475.1	RP11-654A16.3	transcript	0.187138333	0.122281333	0.613900922	0.054035873	0.300654869
ENST00000559666.1	ENSG00000259415.1	RP11-7M10.2	transcript	0.078965667	1.064239667	-3.752453749	0.392064269	0.93385683
ENST00000559779.1	ENSG00000259577.1	RP11-430B1.2	transcript	0.030273	0.572230333	-4.24049242	0.171953896	0.597719813
ENST00000559857.1	ENSG00000259755.1	RP11-505E24.2	transcript	0.099663333	0.307225667	-1.624164016	0.702299726	1
ENST00000560199.1	ENSG00000259238.1	RP11-361D15.2	transcript	0.068722333	0.558759333	-3.023376098	0.685126397	1
ENST00000560323.1	ENSG00000259488.2	RP11-154J22.1	transcript	0.529055	1.114295667	-1.074642471	0.389712039	0.932980725
ENST00000560324.1	ENSG00000259418.1	RP11-109D20.1	transcript	0.513090333	0.653561333	-0.349109787	0.161764619	0.57759703
ENST00000560359.1	ENSG00000244879.6	GABPB1-AS1	transcript	0.297220667	1.645157	-2.46861893	0.753493303	1
ENST00000560378.1	ENSG00000259402.1	RP11-30K9.4	transcript	0.063951333	0.775728667	-3.600505773	0.336628522	0.870852342
ENST00000560518.1	ENSG00000259577.1	RP11-430B1.2	transcript	0.081510667	0.339960333	-2.060305651	0.981007835	1
ENST00000560522.1	ENSG00000259661.1	AC068831.15	transcript	0.437857	1.379885667	-1.656017053	0.712561259	1
ENST00000560587.1	ENSG00000285331.1	RP11-323F24.5	transcript	0.130455	0.795323667	-2.607989862	0.667174122	1
ENST00000560596.5	ENSG00000255571.8	CTD-2335A18.1	transcript	0	0.422542	#NAME?	0.045492749	0.271685949
ENST00000560750.1	ENSG00000179523.4	RP11-151N17.2	transcript	0	0.014694333	#NAME?	1	1
ENST00000560760.1	ENSG00000259548.1	RP11-38G5.2	transcript	0.180928	0.720576	-1.993734908	1	1
ENST00000560873.1	ENSG00000259546.1	RP11-351M8.2	transcript	0.066862667	0.547738667	-3.034214929	0.555472854	1
ENST00000560924.1	ENSG00000259719.5	RP11-930O11.1	transcript	0.077299333	2.239627333	-4.856658911	0.063970408	0.332884448
ENST00000560931.1	ENSG00000259515.1	RP11-365N19.2	transcript	0.045880333	0.060707	-0.403987007	0.505982703	1
ENST00000561083.1	ENSG00000259293.1	RP11-355N15.1	transcript	0.044137667	0.093994667	-1.090568536	0.519009934	1
ENST00000561107.5	ENSG00000250988.7	RP11-752G15.6	transcript	0.141856667	0.641615333	-2.177274667	0.980711448	1
ENST00000561122.1	ENSG00000285331.1	RP11-323F24.5	transcript	0.054257333	0.261706667	-2.270060628	0.901955803	1
ENST00000561207.1	ENSG00000259398.1	RP11-430B1.1	transcript	0.023812333	0.565166667	-4.568895478	0.290620245	0.80194597
ENST00000561223.1	ENSG00000175746.6	C15orf54	transcript	0	0.061089667	#NAME?	0.21289551	0.67859359
ENST00000561275.5	ENSG00000247556.6	OIP5-AS1	transcript	0.221182	0.945266333	-2.09548689	0.984130328	1
ENST00000561382.1	ENSG00000251393.3	RP1-240K6.3	transcript	0.023478	0.220984	-3.234560496	0.432003112	0.987733003
ENST00000561471.1	ENSG00000261552.1	RP11-264B17.5	transcript	0.392616	1.050668667	-1.420116908	0.581600051	1
ENST00000561486.1	ENSG00000261490.1	RP11-448G15.3	transcript	0.206437	3.287155667	-3.993066303	0.039902624	0.252614046
ENST00000561559.1	ENSG00000260101.1	RP11-568N6.1	transcript	0.010945333	0.707560333	-6.014465374	0.011091028	0.115521997
ENST00000561588.2	ENSG00000260877.2	RP11-211G23.2	transcript	0	0.108718667	#NAME?	0.230557504	0.70805319
ENST00000561606.1	ENSG00000259802.1	CTD-2256P15.2	transcript	0.214490667	0.594268333	-1.470199635	0.737843011	1
ENST00000561674.1	ENSG00000260661.1	RP11-152L20.3	transcript	0.022465667	0.273198667	-3.604156663	0.498104911	1
ENST00000561746.1	ENSG00000261098.1	RP11-819C21.1	transcript	0.036234667	0.666417	-4.200982676	0.07408474	0.36407927
ENST00000561761.2	ENSG00000261220.2	RP11-629O1.2	transcript	0.282502667	2.228151333	-2.979510831	0.399070706	0.943492845
ENST00000509834.6	ENSG00000251432.6	RP11-420A23.1	transcript	1.846255	0.373838	2.304116699	0.00046683	0.013837347
ENST00000561916.2	ENSG00000261359.2	AC106782.18	transcript	1.197776	4.332702667	-1.854909104	0.833840577	1
ENST00000561921.1	ENSG00000259972.2	AC009120.6	transcript	0.321142667	1.758225667	-2.452833993	0.788604842	1
ENST00000561980.1	ENSG00000261226.1	RP11-830F9.7	transcript	3.146237333	2.023012	0.637122626	0.01147509	0.118007838
ENST00000561999.1	ENSG00000261064.1	RP11-1000B6.3	transcript	0.341399	1.964276	-2.524466919	0.643934445	1
ENST00000562232.1	ENSG00000261140.1	RP11-20I23.6	transcript	0.172097	0.840252	-2.287600123	0.863115827	1
ENST00000562393.1	ENSG00000260859.1	RP11-254F19.2	transcript	0.281116333	1.086879667	-1.950953038	0.922020023	1
ENST00000562422.1	ENSG00000265113.1	RP11-70O5.2	transcript	0.022916333	0.408034	-4.154241239	0.386265724	0.932980725
ENST00000562536.1	ENSG00000261173.1	RP11-169E6.1	transcript	0.251963	0.958736667	-1.927922715	0.884845907	1
ENST00000562642.1	ENSG00000261487.1	AC135048.13	transcript	0.132950667	0.289578333	-1.12306265	0.464722754	1
ENST00000562691.2	ENSG00000261324.2	RP11-174G6.5	transcript	0.087555	1.254189333	-3.840421776	0.068958771	0.347925897
ENST00000562782.1	ENSG00000261546.1	CTD-2555A7.3	transcript	0.269489333	0.345499	-0.358453364	0.112055498	0.464919685
ENST00000562983.1	ENSG00000261438.1	RP11-399O19.9	transcript	0.335506667	2.265	-2.755097711	0.579054907	1
ENST00000562995.1	ENSG00000261253.2	AC137932.6	transcript	0.870997333	3.157085667	-1.857853201	0.832526913	1
ENST00000563018.1	ENSG00000260193.1	RP11-83N9.5	transcript	0.501443667	0.546570667	-0.124320401	0.117544677	0.477251645
ENST00000563105.1	ENSG00000260273.1	RP11-425D10.10	transcript	0.468924	0.506907	-0.112366967	0.112792196	0.466916308
ENST00000563191.1	ENSG00000259954.1	AC002303.5	transcript	0.131798333	0.651054	-2.304445082	0.806780663	1
ENST00000563192.1	ENSG00000260260.1	RP11-304L19.5	transcript	2.176807667	3.463516333	-0.670023534	0.188910304	0.632068905
ENST00000563230.1	ENSG00000260479.1	RP11-556H2.3	transcript	0.255880333	0.962357	-1.911102914	0.91805299	1
ENST00000563252.2	ENSG00000260219.2	RP11-347C12.10	transcript	0.329538	0.839067	-1.348341179	0.496889439	1
ENST00000563261.5	ENSG00000260630.6	RP5-1142A6.3	transcript	0.626164667	0.772665667	-0.303302191	0.106750088	0.450844123
ENST00000563278.1	ENSG00000260274.1	RP11-817O13.8	transcript	0.656151	1.07355	-0.71028962	0.201490644	0.655861898
ENST00000563286.1	ENSG00000259959.1	RP11-121C2.2	transcript	0.036440667	0.670648667	-4.20193592	0.064897325	0.335714679
ENST00000563357.1	ENSG00000260528.4	RP11-356C4.4	transcript	18.09316333	17.40689667	0.055785645	0.026476455	0.198505786
ENST00000563434.1	ENSG00000259953.1	RP11-4O1.2	transcript	0.354744667	7.645646	-4.429785504	0.009436304	0.104435591
ENST00000563475.1	ENSG00000260630.6	RP5-1142A6.3	transcript	1.16442	2.188984333	-0.910650105	0.237042234	0.716206178
ENST00000563554.1	ENSG00000261476.1	RP11-77K12.3	transcript	0.057928	1.251815667	-4.433617471	0.077345661	0.372906256
ENST00000563565.1	ENSG00000260570.1	RP11-24N18.1	transcript	0.099960333	0.224422	-1.166786492	0.820842765	1
ENST00000563592.5	ENSG00000260898.5	RP11-361M10.5	transcript	0.418433333	0.671039667	-0.681400265	0.197288596	0.646813593
ENST00000563610.1	ENSG00000260051.1	LA16c-390E6.4	transcript	0.183916667	0.203368	-0.145040465	0.154704254	0.564233545
ENST00000563635.5	ENSG00000261553.5	RP11-29G8.3	transcript	0.072328333	0.059716667	0.27642727	0.188855346	0.631977434
ENST00000563684.1	ENSG00000260064.1	RP11-18F14.4	transcript	0.042461	0.267062333	-2.652966258	0.679943847	1
ENST00000563780.1	ENSG00000259970.1	AC099668.5	transcript	0.144720333	0.091894667	0.655214597	0.138183184	0.525473657
ENST00000563833.1	ENSG00000260651.1	AF213884.2	transcript	0.088873	0.08293	0.099851096	0.397875188	0.942322147
ENST00000563843.1	ENSG00000261485.1	RP11-179F17.5	transcript	0.250228667	1.253943	-2.325152788	0.763323673	1
ENST00000563863.5	ENSG00000260807.6	RP11-161M6.2	transcript	0.245314333	0.486644333	-0.988236225	0.327856562	0.857736149
ENST00000563946.1	ENSG00000261305.1	RP4-584D14.7	transcript	0.030982	0.066012333	-1.091305316	0.629723217	1
ENST00000563989.1	ENSG00000259775.1	RP11-45P15.4	transcript	0.045841333	0.793020667	-4.112637552	0.139689045	0.528780015
ENST00000564016.1	ENSG00000260378.1	CTD-2583P5.1	transcript	0.016548333	0.128062	-2.952084618	0.620942436	1
ENST00000564055.1	ENSG00000259780.3	RP11-304L19.12	transcript	0.052881	0.127249667	-1.266840513	0.637256849	1
ENST00000564160.1	ENSG00000260565.6	CTD-2270P14.1	transcript	0.210292333	0.781127333	-1.89316149	1	1
ENST00000564271.2	ENSG00000261596.2	CTB-31N19.3	transcript	0.593284667	5.458011333	-3.201578988	0.245747876	0.728356012
ENST00000564352.1	ENSG00000260917.1	RP11-57H14.4	transcript	0.287786667	2.331802667	-3.018374045	0.275181353	0.7820676
ENST00000564363.1	ENSG00000259884.1	RP11-1100L3.8	transcript	0.105091667	0.222529	-1.082345086	0.624780902	1
ENST00000564438.1	ENSG00000261790.1	AC005606.14	transcript	0.073497667	0.189231333	-1.364380639	0.865416436	1
ENST00000564464.1	ENSG00000259891.1	CTA-204B4.2	transcript	0.102275667	1.587469	-3.956193573	0.077142552	0.372184614
ENST00000564469.1	ENSG00000260808.1	CTD-2007L18.5	transcript	0.049918667	0.020068	1.314682557	0.257949373	0.751007842
ENST00000378779.4	ENSG00000205106.4	CTD-2210P24.4	transcript	0.076694	0.017408667	2.139308005	0.101523998	0.438993175
ENST00000564489.1	ENSG00000259992.1	RP11-77K12.8	transcript	0.016339333	0.015840333	0.044746426	0.571586882	1
ENST00000564580.5	ENSG00000103472.10	RP11-426C22.10	transcript	0.790343667	7.296199333	-3.20659312	0.201614639	0.656199357
ENST00000564612.2	ENSG00000261101.2	RP4-545K15.5	transcript	0.059152333	0.270661	-2.193980039	0.835785314	1
ENST00000564621.1	ENSG00000247240.7	RP11-10O17.2	transcript	0.100300333	0.827867	-3.045072611	0.422938685	0.975772915
ENST00000564650.1	ENSG00000261643.1	RP11-529E10.6	transcript	0.000624667	0.000599	0.060530544	0.262984148	0.760247979
ENST00000564775.2	ENSG00000261840.2	RP11-146F11.1	transcript	0	0.178403	#NAME?	0.323678997	0.852699798
ENST00000564805.1	ENSG00000261684.1	RP11-265N6.1	transcript	0.090417333	1.427055333	-3.980298096	0.114461907	0.47130123
ENST00000564809.1	ENSG00000261471.1	RP11-61F12.1	transcript	1.673471333	2.024387	-0.274641277	0.074693343	0.36578786
ENST00000564956.1	ENSG00000261269.1	RP11-389C8.2	transcript	0.045502	1.365438	-4.907290038	0.015302428	0.141576655
ENST00000564980.1	ENSG00000238045.9	AC009133.12	transcript	0.236906	0.906705	-1.936318503	0.844045534	1
ENST00000565053.1	ENSG00000259881.1	RP11-830F9.5	transcript	0.252299333	0.216626	0.219929985	0.042955257	0.26314611
ENST00000565058.2	ENSG00000260711.2	RP11-747H7.3	transcript	0.049168667	0.590325333	-3.585699117	0.13905896	0.527292893
ENST00000565073.1	ENSG00000259926.1	RP11-44F14.5	transcript	0.279504667	1.556825667	-2.477663125	0.728664573	1
ENST00000565162.2	ENSG00000260924.2	AC004463.6	transcript	1.11914	1.094225	0.0324811	0.036565434	0.239161644
ENST00000565199.1	ENSG00000260808.1	CTD-2007L18.5	transcript	0.132885333	0.126057333	0.076101833	0.1960433	0.644432142
ENST00000565313.1	ENSG00000259972.2	AC009120.6	transcript	0.032355667	2.040461333	-5.978733158	0.026132452	0.196840761
ENST00000565342.5	ENSG00000213599.10	SLX1A-SULT1A3	transcript	1.872914333	3.363191333	-0.844545944	0.2001832	0.652922525
ENST00000565359.1	ENSG00000260601.1	RP11-552C15.1	transcript	0.377558667	2.136144333	-2.50023639	0.702861878	1
ENST00000565382.1	ENSG00000260018.1	RP11-505K9.1	transcript	0.094710667	0.179135333	-0.919451106	0.57071604	1
ENST00000565387.2	ENSG00000261351.2	CTD-3185P2.1	transcript	0.046007	0.802564333	-4.124691753	0.152584586	0.55884797
ENST00000565401.1	ENSG00000260496.3	RP11-161M6.3	transcript	0.150731333	0.777104667	-2.366129577	0.971962922	1
ENST00000565416.1	ENSG00000261801.5	RP11-941F15.1	transcript	0.011595	0.193266	-4.059013131	0.556118786	1
ENST00000565433.1	ENSG00000260401.1	RP11-800A3.4	transcript	0.379021333	3.101838	-3.032772382	0.293457874	0.806010657
ENST00000565493.1	ENSG00000260032.1	NORAD	transcript	4.472509667	82.93752433	-4.212868478	0.015089826	0.140453228
ENST00000565521.1	ENSG00000260774.1	CTD-2083E4.4	transcript	0.009001	0.444441333	-5.625763892	0.035098178	0.233346274
ENST00000565581.1	ENSG00000261529.1	RP13-487P22.1	transcript	0.247253667	0.784140667	-1.665120566	0.820028671	1
ENST00000565600.1	ENSG00000260719.1	AC009133.17	transcript	0.240285667	1.668928	-2.796099218	0.48550108	1
ENST00000565648.1	ENSG00000260349.1	RP11-473I1.5	transcript	0.171797	0.905503333	-2.398015108	0.834086062	1
ENST00000565700.1	ENSG00000261286.1	RP11-517C16.2	transcript	0.072311667	0.306740667	-2.084719114	0.926146315	1
ENST00000565737.1	ENSG00000260919.1	CTD-3154N5.1	transcript	0.843550667	0.691602	0.286532684	0.049690734	0.286306946
ENST00000565861.1	ENSG00000261270.1	RP11-325K4.3	transcript	0.881790667	4.278544667	-2.27861204	0.812621531	1
ENST00000565879.1	ENSG00000261691.1	LA16c-366D1.3	transcript	0.587148333	1.591227333	-1.438343036	0.615559663	1
ENST00000565934.1	ENSG00000260276.2	RP11-77H9.2	transcript	0.311967	1.088111	-1.802360402	0.937548245	1
ENST00000565937.1	ENSG00000261123.1	RP11-304L19.3	transcript	0.234862667	0.17123	0.455881915	0.070636926	0.352935875
ENST00000565988.1	ENSG00000260669.2	AL136419.6	transcript	0.185686667	5.197643667	-4.8069156	0.007951542	0.093623682
ENST00000566190.1	ENSG00000261367.1	RP11-455F5.4	transcript	0.466507	1.273840667	-1.449214201	0.553299749	1
ENST00000566282.1	ENSG00000259935.1	RP11-519C12.1	transcript	0.046947333	0.918393	-4.289996527	0.17864318	0.609444644
ENST00000566287.1	ENSG00000261641.2	LA16c-390E6.5	transcript	0.531519333	1.949730667	-1.875080772	0.866803212	1
ENST00000566343.5	ENSG00000260565.6	CTD-2270P14.1	transcript	0.075584	0.195968	-1.374465318	0.887155704	1
ENST00000566383.1	ENSG00000261804.1	RP11-44F14.2	transcript	1.353067667	5.074436	-1.907013492	0.920540021	1
ENST00000566446.1	ENSG00000259865.1	RP11-488L18.10	transcript	0.315576333	2.595392333	-3.039891721	0.343136454	0.878427162
ENST00000566532.1	ENSG00000260647.1	RP1-178F10.1	transcript	0.067635333	1.122710333	-4.05306482	0.151369875	0.555785979
ENST00000566583.5	ENSG00000234912.11	LINC00338	transcript	0	0	NA	1	1
ENST00000566699.2	ENSG00000260231.2	JHDM1D-AS1	transcript	4.265406	3.450204	0.306001404	0.01143876	0.117774826
ENST00000566927.1	ENSG00000261659.2	LA16c-313D11.12	transcript	1.291528667	1.484785333	-0.201174699	0.099211254	0.432857244
ENST00000566942.1	ENSG00000259834.1	RP11-284N8.3	transcript	0.124458667	6.098571	-5.614732633	0.000765288	0.019601033
ENST00000566960.1	ENSG00000260111.1	RP11-529K1.4	transcript	2.450163667	3.257020333	-0.410674604	0.104768835	0.446133407
ENST00000567093.1	ENSG00000260417.1	CTD-2542L18.1	transcript	1.604483333	3.603554	-1.167311661	0.378918035	0.926933721
ENST00000567108.2	ENSG00000259940.2	CTD-3203P2.1	transcript	0.072534667	0.454102667	-2.646275933	0.70113136	1
ENST00000567122.1	ENSG00000261396.1	CTD-2012K14.2	transcript	0.362551667	0.449062667	-0.308730181	0.179115488	0.610305673
ENST00000567153.1	ENSG00000261416.1	RP11-455F5.5	transcript	1.790472	1.322434667	0.437143508	0.02318186	0.183310797
ENST00000567166.1	ENSG00000261692.1	RP1-168P16.1	transcript	0.949558	1.322587333	-0.47803496	0.158535677	0.571665973
ENST00000567257.5	ENSG00000261801.5	RP11-941F15.1	transcript	0.121002667	1.287609667	-3.411584566	0.189621241	0.633686633
ENST00000567344.1	ENSG00000261448.1	CTD-2576D5.4	transcript	0.030341333	0.263726333	-3.119685242	0.604842554	1
ENST00000567396.1	ENSG00000261544.1	RP11-16E23.3	transcript	0.176797667	1.468973	-3.05463674	0.43708797	0.992275431
ENST00000567491.1	ENSG00000259863.1	AC133109.1	transcript	0.126947667	0.198080333	-0.641851769	0.262330802	0.75958815
ENST00000567540.1	ENSG00000260077.1	RP11-254F7.2	transcript	0.275993333	2.881671	-3.384200309	0.182326191	0.617639139
ENST00000567905.1	ENSG00000261342.1	AC006538.1	transcript	0.309471	0.494859	-0.677213294	0.208689237	0.671531087
ENST00000567925.1	ENSG00000260895.1	RP11-554A11.7	transcript	0.287999	0.528732667	-0.876474661	0.396736083	0.940636238
ENST00000567942.1	ENSG00000260350.1	RP11-152P23.2	transcript	0.245038333	0.789547667	-1.688018908	0.688641046	1
ENST00000568017.1	ENSG00000260461.1	RP11-541N10.3	transcript	0.048977333	2.241962667	-5.516504219	0.002198174	0.040175576
ENST00000568144.1	ENSG00000261560.1	RP11-166B2.3	transcript	0.017631667	0.812661333	-5.526413492	0.057175792	0.311037815
ENST00000568177.1	ENSG00000260285.1	RP11-600F24.7	transcript	0.362143	0.759006	-1.067551801	0.316397666	0.844015942
ENST00000568179.1	ENSG00000266801.1	RP11-521L9.2	transcript	0.007058333	0.795963667	-6.817231204	0.020185104	0.168615871
ENST00000568262.2	ENSG00000260751.2	CTD-2196E14.6	transcript	0.049255667	0.748977	-3.926559801	0.209407551	0.672881352
ENST00000568314.1	ENSG00000259932.1	CTD-2651B20.7	transcript	0.034988333	0.17769	-2.344416643	1	1
ENST00000568395.1	ENSG00000260565.6	CTD-2270P14.1	transcript	0.641834	4.980892	-2.956132009	0.269746863	0.772036325
ENST00000568500.1	ENSG00000261840.2	RP11-146F11.1	transcript	0.404061333	0.458534	-0.182454413	0.095293791	0.422579366
ENST00000568593.1	ENSG00000260236.1	RP11-708J19.1	transcript	0.111788667	0.316682667	-1.502263972	0.62305737	1
ENST00000568648.1	ENSG00000261291.1	RP11-295M3.2	transcript	0	0.493604	#NAME?	0.023216325	0.183512824
ENST00000568707.1	ENSG00000260269.5	CTD-2323K18.1	transcript	0.022828667	0.584698333	-4.678773974	0.108574722	0.45596582
ENST00000568710.1	ENSG00000260803.1	Z84812.4	transcript	0.805756333	2.353685667	-1.546506134	0.709910942	1
ENST00000568764.1	ENSG00000261837.1	RP11-264L1.3	transcript	0.146347667	0.359049667	-1.294783679	0.625581902	1
ENST00000569032.1	ENSG00000261063.1	RP11-538I12.2	transcript	0.022980333	0.124893667	-2.44222869	0.864849762	1
ENST00000569091.1	ENSG00000260160.1	CTC-471J1.2	transcript	0.019208667	0.964821667	-5.65043302	0.046906246	0.276481725
ENST00000569125.1	ENSG00000261656.5	CTD-2258A20.5	transcript	0.201210333	0.406735667	-1.015387108	0.475132812	1
ENST00000569149.2	ENSG00000253352.9	TUG1	transcript	0.120891333	3.520766	-4.864106618	0.007164687	0.087411146
ENST00000569220.1	ENSG00000261288.1	RP11-20I23.11	transcript	0.29352	0.660130667	-1.169292811	0.46432546	1
ENST00000569284.1	ENSG00000261408.6	TEN1-CDK3	transcript	0.442260333	2.380829	-2.428496248	0.681166494	1
ENST00000569291.1	ENSG00000261474.1	RP11-452L6.1	transcript	0.223458	2.628458	-3.556141082	0.23409245	0.712183093
ENST00000569326.2	ENSG00000255182.2	CTD-2517M22.14	transcript	0.166878667	0.138583333	0.268045773	0.22649897	0.700497293
ENST00000569449.1	ENSG00000260244.1	RP11-588K22.2	transcript	0.072152333	1.584475667	-4.456815643	0.046651985	0.275803346
ENST00000569678.1	ENSG00000261442.1	RP11-709D24.6	transcript	0.072558667	0.131996	-0.863274361	0.456364257	1
ENST00000569710.1	ENSG00000259826.1	RP11-467D6.1	transcript	0.123235	0.564891667	-2.196562164	0.921367359	1
ENST00000569731.2	ENSG00000261218.5	RP11-960L18.1	transcript	0.470627	2.586253333	-2.458207604	0.746199996	1
ENST00000569782.2	ENSG00000260625.2	RP11-452L6.7	transcript	0.343318	0.530776333	-0.628558545	0.204639107	0.66278849
ENST00000569831.1	ENSG00000260425.1	LA16c-316G12.2	transcript	0.320411	1.029422333	-1.683839405	0.702534797	1
ENST00000569852.1	ENSG00000269937.1	RP11-20I23.8	transcript	0.302297667	1.050857	-1.797524613	0.910983287	1
ENST00000569881.1	ENSG00000261736.1	AC002551.1	transcript	0.094525667	0.962725667	-3.348346729	0.393400244	0.935919343
ENST00000569969.5	ENSG00000261067.7	RP11-264B17.3	transcript	0.758268	4.38547	-2.531951722	0.680974024	1
ENST00000570025.1	ENSG00000260083.1	RP11-1072A3.2	transcript	0.081713667	0.500972	-2.616080676	0.699238619	1
ENST00000570080.1	ENSG00000260136.5	CTD-2270L9.4	transcript	0.208982333	0.657040333	-1.652600948	0.697838124	1
ENST00000570140.1	ENSG00000261799.1	RP11-283I3.6	transcript	0.352821	3.671853667	-3.379500226	0.140781644	0.531287812
ENST00000570217.1	ENSG00000267048.1	RP11-566K11.7	transcript	0.048388	0.065528667	-0.437476867	0.228457113	0.704280342
ENST00000570230.1	ENSG00000260528.4	RP11-356C4.4	transcript	2.785554333	2.770183667	0.007982825	0.050486084	0.288981592
ENST00000570241.2	ENSG00000260249.2	RP11-401P9.5	transcript	0.082785333	0.509305	-2.62108278	0.782490319	1
ENST00000570266.2	ENSG00000260911.2	RP11-196G11.2	transcript	0.315690667	0.899710333	-1.510948984	0.704289199	1
ENST00000570344.1	ENSG00000224870.6	RP4-758J18.2	transcript	0.232911333	1.103742333	-2.24455067	1	1
ENST00000570379.1	ENSG00000262879.5	RP11-156P1.3	transcript	0.351863333	1.367286	-1.95822796	0.912575535	1
ENST00000570444.1	ENSG00000262624.1	RP11-104H15.9	transcript	0.246983667	0.569827333	-1.206109188	0.460742228	1
ENST00000570493.2	ENSG00000261898.2	RP11-314A20.5	transcript	0.146943333	0.719406	-2.291546285	0.944528038	1
ENST00000570515.1	ENSG00000262362.1	LA16c-380H5.2	transcript	0.253903333	0.414133333	-0.705815994	0.251506705	0.739204442
ENST00000570663.1	ENSG00000262732.1	CTD-2135D7.2	transcript	0.024009333	0.041252667	-0.780892037	0.627513924	1
ENST00000570786.1	ENSG00000263327.6	RP11-783N5.1	transcript	0	0.329077667	#NAME?	0.006969251	0.085980559
ENST00000570869.1	ENSG00000262652.1	RP13-638C3.2	transcript	0.056845667	0.805776333	-3.82525715	0.209403018	0.672881352
ENST00000571010.4	ENSG00000215067.9	AC027763.2	transcript	0.217849667	1.026401667	-2.236190607	0.909618282	1
ENST00000571113.1	ENSG00000262663.1	RP11-497H17.1	transcript	0.240880667	1.070971	-2.152528904	1	1
ENST00000571197.1	ENSG00000262160.1	RP11-96D1.11	transcript	0.02851	0.632135667	-4.470694273	0.062091201	0.326734381
ENST00000571219.1	ENSG00000262155.1	RP11-266L9.5	transcript	0.104555	0.789488667	-2.9166565	0.519699723	1
ENST00000571305.5	ENSG00000205913.6	CTD-2270P14.3	transcript	0.084877333	0.314921333	-1.891540256	1	1
ENST00000571370.1	ENSG00000262251.1	RP11-199F11.2	transcript	0.306518333	1.275988667	-2.057570244	0.952925193	1
ENST00000571404.5	ENSG00000262370.5	RP11-473M20.9	transcript	0.368294333	2.875988	-2.965126551	0.364450776	0.904886793
ENST00000571689.1	ENSG00000261879.5	RP11-333E1.1	transcript	0.218034	0.672997333	-1.626047663	0.687604013	1
ENST00000571724.3	ENSG00000262877.4	RP11-1055B8.4	transcript	0.781766	0.968020667	-0.308301007	0.100002586	0.434801852
ENST00000571775.1	ENSG00000262456.1	RP1-59D14.1	transcript	0.345101333	1.281032	-1.892214562	0.876036679	1
ENST00000571963.5	ENSG00000263072.6	RP11-473M20.14	transcript	0.04297	1.773442333	-5.367078832	0.043415704	0.264966546
ENST00000572067.1	ENSG00000263126.1	CTC-479C5.10	transcript	0.131642333	0.185819333	-0.49727711	0.155870436	0.56720853
ENST00000572123.4	ENSG00000281005.1	LINC00921	transcript	0.101079667	3.968792	-5.295135237	0.03995419	0.252752556
ENST00000572574.5	ENSG00000261971.6	RP11-473M20.7	transcript	5.439877667	10.88344733	-1.00048949	0.303005977	0.822095622
ENST00000572691.2	ENSG00000263072.6	RP11-473M20.14	transcript	0.242853667	1.133318667	-2.222394402	0.860292458	1
ENST00000572811.1	ENSG00000262420.3	RP11-490O6.2	transcript	0.104781	0.180360333	-0.783504946	0.297721067	0.813108902
ENST00000572877.1	ENSG00000263120.1	RP5-1107A17.4	transcript	0.073018	0.387078667	-2.406302739	0.74074757	1
ENST00000573042.1	ENSG00000262468.5	RP11-95P2.1	transcript	0.194093	0.716367	-1.883950792	0.815246369	1
ENST00000573167.2	ENSG00000226137.5	BAIAP2-AS1	transcript	1.049549667	6.473243333	-2.624718297	0.456572017	1
ENST00000573187.1	ENSG00000233223.2	AC113189.5	transcript	0.501656667	1.290275667	-1.362907102	0.486904946	1
ENST00000573308.5	ENSG00000263327.6	RP11-783N5.1	transcript	1.237997667	0.944609333	0.3902189	0.023679965	0.185678535
ENST00000573341.5	ENSG00000262879.5	RP11-156P1.3	transcript	0.178504333	1.109594667	-2.636001756	0.675697594	1
ENST00000573371.1	ENSG00000263165.1	RP11-810M2.2	transcript	0.032062333	0.734042667	-4.516912597	0.138222906	0.525535382
ENST00000573568.1	ENSG00000263338.1	RP11-235E17.3	transcript	0.079178	0.177934	-1.168170679	0.644203825	1
ENST00000573820.1	ENSG00000262312.2	LA16c-390H2.4	transcript	0.02922	0.197936	-2.760005946	1	1
ENST00000574212.1	ENSG00000263335.1	AF001548.5	transcript	0.761253333	8.211136667	-3.431133403	0.169995709	0.593824547
ENST00000574260.1	ENSG00000262227.1	RP5-1050D4.5	transcript	0.268333333	0.780698667	-1.540739523	0.583552533	1
ENST00000574306.1	ENSG00000186594.14	MIR22HG	transcript	1.063611333	2.823972333	-1.408754899	0.58241165	1
ENST00000574364.1	ENSG00000263307.1	RP11-166B2.8	transcript	0.331728667	0.826922	-1.317747563	0.521874115	1
ENST00000574377.5	ENSG00000215067.9	AC027763.2	transcript	0.192362667	0.560161	-1.542012711	0.573923864	1
ENST00000574423.2	ENSG00000263212.2	LA16c-306E5.3	transcript	0	0	NA	1	1
ENST00000574741.1	ENSG00000262879.5	RP11-156P1.3	transcript	0	0.562079	#NAME?	0.005225785	0.071490054
ENST00000574826.1	ENSG00000262112.1	RP11-670E13.5	transcript	0.533481333	1.711529333	-1.681776322	0.81168649	1
ENST00000574883.1	ENSG00000262332.1	RP11-517A5.7	transcript	0.113434333	0.484558	-2.094811993	0.923613196	1
ENST00000575034.5	ENSG00000263069.5	CTD-2047H16.4	transcript	0.125496	0.235308333	-0.906911033	0.314743567	0.841334099
ENST00000575312.1	ENSG00000262049.1	RP13-1032I1.7	transcript	1.122824	2.144971	-0.933826336	0.246466566	0.729860805
ENST00000575727.5	ENSG00000215067.9	AC027763.2	transcript	0.464821333	1.925055	-2.050151476	0.961011063	1
ENST00000575838.1	ENSG00000262136.1	CTD-2033A16.3	transcript	0.101072	1.13943	-3.494857009	0.388515612	0.932980725
ENST00000575922.5	ENSG00000260005.6	AC027601.1	transcript	0.174587	0.217547	-0.317380984	0.098229758	0.430436172
ENST00000575985.1	ENSG00000262678.1	RP5-1050D4.4	transcript	0.351594667	0.307908333	0.191412273	0.120718393	0.485066759
ENST00000576086.1	ENSG00000262823.1	RP13-580F15.2	transcript	0.265271	1.912001667	-2.84954491	0.522969909	1
ENST00000576215.1	ENSG00000263218.2	CTD-2561B21.7	transcript	0.399826667	0.947135	-1.244195378	0.479375286	1
ENST00000576232.1	ENSG00000224870.6	RP4-758J18.2	transcript	0.622723	1.289905333	-1.050602719	0.456419843	1
ENST00000576336.1	ENSG00000262766.1	RP11-196G11.4	transcript	1.084122667	2.164885	-0.997762386	0.321634099	0.852693915
ENST00000576365.1	ENSG00000261997.1	RP11-212I21.4	transcript	0.083296	0.869895667	-3.384523256	0.247997687	0.732826696
ENST00000576454.1	ENSG00000262380.1	CTB-193M12.3	transcript	0.5485	6.473392667	-3.560958493	0.152826891	0.559397008
ENST00000576540.1	ENSG00000262791.1	RP11-961A15.1	transcript	0.387758333	0.874378667	-1.173100416	0.408894496	0.956565194
ENST00000576554.1	ENSG00000262413.1	RP11-498C9.3	transcript	2.924682667	11.35052767	-1.956407364	0.925894226	1
ENST00000576632.1	ENSG00000262172.1	CTD-2529O21.1	transcript	0.044432667	0.189958667	-2.095992901	1	1
ENST00000576749.5	ENSG00000186594.14	MIR22HG	transcript	0.190604333	0.886598667	-2.217700274	0.932608135	1
ENST00000576784.1	ENSG00000262831.1	RP11-498C9.2	transcript	0.327598	2.950457667	-3.170940304	0.335662497	0.86937124
ENST00000576808.1	ENSG00000262979.1	CTD-2047H16.2	transcript	0.103337333	0.719751667	-2.800137665	0.584627439	1
ENST00000577066.2	ENSG00000226137.5	BAIAP2-AS1	transcript	0.664264333	0.732400667	-0.140875651	0.057643853	0.312634497
ENST00000577218.1	ENSG00000264808.1	RP11-802D6.1	transcript	0.156298667	0.214829	-0.458883286	0.243484674	0.725125729
ENST00000577267.1	ENSG00000264112.1	RP11-159D12.2	transcript	0.282787667	1.144329667	-2.016711628	0.983795622	1
ENST00000577405	ENSG00000266274	RN7SL138P	transcript	0.027727667	2.739127	-6.626246132	0.022875319	0.181912834
ENST00000577658	ENSG00000263968	RN7SL381P	transcript	1.619561333	1.863849667	-0.202682396	0.100644752	0.436598192
ENST00000577661.1	ENSG00000254615.2	RP11-395G23.3	transcript	0.057625333	0.137777667	-1.257566955	0.632536993	1
ENST00000577700.5	ENSG00000232956.8	SNHG15	transcript	0.155073667	0.963457667	-2.635267557	0.637502746	1
ENST00000577746.1	ENSG00000266872.1	RP11-19P22.8	transcript	0.086272	0.329343	-1.93262658	0.819721035	1
ENST00000577781.1	ENSG00000263826.1	RP11-573D15.9	transcript	0.114904333	0.116263	-0.016958834	0.080305609	0.381658492
ENST00000577847.1	ENSG00000266677.1	RP11-258F1.1	transcript	0	0	NA	1	1
ENST00000577914.1	ENSG00000265451.1	RP11-204L24.2	transcript	0.065740667	0.027331667	1.26621265	0.218098524	0.6855188
ENST00000578025.5	ENSG00000265148.5	RP5-1171I10.4	transcript	0.291012667	13.11023133	-5.493467383	0.033645978	0.227814299
ENST00000578050	ENSG00000264862	RN7SL45P	transcript	0.524665333	2.434132	-2.213938032	0.867248727	1
ENST00000578214.1	ENSG00000264885.1	RP11-815I9.4	transcript	0.998422667	1.139968	-0.191270735	0.061642459	0.325157672
ENST00000578280.5	ENSG00000266088.5	RP5-1028K7.2	transcript	0	0.911572	#NAME?	0.000989271	0.023355518
ENST00000578293.6	ENSG00000196295.11	AC005154.6	transcript	0.103115333	0.998609667	-3.275661994	0.347753315	0.880122809
ENST00000578443.1	ENSG00000265204.1	RP11-403A21.3	transcript	0.023062	0.083574	-1.857536555	1	1
ENST00000578492.5	ENSG00000215769.8	RP13-104F24.2	transcript	2.878359	6.095267333	-1.082442956	0.300194005	0.8174428
ENST00000578539.1	ENSG00000264853.1	RP11-16C1.2	transcript	1.722769667	8.884699667	-2.366593182	0.697527629	1
ENST00000578730.1	ENSG00000196810.4	CTBP1-AS1	transcript	0.738418333	4.917216667	-2.735331648	0.435278945	0.989866148
ENST00000578757.5	ENSG00000175061.17	LRRC75A-AS1	transcript	15.93013433	17.71246333	-0.153006434	0.034047534	0.229272328
ENST00000578788.1	ENSG00000265975.1	CTB-41I6.2	transcript	0.213836	2.316751333	-3.437526541	0.364681641	0.905181585
ENST00000578800.5	ENSG00000264235.5	RP13-270P17.1	transcript	0.195545	1.171321	-2.582563947	0.708546842	1
ENST00000578948	ENSG00000265753	RN7SL444P	transcript	0.088635667	1.400985667	-3.982411035	0.303850671	0.823441779
ENST00000578968.5	ENSG00000232956.8	SNHG15	transcript	0.350149333	3.864627667	-3.46428718	0.17855504	0.60927473
ENST00000579003.1	ENSG00000265206.5	RP5-1171I10.5	transcript	5.886028333	9.77616	-0.73197341	0.1489439	0.55044633
ENST00000579033.1	ENSG00000266222.1	RP11-433M22.1	transcript	0.087444667	0.594365333	-2.764907672	0.788778304	1
ENST00000579050.1	ENSG00000264290.1	RP11-68I3.4	transcript	0.842293667	0.781154667	0.108715092	0.067568873	0.343848766
ENST00000579113.1	ENSG00000264254.1	CTD-3096M3.1	transcript	0.027615333	0.168374333	-2.608130787	1	1
ENST00000579126.5	ENSG00000265257.5	RP11-21J18.1	transcript	0.029546667	0.217293	-2.878574414	0.756366894	1
ENST00000579188.1	ENSG00000264812.1	RP13-20L14.4	transcript	0.079931667	0.073436333	0.122273144	0.231979449	0.710652415
ENST00000607703.1	ENSG00000271984.1	RP3-337O18.9	transcript	0.093813333	0.021376667	2.133756076	0.04692042	0.27651008
ENST00000579554.1	ENSG00000263786.1	RP11-649A18.4	transcript	0.209068	1.838547333	-3.136522154	0.370787206	0.914664467
ENST00000579700.1	ENSG00000265479.6	CTD-2192D1.1	transcript	0.102324667	0.869799667	-3.087529189	0.592049633	1
ENST00000580022.5	ENSG00000265148.5	RP5-1171I10.4	transcript	1.461156667	10.993051	-2.911409067	0.301854725	0.820281705
ENST00000580045.1	ENSG00000263766.5	RP11-580I16.2	transcript	0.053814333	0.809206333	-3.910445224	0.292122048	0.804302952
ENST00000580048.1	ENSG00000264247.1	RP11-231E4.4	transcript	0.392434667	2.401493333	-2.613407407	0.54493029	1
ENST00000580082.1	ENSG00000263753.6	RP11-835E18.2	transcript	0.089297	0.064348333	0.472708926	0.20131616	0.655503534
ENST00000580121.1	ENSG00000265784.1	RP1-56K13.3	transcript	0.364455333	3.422602333	-3.23127976	0.334640615	0.867645254
ENST00000580180.5	ENSG00000175061.17	LRRC75A-AS1	transcript	0.649746667	22.597864	-5.120165275	0.024289696	0.188579193
ENST00000580270.1	ENSG00000266368.1	RP11-1096G20.5	transcript	0	0.284213667	#NAME?	0.029984177	0.213726119
ENST00000580385.1	ENSG00000265393.1	CTD-2517M22.17	transcript	0.890949333	0.464814667	0.938687799	0.016469704	0.148571674
ENST00000580420.1	ENSG00000263823.1	RP11-326K13.4	transcript	0.387825667	1.049696333	-1.43649184	0.521291292	1
ENST00000580514	ENSG00000263941	RN7SL32P	transcript	0.309493667	1.212750333	-1.970300784	1	1
ENST00000580587.1	ENSG00000263756.1	XXbac-BPG181M17.6	transcript	1.131207333	2.657298	-1.232096649	0.431205344	0.986480754
ENST00000580603.2	ENSG00000266642.2	RP11-20B24.4	transcript	0.572523667	0.689702333	-0.268638516	0.127037344	0.498591078
ENST00000580623.1	ENSG00000272140.2	RP11-574K11.29	transcript	0.101305333	0.569842	-2.49185183	0.960841889	1
ENST00000580684.5	ENSG00000263753.6	RP11-835E18.2	transcript	0.015571667	1.486523667	-6.576875255	0.012177428	0.122516714
ENST00000580835	ENSG00000264916	RN7SL230P	transcript	0	0.750452667	#NAME?	0.038347262	0.246056127
ENST00000580891.1	ENSG00000266805.1	RP11-61L19.1	transcript	0.053351333	0.434747333	-3.026580946	0.424262251	0.977429754
ENST00000580897.1	ENSG00000264769.1	RP11-498C9.12	transcript	0.168259667	0.455812667	-1.437751625	0.619172005	1
ENST00000580902.5	ENSG00000196295.11	AC005154.6	transcript	0.216314667	1.853593333	-3.099121368	0.490238009	1
ENST00000580975.1	ENSG00000266237.1	RP11-25D3.1	transcript	0.065535	0.338767333	-2.369957254	0.968413723	1
ENST00000580979.1	ENSG00000264456.1	RP11-848P1.2	transcript	1.393510333	3.279694333	-1.234837662	0.424627125	0.977873812
ENST00000580996.1	ENSG00000264739.1	RP11-138I1.2	transcript	0.122288333	0.298158333	-1.285791887	0.490711695	1
ENST00000581019.1	ENSG00000263603.1	CTD-2349P21.5	transcript	0.049455667	0.19842	-2.004349711	0.942179702	1
ENST00000581080.1	ENSG00000265666.1	CTD-2267D19.2	transcript	2.909362667	4.924974333	-0.759413059	0.155899941	0.567237334
ENST00000581192.1	ENSG00000264247.1	RP11-231E4.4	transcript	0.061304667	0.264700667	-2.110293024	0.940019696	1
ENST00000581303.1	ENSG00000264548.1	RP13-516M14.2	transcript	0.499800667	0.262348667	0.929867368	0.009020864	0.101442304
ENST00000581361.5	ENSG00000175061.17	LRRC75A-AS1	transcript	0.032021667	0.330213667	-3.366279526	0.598033811	1
ENST00000581412.1	ENSG00000261222.2	CTD-2006K23.1	transcript	0.120159	2.723435	-4.502410818	0.055204589	0.304400005
ENST00000581458	ENSG00000265735	RN7SL5P	transcript	2700.037923	1237.464763	1.125592226	0.000502442	0.01455009
ENST00000581621.1	ENSG00000264772.6	RP11-186B7.4	transcript	2.354377	17.92613067	-2.928646859	0.278318274	0.783055312
ENST00000581816.1	ENSG00000215417.12	MIR17HG	transcript	0.035063	0.196941333	-2.489744587	0.650341765	1
ENST00000581917.1	ENSG00000264895.1	RP11-421E14.2	transcript	0.002997	0.622983667	-7.699531445	0.001393184	0.029446563
ENST00000581958.5	ENSG00000233098.8	RP11-344E13.3	transcript	0.100944333	0.442317333	-2.131521854	0.978435788	1
ENST00000581978	ENSG00000266467	RN7SL220P	transcript	0.227817333	1.565379667	-2.780563188	0.54175193	1
ENST00000581996.2	ENSG00000265778.2	RP11-17M16.2	transcript	0.103539	0.267135	-1.367394721	0.526780326	1
ENST00000582008.5	ENSG00000263753.6	RP11-835E18.2	transcript	0.257964667	2.113846	-3.034624897	0.297692954	0.813100899
ENST00000582141.5	ENSG00000215417.12	MIR17HG	transcript	0.404465333	1.685216	-2.058845559	0.940862661	1
ENST00000582142.1	ENSG00000264019.1	RP11-6N17.6	transcript	0	0.156549333	#NAME?	0.088731389	0.404401218
ENST00000582246.1	ENSG00000263787.1	RP11-456D7.1	transcript	0.038368667	0.064112333	-0.740673284	0.634151464	1
ENST00000583934.1	ENSG00000265401.1	RP11-138I1.4	transcript	98.31369	24.545495	2.001934062	8.53E-05	0.00388535
ENST00000582367.1	ENSG00000264007.1	RP11-68I3.10	transcript	0.105939333	0.194379	-0.875634029	0.549262061	1
ENST00000582375.1	ENSG00000266053.2	RP11-143J12.2	transcript	0.195008667	0.607955333	-1.64042709	0.685533764	1
ENST00000488805.5	ENSG00000225484.6	RP11-773D16.1	transcript	0.186217	0.047515333	1.970519729	0.127480261	0.499841782
ENST00000582546.1	ENSG00000266844.1	RP11-862L9.3	transcript	0.084959	0.182316667	-1.101607763	0.49358794	1
ENST00000582549.1	ENSG00000196295.11	AC005154.6	transcript	1.258569	3.462794	-1.460152252	0.574864271	1
ENST00000582727.1	ENSG00000232956.8	SNHG15	transcript	0.097611667	0.435666667	-2.158099239	0.953794175	1
ENST00000582842.1	ENSG00000266469.1	CTB-131K11.1	transcript	0.041497333	0.668599667	-4.0100521	0.153069417	0.560073097
ENST00000582858.1	ENSG00000264608.1	RP11-192H23.8	transcript	0.05469	0.597343333	-3.449211416	0.542902435	1
ENST00000582866.1	ENSG00000263731.1	RP11-498C9.15	transcript	0.270370333	3.705559667	-3.776682691	0.064659114	0.33495423
ENST00000582881.1	ENSG00000265625.1	RP11-68I3.11	transcript	1.057181333	8.78133	-3.054216607	0.28265698	0.788064094
ENST00000582918	ENSG00000264384	RN7SL431P	transcript	0.676844333	4.675618	-2.788261093	0.485203576	1
ENST00000582990.1	ENSG00000264023.1	RP11-728E14.2	transcript	0.178259	0.323867333	-0.861428041	0.415598872	0.966264385
ENST00000583062.1	ENSG00000266677.1	RP11-258F1.1	transcript	0.523833	1.866935667	-1.833493361	0.804539136	1
ENST00000583067.1	ENSG00000266126.1	RP11-209D14.4	transcript	0.050181667	1.839654333	-5.196130515	0.065492625	0.337496718
ENST00000583117.1	ENSG00000229205.2	LINC00200	transcript	0.020854	0.064231333	-1.622953112	0.709938176	1
ENST00000583122.1	ENSG00000264695.1	RP11-178F10.2	transcript	0	0.828201333	#NAME?	0.014539621	0.137180759
ENST00000583184.1	ENSG00000263917.1	RP11-53I6.2	transcript	0	0.064779	#NAME?	0.385508379	0.932980725
ENST00000583236.1	ENSG00000263990.1	CTC-542B22.2	transcript	0.079960333	0	Inf	0.128985747	0.503337852
ENST00000583426.1	ENSG00000264546.1	RP11-464D20.6	transcript	0.232107	0.899629	-1.954540135	1	1
ENST00000583598.1	ENSG00000264167.1	RP1-253P7.1	transcript	0.413422	1.233367333	-1.576915473	0.612281594	1
ENST00000583643.1	ENSG00000265801.1	RP11-720N19.2	transcript	0.512758333	3.009327333	-2.553090103	0.613018661	1
ENST00000314315.7	ENSG00000180846.8	CSNK1G2-AS1	transcript	0.612705667	0.16554	1.888014332	0.00203855	0.038150737
ENST00000584012.1	ENSG00000266236.1	RP13-991F5.4	transcript	0.284280667	0.159323667	0.8353554	0.039458355	0.250687634
ENST00000584148.1	ENSG00000264188.1	RP11-13N13.5	transcript	1.033542333	1.630781333	-0.657965866	0.254069968	0.743489686
ENST00000584303	ENSG00000276757	RN7SL192P	transcript	0.092175	0.791987333	-3.10302994	0.668242632	1
ENST00000584327.5	ENSG00000232956.8	SNHG15	transcript	0	0.100816667	#NAME?	0.322567741	0.852699798
ENST00000584329	ENSG00000264501	RN7SL731P	transcript	0.035163333	0.074531333	-1.083775231	1	1
ENST00000584382.1	ENSG00000266371.1	RP11-142O6.1	transcript	0.097743667	0.289247333	-1.565228528	0.682060407	1
ENST00000584391.5	ENSG00000263766.5	RP11-580I16.2	transcript	0.093158333	2.478453333	-4.733611455	0.061778971	0.325678564
ENST00000584467	ENSG00000265093	RN7SL246P	transcript	0.043942333	0.538244	-3.614576948	0.501478627	1
ENST00000584509.1	ENSG00000264964.1	RP11-888D10.3	transcript	0.575918	1.333645333	-1.211439732	0.474569455	1
ENST00000584643.1	ENSG00000266538.1	RP11-385D13.3	transcript	0.050991	1.231136	-4.593603699	0.224595575	0.696851115
ENST00000584683.1	ENSG00000266378.1	RP11-214O1.3	transcript	0.027673333	0.890232	-5.007613024	0.075130309	0.366434902
ENST00000584934.1	ENSG00000266680.1	RP5-1148A21.3	transcript	0.095563	0.160469667	-0.747776563	0.420076019	0.97206239
ENST00000584952.1	ENSG00000266498.1	RP11-45M22.5	transcript	0.962113667	1.42074	-0.562363308	0.173673971	0.601465342
ENST00000584958.2	ENSG00000266111.2	RP11-296K13.4	transcript	0.396083667	2.474613667	-2.643326196	0.603669435	1
ENST00000585030.5	ENSG00000232956.8	SNHG15	transcript	0.144143667	0.173889333	-0.270661988	0.218275115	0.685614177
ENST00000585129	ENSG00000265123	RN7SL200P	transcript	0.008554	1.325361333	-7.275570813	0.042450779	0.261516128
ENST00000585212.1	ENSG00000265791.1	CTD-2349P21.10	transcript	0.295663	2.077494667	-2.812819156	0.678424391	1
ENST00000585258.1	ENSG00000264278.1	RP11-162A12.2	transcript	0.191873	0.908929	-2.244015892	0.868828107	1
ENST00000585285.1	ENSG00000266036.1	RP11-452I5.2	transcript	3.889129667	12.494114	-1.683729357	0.716240755	1
ENST00000585297.1	ENSG00000266389.1	CTB-41I6.1	transcript	0.883933333	4.161486333	-2.235089429	0.898481328	1
ENST00000585369.1	ENSG00000267263.1	RP11-75C10.7	transcript	0.670388667	3.634748333	-2.438785812	0.683247054	1
ENST00000585387.1	ENSG00000267364.1	RP11-47L3.1	transcript	0.046421333	0.894408	-4.268073226	0.173783517	0.601675555
ENST00000585408.1	ENSG00000267282.1	CTB-129P6.4	transcript	0.060873	0.261923	-2.105268378	0.87201636	1
ENST00000585445.1	ENSG00000166770.10	AC004696.2	transcript	0.098997333	0.853668333	-3.108214094	0.418376024	0.970005512
ENST00000585457.5	ENSG00000267080.5	CTB-175E5.4	transcript	0.701572	4.376029	-2.640959223	0.488867677	1
ENST00000585471.1	ENSG00000267121.5	CTD-2020K17.1	transcript	0.488213667	2.748812	-2.493223653	0.594636823	1
ENST00000585496.1	ENSG00000267062.1	CTD-2659N19.10	transcript	0.911456333	1.317776667	-0.531860441	0.208972478	0.672051532
ENST00000561762.1	ENSG00000260592.1	CTA-363E6.6	transcript	18.097451	4.953644667	1.86922422	0.000761815	0.019553448
ENST00000585647.2	ENSG00000267159.2	AC005391.2	transcript	0.307207667	0.114732	1.42094639	0.027725094	0.204014488
ENST00000585706.1	ENSG00000267316.5	RP11-879F14.3	transcript	0	0.695512	#NAME?	0.011228824	0.116356705
ENST00000585827.1	ENSG00000267575.6	CTC-459F4.3	transcript	0.268687333	0.644020667	-1.261178675	0.506580515	1
ENST00000585832.2	ENSG00000267493.3	CIRBP-AS1	transcript	0.258035	0.225876333	0.19203365	0.062381872	0.327769218
ENST00000585917.5	ENSG00000267575.6	CTC-459F4.3	transcript	0	0.885814333	#NAME?	0.002545425	0.044442631
ENST00000586051.1	ENSG00000267576.1	CTC-510F12.6	transcript	0.274917333	2.341281333	-3.090228526	0.336147037	0.870184903
ENST00000586091.5	ENSG00000166770.10	AC004696.2	transcript	0	0.052972333	#NAME?	0.487164512	1
ENST00000586101.1	ENSG00000266896.1	RP1-266L20.9	transcript	0.052225	0.384273	-2.87931912	0.559470724	1
ENST00000586356.5	ENSG00000267174.5	CTC-510F12.4	transcript	2.952159333	10.10901333	-1.7757997	0.815808156	1
ENST00000586376.5	ENSG00000267121.5	CTD-2020K17.1	transcript	2.434946	3.092535	-0.344900145	0.079379044	0.378629598
ENST00000586394.1	ENSG00000267274.1	CTD-2006C1.12	transcript	0.067239667	1.278314333	-4.248786251	0.132806565	0.513371384
ENST00000586411.1	ENSG00000267246.1	RP11-798G7.7	transcript	0.316234333	2.569913	-3.022653607	0.359725009	0.898190837
ENST00000586583.1	ENSG00000267737.1	AC061992.2	transcript	0.499935667	0.348146667	0.522047246	0.032584602	0.223999191
ENST00000586645.5	ENSG00000266904.5	CTC-559E9.1	transcript	0.061505667	0.829934667	-3.75420653	0.223991431	0.695674049
ENST00000586675.1	ENSG00000267304.1	AC004637.1	transcript	0.056966	0.090960333	-0.675136434	0.528170976	1
ENST00000586744.1	ENSG00000267348.2	CTB-179K24.3	transcript	0.062909333	0.418093333	-2.73247906	0.568363978	1
ENST00000586761.2	ENSG00000266993.3	RP4-657D16.3	transcript	0.053495	0.248614	-2.216431581	1	1
ENST00000586845.1	ENSG00000267265.5	CTC-550B14.7	transcript	0.023833	0.118534333	-2.314272526	1	1
ENST00000586923.1	ENSG00000276570.1	CTD-2587H24.14	transcript	5.091943	7.324152333	-0.524445528	0.127548448	0.499969066
ENST00000586949.1	ENSG00000267279.1	RP11-879F14.2	transcript	1.615878667	7.43547	-2.202105066	0.887002711	1
ENST00000586961.1	ENSG00000267265.5	CTC-550B14.7	transcript	0.130144333	1.151266	-3.145036805	0.564989674	1
ENST00000586962.1	ENSG00000267698.1	AC002116.7	transcript	0.091360333	0.468963667	-2.359836334	0.803453852	1
ENST00000587012.1	ENSG00000267745.1	RP11-686D22.8	transcript	0.089805	1.596118333	-4.151628033	0.082010331	0.386931699
ENST00000587076.1	ENSG00000267349.1	RP11-686D22.9	transcript	0.029223333	0.080909667	-1.469191331	1	1
ENST00000587125.1	ENSG00000267104.2	TBC1D3P1-DHX40P1	transcript	0.014862333	0.172976667	-3.540844905	0.345523948	0.878429581
ENST00000587188.1	ENSG00000267575.6	CTC-459F4.3	transcript	0.061836333	0.271130667	-2.13246162	0.948734002	1
ENST00000587267.1	ENSG00000267342.1	RP11-552F3.10	transcript	0.143550333	0.405874333	-1.499476429	0.575142063	1
ENST00000587344.1	ENSG00000267702.1	RP11-53B2.2	transcript	0.376113667	3.828796333	-3.347650285	0.146140322	0.544352221
ENST00000587475.1	ENSG00000267766.1	RP11-299P2.1	transcript	0	0.538089333	#NAME?	0.045315425	0.271243621
ENST00000587498.1	ENSG00000267283.1	AC005306.3	transcript	1.529262333	2.423852667	-0.664466096	0.183885627	0.621205587
ENST00000587568.5	ENSG00000237298.9	AC009948.3	transcript	0.275184333	1.941680333	-2.818835461	0.658310006	1
ENST00000587759.1	ENSG00000267262.1	CTC-232P5.3	transcript	0.057444333	0.201863667	-1.813144776	0.92653963	1
ENST00000587762.1	ENSG00000267519.5	CTD-3252C9.4	transcript	17.898604	17.76486033	0.010820723	0.029914827	0.213337223
ENST00000587894.1	ENSG00000267749.1	CTC-265F19.1	transcript	0.305211	0.987081333	-1.693362006	0.717469721	1
ENST00000588104.1	ENSG00000267078.1	RP11-666A8.9	transcript	0.111466	0.316545667	-1.505809928	0.591720815	1
ENST00000588279.1	ENSG00000260793.2	RP5-882C2.2	transcript	0.509773	0.956291333	-0.907595238	0.298597292	0.814858685
ENST00000588369.1	ENSG00000267672.1	CTD-2293H3.1	transcript	0.074248333	1.258051	-4.082687957	0.113037931	0.467548787
ENST00000588387.1	ENSG00000267169.1	CTB-55O6.12	transcript	0.451135	1.881267	-2.060073496	0.99711098	1
ENST00000588561.1	ENSG00000266900.1	RP11-173A16.2	transcript	0.024316667	0.556192667	-4.515567341	0.07474426	0.36578786
ENST00000588798.1	ENSG00000267030.1	CTB-50L17.7	transcript	0.321473333	0.321947	-0.002124138	0.091536411	0.411952125
ENST00000588799.1	ENSG00000267275.1	CTD-2562J15.6	transcript	0.906937667	0.810064333	0.162966911	0.059475669	0.318634459
ENST00000588925.5	ENSG00000267787.5	RP11-35G9.5	transcript	0.298465333	2.207620333	-2.886856801	0.419301739	0.97111046
ENST00000589217.1	ENSG00000204282.4	RP11-153A23.6	transcript	1.842988333	13.94913067	-2.92005637	0.308108818	0.830200032
ENST00000589355.1	ENSG00000237298.9	AC009948.3	transcript	0.522766	0.617099333	-0.239337423	0.163198154	0.580917783
ENST00000589360.1	ENSG00000267436.1	AC005786.7	transcript	0.259012667	0.464415333	-0.842392953	0.264442634	0.763055246
ENST00000589456.1	ENSG00000267523.1	CTD-2537I9.12	transcript	0.023613	0.026208	-0.150425916	0.769256473	1
ENST00000589556.1	ENSG00000267254.5	ZNF790-AS1	transcript	0.185580667	0.769097333	-2.051119769	0.9751276	1
ENST00000589557.1	ENSG00000267291.1	CTB-186G2.1	transcript	0.083912333	0	Inf	0.088136678	0.40288182
ENST00000589622.1	ENSG00000267387.1	CTD-2240E14.4	transcript	0.086300333	0.051634	0.741044766	0.046868856	0.276375874
ENST00000589702.1	ENSG00000267474.1	CTC-548K16.6	transcript	0.289418	1.824285667	-2.656105104	0.572069709	1
ENST00000589740.1	ENSG00000267416.1	CTD-2319I12.2	transcript	0.037095	0.912651333	-4.620767157	0.143553447	0.53806345
ENST00000589905.1	ENSG00000267390.1	RP11-635N19.1	transcript	0.271262667	0.417060333	-0.620565598	0.205946785	0.665402996
ENST00000589932.1	ENSG00000267580.1	CTD-2540B15.11	transcript	0.642751	1.539223667	-1.259871032	0.478385195	1
ENST00000589950.1	ENSG00000224505.2	AC002117.1	transcript	0.151518333	3.188882667	-4.395486744	0.106726425	0.450799315
ENST00000589963.1	ENSG00000267546.2	RP11-666A8.8	transcript	0.100109667	0.345639	-1.787684724	1	1
ENST00000590065.1	ENSG00000267212.1	CTD-2659N19.9	transcript	1.829032667	2.200423333	-0.266700265	0.109071683	0.457319253
ENST00000590100.5	ENSG00000267278.5	RP5-1169K15.1	transcript	0.206974333	1.203409333	-2.539603674	0.688337656	1
ENST00000590309.1	ENSG00000267457.1	RP5-837J1.4	transcript	0.737000333	3.650234333	-2.308251906	0.795496858	1
ENST00000590399.1	ENSG00000267277.1	CTD-2342J14.6	transcript	0.163699333	0.675722667	-2.045382804	0.903227283	1
ENST00000590435.5	ENSG00000163597.14	SNHG16	transcript	1.267186333	14.83532667	-3.549336108	0.102556911	0.441763621
ENST00000590478.1	ENSG00000266947.1	RP11-799D4.4	transcript	0.486632	1.632161667	-1.745880867	0.741678522	1
ENST00000590513.2	ENSG00000266962.2	RP11-400F19.6	transcript	2.734381667	9.613046333	-1.813779058	0.816037196	1
ENST00000590523.1	ENSG00000261824.6	CTC-459F4.2	transcript	0.100730333	1.186665667	-3.558343426	0.185002813	0.623290886
ENST00000590528.1	ENSG00000267670.1	CTB-55O6.4	transcript	0.219078	0.439361	-1.003962199	0.398848944	0.943405872
ENST00000590628.1	ENSG00000267575.6	CTC-459F4.3	transcript	0.26932	2.033355667	-2.916469313	0.40266069	0.947110542
ENST00000590677.5	ENSG00000261824.6	CTC-459F4.2	transcript	0.032924333	0.579327667	-4.137153431	0.26850395	0.769433842
ENST00000590697.1	ENSG00000267481.1	CTC-559E9.5	transcript	0.091399333	3.52362	-5.268730895	0.017635073	0.154864368
ENST00000590715.1	ENSG00000267783.1	CTB-55O6.10	transcript	0.124110667	0.523465333	-2.076466884	1	1
ENST00000590717.1	ENSG00000236144.6	AD000090.2	transcript	0.551887667	1.530985	-1.472013598	0.542996914	1
ENST00000590963.1	ENSG00000267767.2	CTC-523E23.4	transcript	0.037719333	0.966209	-4.678959209	0.0411075	0.25640472
ENST00000591087.1	ENSG00000267757.4	AC006132.1	transcript	0.091726333	0.618532333	-2.753441137	0.651963691	1
ENST00000591108.1	ENSG00000267491.1	CTD-2373H9.5	transcript	0.029797333	0.215028	-2.851269404	0.752337502	1
ENST00000591237.1	ENSG00000267632.1	RP11-400F19.18	transcript	0.141317	1.409189	-3.317858185	0.231831306	0.710411032
ENST00000591252.2	ENSG00000267317.2	CTB-25B13.12	transcript	3.295306333	6.832349	-1.051969085	0.295294501	0.809036442
ENST00000591482.1	ENSG00000258924.4	CTB-96E2.3	transcript	0.160784	0.945507333	-2.5559648	0.778106918	1
ENST00000591531.1	ENSG00000267260.1	CTD-2162K18.4	transcript	0.05967	0.258486	-2.115008462	0.942724281	1
ENST00000591533.1	ENSG00000267124.2	CTD-3113P16.5	transcript	0.183098667	0.315875	-0.786732474	0.380971388	0.93009944
ENST00000591569.1	ENSG00000266958.1	AC006126.3	transcript	0.149207333	0.519945	-1.801040579	0.891257062	1
ENST00000591577.5	ENSG00000227155.7	RP11-165F24.3	transcript	0.040828	0.080750667	-0.983915273	0.42937872	0.983905294
ENST00000591657.1	ENSG00000267484.1	CTC-518P12.6	transcript	0.122318	1.165045	-3.251677052	0.428204689	0.982400257
ENST00000591832.1	ENSG00000267064.1	RP1-212G6.7	transcript	0.060641333	0.187427333	-1.627957983	0.824823953	1
ENST00000591837.1	ENSG00000266897.1	AC005546.2	transcript	0.414693333	1.045997333	-1.334762414	0.54444025	1
ENST00000591932.5	ENSG00000267106.5	CTD-3116E22.4	transcript	0.019180333	1.025449333	-5.740484608	0.082965234	0.389313247
ENST00000591936.1	ENSG00000267298.1	AC006116.19	transcript	0.067724667	1.060983333	-3.969576796	0.256208972	0.747577908
ENST00000591956.1	ENSG00000163597.14	SNHG16	transcript	0.338304667	2.068367667	-2.612097674	0.633732285	1
ENST00000592030.1	ENSG00000267009.6	RP11-120M18.2	transcript	0.622004333	1.131481	-0.863215822	0.291045451	0.802776267
ENST00000592087.1	ENSG00000267309.1	CTD-2630F21.1	transcript	0.212542	1.125473	-2.404711584	0.731388276	1
ENST00000592107.5	ENSG00000283633.1	AC005301.9	transcript	0.725796	6.592349333	-3.183156683	0.296308008	0.810849985
ENST00000592201.1	ENSG00000267040.6	RP11-35G9.3	transcript	0.384923333	4.10854	-3.41598278	0.151111747	0.55527916
ENST00000592252.1	ENSG00000267096.1	CTD-2537I9.13	transcript	0.145719667	0.311672	-1.096832952	0.427788727	0.981748221
ENST00000592274.1	ENSG00000226800.5	CACTIN-AS1	transcript	0.216089333	0.655082333	-1.600048382	0.631534361	1
ENST00000592319.1	ENSG00000267682.1	CTD-3220F14.2	transcript	0.139644333	1.164838333	-3.060300802	0.504048033	1
ENST00000592347.5	ENSG00000283403.1	AC005307.5	transcript	0.059916667	0.860104	-3.843481845	0.123039946	0.490554432
ENST00000592381.1	ENSG00000267321.2	RP11-1094M14.11	transcript	0.444922	2.770734667	-2.638644219	0.512880048	1
ENST00000592389.1	ENSG00000267344.1	CTB-39G8.3	transcript	0.291880667	0.258641667	0.174423945	0.096368035	0.425550805
ENST00000592413.2	ENSG00000266933.2	AC005775.2	transcript	0.347037333	0.399172667	-0.201922063	0.135123467	0.51946577
ENST00000592431.1	ENSG00000267475.1	CTD-2538C1.2	transcript	0.095879667	0.406304	-2.083262769	1	1
ENST00000592440.1	ENSG00000267765.1	CTD-3193K9.3	transcript	0.045525	0.470795333	-3.370369098	0.382192697	0.932000603
ENST00000592569.1	ENSG00000266970.1	RP11-806H10.4	transcript	0.472026667	0.277313667	0.767349648	0.036347731	0.238075306
ENST00000592671.1	ENSG00000267197.1	CTC-429L19.3	transcript	0.332366	0.557134	-0.745251555	0.27801006	0.783055312
ENST00000592680.2	ENSG00000267213.4	AC007773.2	transcript	0.803442	0.567468	0.50165484	0.023885978	0.186623897
ENST00000592758.1	ENSG00000267469.1	AC005944.2	transcript	0.590665333	7.568072	-3.679512968	0.132040791	0.511063862
ENST00000592851.5	ENSG00000267106.5	CTD-3116E22.4	transcript	0	0.508612667	#NAME?	0.010785872	0.113589377
ENST00000592897.1	ENSG00000267080.5	CTB-175E5.4	transcript	0.590963667	2.199333	-1.895924719	0.925864291	1
ENST00000592908.1	ENSG00000267074.1	RP11-1094M14.5	transcript	0.203172333	5.684529333	-4.806265038	0.0199766	0.167596859
ENST00000593060.5	ENSG00000267265.5	CTC-550B14.7	transcript	0.134952667	1.701829333	-3.656560975	0.175875418	0.603605712
ENST00000593078.1	ENSG00000266965.1	RP11-712P20.2	transcript	0.099346333	0.335838	-1.757226853	0.863445089	1
ENST00000593201.5	ENSG00000267244.5	CTB-31O20.4	transcript	0.224034667	0.175888	0.349064931	0.045101191	0.270699368
ENST00000593284.5	ENSG00000268061.5	NAPA-AS1	transcript	0.358681667	1.067548	-1.573525027	0.644737385	1
ENST00000593427.1	ENSG00000268205.1	CTC-444N24.11	transcript	0.281077333	8.252887	-4.875859865	0.002641181	0.045523714
ENST00000593581.5	ENSG00000269386.5	RP11-886P16.3	transcript	0.306909667	0.984007	-1.680854492	0.719407951	1
ENST00000593653.1	ENSG00000268119.5	CTD-2561J22.5	transcript	0.282162333	0.266901333	0.080218899	0.185860311	0.625336385
ENST00000593654.1	ENSG00000269352.1	AC018766.5	transcript	1.563971	3.548256333	-1.181896475	0.413889031	0.963661879
ENST00000593741.5	ENSG00000228956.8	AC144521.1	transcript	0.086246	1.115883	-3.693584411	0.229305594	0.705961044
ENST00000593779.1	ENSG00000269578.1	CTD-3222D19.5	transcript	0.226382333	1.219442	-2.42938786	0.713109053	1
ENST00000593917.2	ENSG00000225339.3	RP11-513I15.6	transcript	0.08501	0.332609667	-1.968125633	1	1
ENST00000593933.1	ENSG00000236051.7	MYCBP2-AS1	transcript	0	0	NA	1	1
ENST00000594056.1	ENSG00000269680.1	CTD-3128G10.6	transcript	0.068758	0.819978667	-3.57598689	0.361590155	0.90032268
ENST00000594077.1	ENSG00000269815.1	CTD-2278I10.4	transcript	0	0.732659	#NAME?	0.012686022	0.125585782
ENST00000594299.1	ENSG00000269653.1	CTB-102L5.7	transcript	0.020118333	0.714073	-5.149488871	0.037041647	0.240958513
ENST00000412181.1	ENSG00000235138.1	RP11-374P20.4	transcript	0.188961667	0.052781333	1.839993894	0.003298868	0.05259246
ENST00000594367.1	ENSG00000268061.5	NAPA-AS1	transcript	0	0.143134667	#NAME?	0.117216977	0.477078021
ENST00000594418.1	ENSG00000267834.1	RP11-167N5.5	transcript	0.354653333	1.178353333	-1.732290789	0.807288577	1
ENST00000594444.1	ENSG00000267980.1	AC007292.6	transcript	1.367178	1.086224667	0.331878557	0.026296673	0.197586089
ENST00000594469.5	ENSG00000228113.7	AC003991.3	transcript	0.076125333	0.547722667	-2.84699704	0.621264293	1
ENST00000594472.1	ENSG00000229692.3	AC019171.5	transcript	0.043926333	1.153866333	-4.71524622	0.047159659	0.277340635
ENST00000594557.1	ENSG00000268119.5	CTD-2561J22.5	transcript	0.072193667	0.062611333	0.205448455	0.121107937	0.485772164
ENST00000594590.2	ENSG00000268199.2	CTD-3137H5.1	transcript	0.234906667	1.070539667	-2.18817869	1	1
ENST00000594604.5	ENSG00000236778.7	RP11-550E22.3	transcript	0.049407667	0.253289333	-2.357979493	0.923071623	1
ENST00000594721.1	ENSG00000268734.1	CTB-61M7.2	transcript	1.471547333	18.676919	-3.66585063	0.086905853	0.400386218
ENST00000594816.1	ENSG00000268912.1	CTD-2619J13.17	transcript	0	0.966048333	#NAME?	2.73E-05	0.001596525
ENST00000594927.1	ENSG00000268240.1	RP11-678G14.4	transcript	0.899780667	2.25383	-1.324733428	0.672217202	1
ENST00000595094.1	ENSG00000269110.1	CTC-513N18.7	transcript	0	0	NA	1	1
ENST00000595201.1	ENSG00000268583.1	CTC-453G23.8	transcript	0.077895	0.257605667	-1.725561698	0.688759223	1
ENST00000595301.1	ENSG00000268201.1	CTD-3138B18.6	transcript	0	0.891883	#NAME?	0.005027896	0.069756112
ENST00000595302.1	ENSG00000268895.5	A1BG-AS1	transcript	0.277011	2.087633	-2.913852941	0.350208673	0.883398006
ENST00000595395.1	ENSG00000268027.5	AC006129.2	transcript	0	1.313533333	#NAME?	0.001354544	0.02886288
ENST00000595428.1	ENSG00000268836.1	LA16c-OS12.2	transcript	0.260400333	0.589178333	-1.177973082	0.488903432	1
ENST00000595500.1	ENSG00000268520.1	CTD-2616J11.10	transcript	0.629055667	1.434143667	-1.188929959	0.459556801	1
ENST00000595649.5	ENSG00000268027.5	AC006129.2	transcript	0.111303	2.385344333	-4.421633156	0.078304428	0.37566775
ENST00000595655.1	ENSG00000268149.1	CTD-3193O13.13	transcript	0.264994333	0.911283333	-1.781938173	0.864773953	1
ENST00000595728.2	ENSG00000282951.1	CTC-490E21.14	transcript	0.106269333	0.213933667	-1.009438205	0.386435719	0.932980725
ENST00000595748.1	ENSG00000231412.2	CTC-490G23.2	transcript	3.335083333	2.971423	0.166568814	0.069296075	0.349154896
ENST00000595777.5	ENSG00000237037.9	RP4-669P10.18	transcript	0.071799667	0.378758667	-2.399229849	1	1
ENST00000595815.1	ENSG00000273189.1	CTD-3148I10.15	transcript	0.045836333	0.182707667	-1.994973627	0.865847516	1
ENST00000595955.1	ENSG00000268401.1	CTC-344H19.4	transcript	0.023591	0.174007	-2.882836865	0.644903094	1
ENST00000596259.3	ENSG00000179818.13	AC136007.2	transcript	0	0.000585	#NAME?	1	1
ENST00000596296.1	ENSG00000268543.1	CTD-2619J13.16	transcript	0.118464333	0.914402333	-2.94837632	0.639252096	1
ENST00000596585.3	ENSG00000268996.3	MAN1B1-AS1	transcript	0.335918667	1.205786667	-1.84379081	0.821273305	1
ENST00000596643.5	ENSG00000269439.5	CTD-3131K8.2	transcript	0.669546333	1.962696333	-1.551581177	0.652451382	1
ENST00000596718.5	ENSG00000268658.5	CTD-2561J22.4	transcript	0.155784667	0.390651667	-1.326329528	0.719081871	1
ENST00000596816.1	ENSG00000267904.1	CTC-429P9.5	transcript	0.165225333	4.467064333	-4.756820221	0.021862375	0.176787932
ENST00000596971.1	ENSG00000269463.1	RP11-727F15.13	transcript	0.017887333	1.233154333	-6.107271234	0.043525219	0.265400816
ENST00000596992.5	ENSG00000233672.6	RP11-40A8.3	transcript	0.033131	0.035904667	-0.11598962	0.267117066	0.76694195
ENST00000596996.1	ENSG00000268555.1	RP11-678G14.3	transcript	2.719594333	5.406868	-0.991401667	0.434898994	0.989532352
ENST00000597110.1	ENSG00000269553.1	U62631.5	transcript	0.201611333	1.627039	-3.012600187	0.469813256	1
ENST00000597230.2	ENSG00000268516.2	CTD-3138B18.5	transcript	0.025276667	1.167101667	-5.528980208	0.005064908	0.070104813
ENST00000597357.1	ENSG00000268309.1	CTD-3222D19.11	transcript	0.049741667	1.020107	-4.358121828	0.261770179	0.758636534
ENST00000597411.1	ENSG00000268030.1	AC005253.2	transcript	0.071675	0.122152	-0.769135581	0.376728706	0.923409681
ENST00000597444.5	ENSG00000268119.5	CTD-2561J22.5	transcript	0.048382333	0.066935667	-0.468294808	0.396158977	0.939704965
ENST00000597683.1	ENSG00000268362.5	CTD-2017D11.1	transcript	0.697489	3.633633667	-2.381170609	0.682914501	1
ENST00000597717	ENSG00000274505	RF00017	transcript	0.217581	0.922087	-2.083350297	1	1
ENST00000597755.2	ENSG00000236194.3	AC003104.1	transcript	0.536427333	4.469115667	-3.058534728	0.278452113	0.783055312
ENST00000597980.1	ENSG00000232098.3	CTD-2619J13.14	transcript	0.389771667	1.675055667	-2.103507914	0.985938834	1
ENST00000597983.1	ENSG00000269243.1	CTD-2231E14.8	transcript	0.089764667	0.322163333	-1.843572719	0.925306466	1
ENST00000598051.1	ENSG00000269106.1	CTD-2619J13.23	transcript	0.489239667	1.323106667	-1.435316089	0.640170742	1
ENST00000598070.1	ENSG00000268565.1	AC005339.2	transcript	0.383430667	1.071266333	-1.482279568	0.625670109	1
ENST00000598194.1	ENSG00000268854.1	CTD-2545M3.2	transcript	0.092401333	0.559535667	-2.598244522	0.900807119	1
ENST00000598322.1	ENSG00000269825.1	CTD-3099C6.9	transcript	0.101987	2.392215667	-4.551890287	0.016689399	0.149703864
ENST00000598376.1	ENSG00000269806.1	GLTSCR1-AS1	transcript	0.024094333	0.063696333	-1.402516443	1	1
ENST00000598586.1	ENSG00000179818.13	AC136007.2	transcript	0.493886333	2.271969333	-2.201692409	0.896106559	1
ENST00000598703.1	ENSG00000268618.1	AC092316.1	transcript	0.066929333	0.619223	-3.20974851	0.570295441	1
ENST00000598846.1	ENSG00000268575.1	RP1-283E3.8	transcript	1.184688333	4.098583	-1.790617648	0.810020284	1
ENST00000598905.1	ENSG00000236778.7	RP11-550E22.3	transcript	0.423377667	2.563997667	-2.598377875	0.658399146	1
ENST00000598924.1	ENSG00000269814.1	CTC-273B12.10	transcript	0.047510667	0.071923333	-0.598208434	0.578363624	1
ENST00000598933.1	ENSG00000268804.1	RP11-542M13.3	transcript	0.051565	0.203289	-1.979068086	0.943038223	1
ENST00000598981.5	ENSG00000227165.7	RP11-323P17.1	transcript	0.103929667	0.796470333	-2.938013096	0.394616576	0.937561597
ENST00000598988.1	ENSG00000268987.1	CTC-435M10.10	transcript	0.258773333	0.770781667	-1.574633302	0.702545862	1
ENST00000599050.1	ENSG00000268366.1	CTC-492K19.4	transcript	0.104779333	0.069343333	0.595525094	0.194916659	0.642054386
ENST00000599421.1	ENSG00000237945.7	LINC00649	transcript	0.130355667	0.762308333	-2.547921348	0.837826572	1
ENST00000599515.2	ENSG00000268069.2	RP5-1057I20.4	transcript	0.263329	0.967679333	-1.877662639	0.806533229	1
ENST00000599584.1	ENSG00000269444.1	CTB-180A7.6	transcript	0.17295	0.325654667	-0.912987887	0.398072445	0.942563892
ENST00000599756.1	ENSG00000267939.1	CTD-2325M2.1	transcript	0.092393667	0.344457667	-1.898460821	0.949310456	1
ENST00000599775.1	ENSG00000267927.1	CTD-2525I3.2	transcript	0.022802333	0	Inf	0.34441179	0.878427162
ENST00000414042.1	ENSG00000226332.2	RP11-157P1.4	transcript	0.153689	0.045535	1.754966121	0.021052384	0.172939106
ENST00000600056.1	ENSG00000268670.1	CTD-2622I13.3	transcript	9.465101667	5.036537667	0.910185699	0.002424539	0.042951668
ENST00000600364.2	ENSG00000269145.2	AC007192.6	transcript	0.923154333	1.973236	-1.09591975	0.39275296	0.934906378
ENST00000600454	ENSG00000268154	RF00017	transcript	0.241697	1.508227333	-2.641582429	0.647575605	1
ENST00000600473.1	ENSG00000269688.1	AC008982.2	transcript	1.733088667	4.508859667	-1.379417142	0.585008597	1
ENST00000600539.1	ENSG00000242539.2	AC007620.3	transcript	0.05498	0.539989	-3.295951207	0.332328698	0.863932534
ENST00000600669.1	ENSG00000269194.1	AC006942.4	transcript	0.921611	1.892282	-1.037897263	0.334766944	0.867821061
ENST00000600686.1	ENSG00000268895.5	A1BG-AS1	transcript	0.495169667	2.575989333	-2.379131774	0.911160667	1
ENST00000600694	ENSG00000285583	AC010422.7	transcript	0.710919	0.963695667	-0.438892425	0.145410361	0.542478931
ENST00000600723.1	ENSG00000269220.1	LINC00528	transcript	2.748571667	5.752552	-1.065520023	0.292921252	0.805071205
ENST00000600765.1	ENSG00000268889.1	CTD-2616J11.14	transcript	0	0.860883333	#NAME?	0.004979177	0.069318467
ENST00000601106.1	ENSG00000269019.1	AC005932.1	transcript	0.101346333	0.092073	0.138443834	0.156583675	0.568466033
ENST00000601161.1	ENSG00000269524.1	CTB-83J4.1	transcript	0.103314333	0.643191667	-2.638208294	0.948890358	1
ENST00000601296.2	ENSG00000268858.2	RP4-591C20.9	transcript	6.434025	8.981172	-0.48118218	0.080384	0.381899895
ENST00000601369.5	ENSG00000225484.6	RP11-773D16.1	transcript	0.045876667	0.326765333	-2.832422459	0.626256598	1
ENST00000601395.1	ENSG00000179818.13	AC136007.2	transcript	0.422393	1.263354667	-1.580601878	0.71452515	1
ENST00000601396.5	ENSG00000179818.13	AC136007.2	transcript	0.102466333	0.964237667	-3.234238817	0.415605307	0.966264385
ENST00000601420.1	ENSG00000269560.1	CTD-2192J16.21	transcript	0.384737	1.849904667	-2.26550644	0.946134108	1
ENST00000601483.1	ENSG00000269482.1	Z69720.2	transcript	0.154874667	0.658938333	-2.08904228	0.924344851	1
ENST00000601484.2	ENSG00000269176.2	RP11-727F15.12	transcript	0.605652667	2.530918	-2.063098195	0.993116617	1
ENST00000601752.1	ENSG00000268051.1	CTC-244M17.1	transcript	0.394336	1.378093	-1.805175922	0.869181761	1
ENST00000601797.1	ENSG00000268204.1	CTD-3214H19.6	transcript	1.861859667	2.483692667	-0.415742328	0.099401739	0.433310496
ENST00000601911.1	ENSG00000268262.1	CTC-246B18.8	transcript	0.225731667	0.465191667	-1.043216432	0.386803669	0.932980725
ENST00000602006.5	ENSG00000238057.8	ZEB2-AS1	transcript	0.006081333	0.03829	-2.654508086	1	1
ENST00000602042.1	ENSG00000268218.1	AC137932.4	transcript	0.069380667	0.364329667	-2.392638867	0.775504943	1
ENST00000602091.1	ENSG00000179818.13	AC136007.2	transcript	0.227617667	1.369409333	-2.588869308	0.704126092	1
ENST00000602127.5	ENSG00000242086.8	AC069513.3	transcript	0.569744667	3.496299	-2.617441148	0.632381425	1
ENST00000602262.1	ENSG00000268947.1	AD000684.2	transcript	0.154699	0.702740667	-2.183528517	0.982279634	1
ENST00000602294.5	ENSG00000225470.7	JPX	transcript	0	0.560428	#NAME?	0.027657787	0.203806027
ENST00000602304.1	ENSG00000270120.1	RP11-327F22.6	transcript	1.982848	8.05566	-2.022428705	0.994977738	1
ENST00000602306.1	ENSG00000270175.1	RP11-793H13.11	transcript	0.511082333	0.728245	-0.510868169	0.167738323	0.589818066
ENST00000602325.1	ENSG00000269970.1	RP11-498E2.9	transcript	6.867132333	20.986895	-1.611709066	0.638780234	1
ENST00000602393.1	ENSG00000253352.9	TUG1	transcript	0.067214667	0.230362	-1.777054775	0.798264248	1
ENST00000602406.1	ENSG00000269925.1	RP3-467L1.6	transcript	0.489767	1.593382	-1.701924707	0.840140787	1
ENST00000602422.1	ENSG00000269958.1	RP11-73M18.8	transcript	2.338200667	16.246935	-2.796696924	0.385635073	0.932980725
ENST00000602426.1	ENSG00000269919.1	RP1-134E15.3	transcript	0.110111667	2.707906667	-4.620138774	0.079746862	0.379921561
ENST00000602429.1	ENSG00000251661.3	RP11-326C3.11	transcript	0.237108	2.405538	-3.342743345	0.248474046	0.733701873
ENST00000602435.1	ENSG00000269952.1	RP11-324I22.3	transcript	0	0.184706	#NAME?	0.139015448	0.527189813
ENST00000602455.1	ENSG00000270012.1	LL0XNC01-7P3.1	transcript	0.385637333	2.267831333	-2.555996716	0.598442514	1
ENST00000602483.5	ENSG00000269893.6	SNHG8	transcript	0	0.270666	#NAME?	0.148719207	0.549909661
ENST00000602495.1	ENSG00000229807.10	XIST	transcript	0.096979333	0.551829667	-2.508473778	0.982571566	1
ENST00000602517.1	ENSG00000269890.1	RP5-1139B12.2	transcript	0.088233667	0.343740667	-1.961919397	0.92280106	1
ENST00000602520.5	ENSG00000269893.6	SNHG8	transcript	0.218141333	0.318174333	-0.544554303	0.412549681	0.96167609
ENST00000602568.1	ENSG00000270116.1	AP001429.1	transcript	0.178309667	0.651055667	-1.868395985	0.919963912	1
ENST00000602573.1	ENSG00000269893.6	SNHG8	transcript	2.177432333	4.041732	-0.892345777	0.246972034	0.73072236
ENST00000602578.1	ENSG00000269924.1	RP11-697N18.4	transcript	0.034362	0.648084	-4.237294903	0.123725359	0.492415645
ENST00000602601.1	ENSG00000269938.1	RP11-214K3.20	transcript	0.047323667	0.798059	-4.075861644	0.249269874	0.735102372
ENST00000602615.1	ENSG00000270062.1	RP11-248J18.3	transcript	0.121008333	1.393951333	-3.526001885	0.241277475	0.723970648
[truncated: 5,580 more rows]
