# Supplementary material for: Expression Profile and Potential Functions of Circulating Long Noncoding RNAs in Acute Ischemic Stroke in the Southern Chinese Han Population
Source: Front Mol Neurosci. 2019 Nov 29;12:290. doi: 10.3389/fnmol.2019.00290 (PMC6895137; doi:10.3389/fnmol.2019.00290)
Supplement: TABLE S3 — Differentially expressed mRNAs between AIS patients and healthy controls. [file Table_3.XLS]

transcript_id	gene_id	gene_name	feature_id	stroke_FPKM	control_FPKM	log2.foldchange.	pvalue	qvalue
ENST00000000233	ENSG00000004059	ARF5	transcript	14.8875166666667	96.4548876666667	-2.69575122273802	0.426798162010744	0.980543546699589
ENST00000000412	ENSG00000003056	M6PR	transcript	1.562805	20.2887343333333	-3.69846918716687	0.0662987820948944	0.339759341490321
ENST00000000442	ENSG00000173153	ESRRA	transcript	5.681852	13.739363	-1.2738819598027	0.431407022975966	0.98677900528024
ENST00000001008	ENSG00000004478	FKBP4	transcript	0.658004333333333	8.86985266666667	-3.75274115066134	0.0560655148336182	0.307717050563097
ENST00000001146	ENSG00000003137	CYP26B1	transcript	0	0	NA	1	1
ENST00000002125	ENSG00000003509	NDUFAF7	transcript	0.084976	1.10479966666667	-3.70058554465898	0.143383623566211	0.537645294141463
ENST00000002165	ENSG00000001036	FUCA2	transcript	0.560664666666667	11.67888	-4.38061996334469	0.0117020968731859	0.119356198160884
ENST00000002501	ENSG00000003249	DBNDD1	transcript	0.0349183333333333	1.40879733333333	-5.33433557305607	0.0283812792253656	0.20680076536208
ENST00000002596	ENSG00000002587	HS3ST1	transcript	0.0295593333333333	0.258626666666667	-3.12918540013923	0.462618662047847	1
ENST00000002829	ENSG00000001617	SEMA3F	transcript	0.00331633333333333	0.00639833333333333	-0.948107131179053	0.843129446926128	1
ENST00000003084	ENSG00000001626	CFTR	transcript	0	0	NA	1	1
ENST00000003100	ENSG00000001630	CYP51A1	transcript	0.183087	7.38418133333333	-5.33383671962784	0.000803862467137972	0.0202455392098396
ENST00000003302	ENSG00000048028	USP28	transcript	0.133887666666667	1.74956533333333	-3.70790156445725	0.109214339370857	0.457521316950084
ENST00000003583	ENSG00000001460	STPG1	transcript	0	0.014929	-Inf	0.487753083260597	1
ENST00000003912	ENSG00000001461	NIPAL3	transcript	0.271773333333333	11.708082	-5.42895704049179	0.00037708082975049	0.0118370052215983
ENST00000004103	ENSG00000002933	TMEM176A	transcript	1.27284033333333	2.90672566666667	-1.19134346090834	0.610233974845515	1
ENST00000004531	ENSG00000003989	SLC7A2	transcript	0	0	NA	1	1
ENST00000004982	ENSG00000004776	HSPB6	transcript	0	0.00906766666666667	-Inf	1	1
ENST00000005082	ENSG00000005801	ZNF195	transcript	0	0.346810333333333	-Inf	0.019046547193382	0.162253265938029
ENST00000005178	ENSG00000004799	PDK4	transcript	0.404482	6.17350333333333	-3.93194201355871	0.0451291052743399	0.270799791898004
ENST00000005180	ENSG00000006606	CCL26	transcript	0	0	NA	1	1
ENST00000005226	ENSG00000006611	USH1C	transcript	0	0.00205733333333333	-Inf	1	1
ENST00000005257	ENSG00000006451	RALA	transcript	0.114617	7.044509	-5.94160620897225	0.00023117192268876	0.00833933397808748
ENST00000005259	ENSG00000075790	BCAP29	transcript	0	1.06738433333333	-Inf	1.02269229542962e-06	0.000110563766273862
ENST00000005260	ENSG00000006453	BAIAP2L1	transcript	0.060234	0.163896	-1.4441306716141	0.637999632112082	1
ENST00000005284	ENSG00000006116	CACNG3	transcript	0	0.00731766666666667	-Inf	0.652013241753322	1
ENST00000005286	ENSG00000006118	TMEM132A	transcript	0.0290546666666667	0.17349	-2.57801069958638	0.633941850347813	1
ENST00000005340	ENSG00000004975	DVL2	transcript	1.59137633333333	5.41676433333333	-1.76715627621195	0.81138107898213	1
ENST00000005374	ENSG00000006625	GGCT	transcript	0	0	NA	1	1
ENST00000005386	ENSG00000005175	RPAP3	transcript	0.0477833333333333	1.67987333333333	-5.13570114530718	0.00887032394295328	0.100334592424808
ENST00000005558	ENSG00000006652	IFRD1	transcript	0.274174	1.69481166666667	-2.62796129347964	0.770902827345906	1
ENST00000005756	ENSG00000007001	UPP2	transcript	0	0	NA	1	1
ENST00000005995	ENSG00000007038	PRSS21	transcript	0.0773023333333333	0.299347	-1.95323494492348	0.927287417596669	1
ENST00000006015	ENSG00000005073	HOXA11	transcript	0	0	NA	1	1
ENST00000006053	ENSG00000006210	CX3CL1	transcript	0	0	NA	1	1
ENST00000006251	ENSG00000186654	PRR5	transcript	9.262444	1.71104966666667	2.43651127745765	0.0234318063082788	0.184429087646384
ENST00000006275	ENSG00000007255	TRAPPC6A	transcript	0.490808333333333	3.32552733333333	-2.76035147930063	0.56279774822947	1
ENST00000006658	ENSG00000006282	SPATA20	transcript	1.39462266666667	4.73593966666667	-1.76377586701207	0.739852864677595	1
ENST00000006724	ENSG00000007306	CEACAM7	transcript	0	0.009217	-Inf	0.583861681383642	1
ENST00000006750	ENSG00000007312	CD79B	transcript	1.95928933333333	19.203636	-3.29297713048779	0.216289204482026	0.683015739887589
ENST00000006777	ENSG00000005486	RHBDD2	transcript	1.039244	5.14338166666667	-2.30718279472661	0.696594414088985	1
ENST00000007264	ENSG00000007376	RPUSD1	transcript	0.178085333333333	0.167682666666667	0.0868351391151685	0.187134553857783	0.628150350978649
ENST00000007390	ENSG00000007520	TSR3	transcript	4.658823	18.0957396666667	-1.95761265422729	0.927038263283695	1
ENST00000007414	ENSG00000006025	OSBPL7	transcript	1.02614333333333	3.04416266666667	-1.5688131892212	0.650054395355381	1
ENST00000007510	ENSG00000004777	ARHGAP33	transcript	0	0	NA	1	1
ENST00000007516	ENSG00000004779	NDUFAB1	transcript	0.493547	14.519296	-4.87864021489518	0.00673253948563165	0.0840305247203558
ENST00000007699	ENSG00000006047	YBX2	transcript	0	0	NA	1	1
ENST00000007708	ENSG00000005882	PDK2	transcript	0.0149406666666667	0.00147633333333333	3.33915412236489	0.0562733775117432	0.30833380052209
ENST00000007722	ENSG00000005884	ITGA3	transcript	0	0	NA	1	1
ENST00000007735	ENSG00000006059	KRT33A	transcript	0	0	NA	1	1
ENST00000007969	ENSG00000010626	LRRC23	transcript	0	0.331365666666667	-Inf	0.0117482793382643	0.119559915032887
ENST00000008180	ENSG00000008517	IL32	transcript	1.896047	8.65759233333333	-2.19097114206278	0.818871757016741	1
ENST00000008391	ENSG00000008197	TFAP2D	transcript	0	0	NA	1	1
ENST00000008440	ENSG00000010072	SPRTN	transcript	0	0.138287666666667	-Inf	0.0875720147377236	0.401497460791323
ENST00000008527	ENSG00000008405	CRY1	transcript	0.439408	3.28939566666667	-2.90418951266176	0.325411346590143	0.853504302776653
ENST00000008938	ENSG00000008438	PGLYRP1	transcript	4.94908433333333	12.4881746666667	-1.33532908959409	0.483750463919426	1
ENST00000009041	ENSG00000010270	STARD3NL	transcript	0.328852666666667	9.805455	-4.89807130272845	0.0280719126730154	0.205365302084206
ENST00000009105	ENSG00000008118	CAMK1G	transcript	0	0	NA	1	1
ENST00000009180	ENSG00000010278	CD9	transcript	8.738884	8.37814066666667	0.0608189451248047	0.059687966374895	0.319347928132392
ENST00000009530	ENSG00000019582	CD74	transcript	15.8841526666667	98.2990873333333	-2.62958988964307	0.444640733423323	1
ENST00000009589	ENSG00000008988	RPS20	transcript	10.447183	246.038508	-4.55769824386016	0.00669297412686858	0.0837417107656134
ENST00000010132	ENSG00000010219	DYRK4	transcript	0	0.263710666666667	-Inf	0.0111514224818721	0.115954289243023
ENST00000010299	ENSG00000009780	FAM76A	transcript	0	0.0302373333333333	-Inf	0.358476380711217	0.896048325948918
ENST00000010404	ENSG00000008394	MGST1	transcript	0	0.215199666666667	-Inf	0.103757652665005	0.443903276611813
ENST00000011292	ENSG00000091704	CPA1	transcript	0	0	NA	1	1
ENST00000011473	ENSG00000008282	SYPL1	transcript	0	0	NA	1	1
ENST00000011619	ENSG00000010017	RANBP9	transcript	2.16832933333333	15.403628	-2.82861438741742	0.360393644556696	0.899010806854616
ENST00000011653	ENSG00000010610	CD4	transcript	10.1826516666667	85.5065676666667	-3.06992193320763	0.209781673149493	0.67345157680452
ENST00000011684	ENSG00000008323	PLEKHG6	transcript	0	0	NA	1	1
ENST00000011691	ENSG00000008324	SS18L2	transcript	0.153636333333333	13.782401	-6.48716399005413	0.000706448448400713	0.0185451332930168
ENST00000011700	ENSG00000048707	VPS13D	transcript	0	3.51750933333333	-Inf	3.60273796741967e-12	3.52511534030344e-09
ENST00000011898	ENSG00000011105	TSPAN9	transcript	2.14196233333333	10.571175	-2.30313072762674	0.790514148620483	1
ENST00000011989	ENSG00000186115	CYP4F2	transcript	0	0	NA	1	1
ENST00000012049	ENSG00000011478	QPCTL	transcript	0.428261666666667	2.12708266666667	-2.31231164937361	0.772776446815429	1
ENST00000012134	ENSG00000010818	HIVEP2	transcript	0.116478333333333	0.052677	1.14481652720798	0.0659121979749854	0.3388915542061
ENST00000012443	ENSG00000011485	PPP5C	transcript	0.535857	6.57131433333333	-3.61626199756157	0.0868649124611275	0.400282739896867
ENST00000013034	ENSG00000239672	NME1	transcript	0	0	NA	1	1
ENST00000013070	ENSG00000012963	UBR7	transcript	0.26574	8.891354	-5.06431582520963	0.00150552310567734	0.0311747555959058
ENST00000013125	ENSG00000012983	MAP4K5	transcript	0.718321333333333	3.56931566666667	-2.31294622983328	0.748881437725824	1
ENST00000013222	ENSG00000241644	INMT	transcript	0	0.041781	-Inf	0.0526053131848872	0.296107785012521
ENST00000013807	ENSG00000012061	ERCC1	transcript	0.432673	1.03370266666667	-1.2564722692864	0.436350560643807	0.991298336215288
ENST00000014914	ENSG00000013588	GPRC5A	transcript	0.006131	0.03019	-2.29987644709222	1	1
ENST00000014930	ENSG00000013583	HEBP1	transcript	4.608156	14.5121826666667	-1.65500305817261	0.720001263265036	1
ENST00000014935	ENSG00000013563	DNASE1L1	transcript	0.652985	2.603715	-1.99544978471625	0.945321256090563	1
ENST00000016171	ENSG00000014919	COX15	transcript	1.03097133333333	12.365941	-3.58429590385604	0.0833985321512305	0.390400889860979
ENST00000016913	ENSG00000071203	MS4A12	transcript	0	0	NA	1	1
ENST00000016946	ENSG00000015568	RGPD5	transcript	0.031328	0.682994333333333	-4.44634903364744	0.119934217012675	0.483069129615152
ENST00000017003	ENSG00000015532	XYLT2	transcript	1.19119533333333	7.03164066666667	-2.56145134017067	0.535857615398883	1
ENST00000019019	ENSG00000068438	FTSJ1	transcript	0.404673666666667	1.07065966666667	-1.40366908312185	0.693280646596604	1
ENST00000019103	ENSG00000080293	SCTR	transcript	0.00362333333333333	0	Inf	0.3450183905169	0.878427161877208
ENST00000019317	ENSG00000017797	RALBP1	transcript	0	0	NA	1	1
ENST00000020673	ENSG00000059915	PSD	transcript	0.0620426666666667	0.0508833333333333	0.286067512722684	0.24539664102941	0.72768169962478
ENST00000020926	ENSG00000019505	SYT13	transcript	0	0	NA	1	1
ENST00000020945	ENSG00000019549	SNAI2	transcript	0	0	NA	1	1
ENST00000022615	ENSG00000078668	VDAC3	transcript	1.405468	35.505818	-4.65893293306275	0.00490402454282841	0.0685678616325288
ENST00000023064	ENSG00000021488	SLC7A9	transcript	0	0.00486033333333333	-Inf	0.999999999999999	1
ENST00000023897	ENSG00000022355	GABRA1	transcript	0	0	NA	1	1
ENST00000023939	ENSG00000022277	RTF2	transcript	0.00794066666666667	0.077573	-3.28822255594908	0.571117926013295	1
ENST00000024061	ENSG00000022567	SLC45A4	transcript	0.0568	0.333182666666667	-2.55235051374652	0.753386504901706	1
ENST00000025008	ENSG00000023287	RB1CC1	transcript	0.448899333333333	0.665132	-0.567248728049398	0.388165170219587	0.932980724888984
ENST00000025301	ENSG00000023516	AKAP11	transcript	0.154295666666667	5.09974666666667	-5.04665613195575	0.00141426528638888	0.0297751870238278
ENST00000025399	ENSG00000023734	STRAP	transcript	0.041166	0.294193	-2.83723774223665	0.771752345028366	1
ENST00000026218	ENSG00000007541	PIGQ	transcript	3.90140433333333	1.592734	1.29248817923706	0.0228991567225535	0.181966580331714
ENST00000027335	ENSG00000079112	CDH17	transcript	0	0.030796	-Inf	0.0562575810423842	0.308264685079343
ENST00000029410	ENSG00000027847	B4GALT7	transcript	1.61636966666667	6.57353633333333	-2.02391251622074	0.963433956456926	1
ENST00000031146	ENSG00000029364	SLC39A9	transcript	0.141114	7.13388633333333	-5.65975519828932	0.0226479155646426	0.180762229073611
ENST00000033079	ENSG00000031003	FAM13B	transcript	1.00598133333333	12.649108	-3.6523602110557	0.0687521597138514	0.347208980501624
ENST00000034275	ENSG00000031823	RANBP3	transcript	0.313532	6.167287	-4.29795138356894	0.0754584147269364	0.367261601660857
ENST00000035307	ENSG00000033100	CHPF2	transcript	12.514211	29.4247683333333	-1.2334637223098	0.363249941497228	0.90306061399186
ENST00000035383	ENSG00000033122	LRRC7	transcript	0	0	NA	1	1
ENST00000037243	ENSG00000034713	GABARAPL2	transcript	94.0905456666667	111.327794666667	-0.242692156690934	0.0398748977853036	0.252537543234325
ENST00000037502	ENSG00000034971	MYOC	transcript	0	0	NA	1	1
ENST00000037869	ENSG00000035141	FAM136A	transcript	0.205936333333333	5.16299666666667	-4.64793837453947	0.0101186670945419	0.109072457061823
ENST00000038176	ENSG00000035681	NSMAF	transcript	0.484027666666667	7.78680333333333	-4.00786977107568	0.0359579876460246	0.236579051659641
ENST00000039007	ENSG00000036473	OTC	transcript	0.00798266666666667	0	Inf	0.345006635912733	0.878427161877208
ENST00000039989	ENSG00000052841	TTC17	transcript	0.251495333333333	3.17119766666667	-3.65642427091207	0.0894755656622656	0.406244650527616
ENST00000040584	ENSG00000037965	HOXC8	transcript	0	0	NA	1	1
ENST00000040663	ENSG00000037757	MRI1	transcript	0.639441666666667	1.90004933333333	-1.57115221775597	0.669498972907511	1
ENST00000040738	ENSG00000038219	BOD1L1	transcript	0.436741666666667	5.59698266666667	-3.67979719895128	0.0657842270473851	0.338429190818721
ENST00000040877	ENSG00000059588	TARBP1	transcript	0.303208333333333	3.84270133333333	-3.66373954003933	0.0734903901245532	0.361953203410373
ENST00000042381	ENSG00000039523	RIPOR1	transcript	3.49400633333333	5.5679	-0.672251077156374	0.186188951861078	0.626147937783886
ENST00000042931	ENSG00000039987	BEST2	transcript	0	0	NA	1	1
ENST00000043402	ENSG00000040608	RTN4R	transcript	0.067043	0.380433333333333	-2.50448504733601	0.810431060149541	1
ENST00000044462	ENSG00000041357	PSMA4	transcript	0.0986776666666667	3.313228	-5.06937007370622	0.00880805307473762	0.0999659844394386
ENST00000045083	ENSG00000042062	RIPOR3	transcript	0	0	NA	1	1
ENST00000045347	ENSG00000042317	SPATA7	transcript	0	0	NA	1	1
ENST00000046087	ENSG00000042813	ZPBP	transcript	0	0	NA	1	1
ENST00000046640	ENSG00000040531	CTNS	transcript	0.788863666666667	5.01922966666667	-2.66961806467928	0.484756517387163	1
ENST00000046794	ENSG00000043462	LCP2	transcript	4.394013	39.0820363333333	-3.15289459635858	0.186642648631954	0.627177206842354
ENST00000052569	ENSG00000047932	GOPC	transcript	0.0911776666666667	1.01573433333333	-3.47769881283834	0.159480401045468	0.572398915495428
ENST00000052754	ENSG00000011465	DCN	transcript	0	0.0236693333333333	-Inf	0.0326019275523714	0.224054694304048
ENST00000053243	ENSG00000048462	TNFRSF17	transcript	0.0396893333333333	2.28740333333333	-5.84881563612209	0.0265290048000425	0.198684483374495
ENST00000053468	ENSG00000048544	MRPS10	transcript	0.256858333333333	11.4776776666667	-5.48171407369886	0.000487930031355073	0.0142792502559734
ENST00000053469	ENSG00000048545	GUCA1A	transcript	0	0	NA	1	1
ENST00000053867	ENSG00000030582	GRN	transcript	70.4538636666667	289.702789333333	-2.03982284457829	0.932674646116581	1
ENST00000054650	ENSG00000041988	THAP3	transcript	0.640294333333333	1.41203366666667	-1.14096733959307	0.361261248975251	0.89973500808571
ENST00000054666	ENSG00000049245	VAMP3	transcript	2.439944	44.683117	-4.19480988720772	0.0147289001963104	0.138142474642618
ENST00000054668	ENSG00000049247	UTS2	transcript	0	0.210168	-Inf	0.148248714635865	0.548649941660044
ENST00000054950	ENSG00000049449	RCN1	transcript	0.057523	2.78255566666667	-5.59612782090702	0.00245122641190734	0.0432107277237904
ENST00000055077	ENSG00000049541	RFC2	transcript	0.850283333333333	9.14854066666667	-3.42752606506196	0.136763129551148	0.522390933368732
ENST00000055335	ENSG00000049769	PPP1R3F	transcript	0.699218666666667	2.08154533333333	-1.57383937350734	0.619644741619537	1
ENST00000055682	ENSG00000050030	NEXMIF	transcript	0.001107	0.026883	-4.60196701697155	0.336307331151297	0.87037009395476
ENST00000056217	ENSG00000050327	ARHGEF5	transcript	0.135049333333333	1.05419433333333	-2.96458241904613	0.349993301338972	0.883398006405293
ENST00000056233	ENSG00000050344	NFE2L3	transcript	0.141218	2.44822466666667	-4.11574006119116	0.035797264044476	0.235873313121301
ENST00000057513	ENSG00000050730	TNIP3	transcript	0.032342	0.100096333333333	-1.62990832559578	0.751937944529184	1
ENST00000060969	ENSG00000052723	SIKE1	transcript	0	0.236200333333333	-Inf	0.00430610936250698	0.0629329957178581
ENST00000061240	ENSG00000038295	TLL1	transcript	0	0	NA	1	1
ENST00000062104	ENSG00000053438	NNAT	transcript	0.0334563333333333	0	Inf	0.0881808329165059	0.402881819610935
ENST00000064571	ENSG00000054803	CBLN4	transcript	0	0	NA	1	1
ENST00000064724	ENSG00000013297	CLDN11	transcript	0.00599666666666667	0.0188973333333333	-1.65594997936077	1	1
ENST00000064778	ENSG00000054965	FAM168A	transcript	1.01289333333333	10.95498	-3.43503269182301	0.0976045886347066	0.428751276692078
ENST00000064780	ENSG00000054967	RELT	transcript	18.4263866666667	28.8946346666667	-0.649028436558457	0.126619491325209	0.497812895894215
ENST00000066544	ENSG00000004897	CDC27	transcript	0.627427333333333	4.54481533333333	-2.85670139004164	0.444597222963922	1
ENST00000070846	ENSG00000057294	PKP2	transcript	0	0	NA	1	1
ENST00000072516	ENSG00000196083	IL1RAP	transcript	0.185093	1.88803666666667	-3.35056454254973	0.396270629716806	0.939897375790634
ENST00000072644	ENSG00000058799	YIPF1	transcript	1.38383966666667	15.6321416666667	-3.49776674155555	0.106878716217457	0.451199886687264
ENST00000072869	ENSG00000133597	ADCK2	transcript	2.294636	10.082653	-2.13553807719955	0.893874789710356	1
ENST00000074304	ENSG00000040933	INPP4A	transcript	0.00467466666666667	0.283958666666667	-5.92467363914663	0.123468917752689	0.491643478423274
ENST00000075120	ENSG00000059804	SLC2A3	transcript	21.091193	109.320533666667	-2.37385180074942	0.64207116854437	1
ENST00000075322	ENSG00000136960	ENPP2	transcript	0	0.238949	-Inf	0.0109165053848044	0.114393025433779
ENST00000075430	ENSG00000060069	CTDP1	transcript	3.07838366666667	14.1307696666667	-2.19859509301795	0.871084666862313	1
ENST00000075503	ENSG00000060140	STYK1	transcript	0.191187	0.474199	-1.31050819164619	0.517484286415513	1
ENST00000078429	ENSG00000088256	GNA11	transcript	0.148011333333333	1.30219466666667	-3.1371655814799	0.252304512184129	0.740528349600471
ENST00000078445	ENSG00000060566	CREB3L3	transcript	0.00495266666666667	0.0268793333333333	-2.44021992606561	1	1
ENST00000078527	ENSG00000060642	PIGV	transcript	0.290612333333333	2.75135666666667	-3.2429753365898	0.581183511608531	1
ENST00000080059	ENSG00000061273	HDAC7	transcript	9.14922333333333	28.9810896666667	-1.66339065509362	0.691412013882798	1
ENST00000081029	ENSG00000061794	MRPS35	transcript	0.808715	11.076619	-3.7757424029332	0.0764663170774316	0.370223558571478
ENST00000083182	ENSG00000062725	APPBP2	transcript	0.373720333333333	4.43887266666667	-3.57016235920704	0.0946153359475799	0.420591241670149
ENST00000084795	ENSG00000063177	RPL18	transcript	62.3558283333333	428.861959	-2.78191703277239	0.347567728662016	0.87974505284305
ENST00000084798	ENSG00000063180	CA11	transcript	0.0278436666666667	1.073249	-5.26849180953183	0.0448090029581403	0.269613869777389
ENST00000085068	ENSG00000063241	ISOC2	transcript	0.139346666666667	1.83674766666667	-3.72040304484594	0.153179695812578	0.560376215285448
ENST00000085079	ENSG00000063245	EPN1	transcript	3.06293866666667	5.989152	-0.967435269047975	0.249302998626637	0.735102371602044
ENST00000085219	ENSG00000012124	CD22	transcript	0.652136	3.55005833333333	-2.44459796223717	0.648505467684177	1
ENST00000086933	ENSG00000063515	GSC2	transcript	0	0	NA	1	1
ENST00000155093	ENSG00000067646	ZFY	transcript	0.190550333333333	1.42026	-2.89791102398081	0.542812205843672	1
ENST00000155674	ENSG00000069998	HDHD5	transcript	0.00933466666666667	0.000985333333333333	3.24391473714512	0.389865845467144	0.932980724888984
ENST00000155840	ENSG00000053918	KCNQ1	transcript	5.70635333333333	15.364913	-1.42899861260478	0.500204033457513	1
ENST00000155858	ENSG00000070985	TRPM5	transcript	0.0235113333333333	0.0132013333333333	0.832672707895442	0.0703709717234924	0.352353195386102
ENST00000155926	ENSG00000071575	TRIB2	transcript	1.91937233333333	13.25914	-2.78828069604264	0.43459964338649	0.989292916787561
ENST00000156084	ENSG00000068308	OTUD5	transcript	0.249912333333333	0.034772	2.84542414626508	0.00458237701287132	0.0654917692880271
ENST00000156109	ENSG00000068394	GPKOW	transcript	0.555401	6.667345	-3.58551070107351	0.103047433015165	0.443303641173985
ENST00000156471	ENSG00000021776	AQR	transcript	0.258197333333333	6.03992866666667	-4.54798550534382	0.00588348919590259	0.0771720985700062
ENST00000156499	ENSG00000129437	KLK14	transcript	0	0	NA	1	1
ENST00000156626	ENSG00000070526	ST6GALNAC1	transcript	0.00512833333333333	0.118682666666667	-4.53247539997468	0.287304584077422	0.795743499337441
ENST00000156825	ENSG00000071655	MBD3	transcript	0.778585333333333	1.43489	-0.882013069633655	0.309102358721548	0.83190203884975
ENST00000157600	ENSG00000071282	LMCD1	transcript	0.002011	0.027865	-3.79246916666012	0.318961212122968	0.848324201277162
ENST00000157812	ENSG00000013275	PSMC4	transcript	2.4527	28.0683993333333	-3.51650410537723	0.0930444281684462	0.415629911154848
ENST00000158009	ENSG00000073598	FNDC8	transcript	0	0.043481	-Inf	0.127479564214609	0.499841782241191
ENST00000158166	ENSG00000004660	CAMKK1	transcript	0.210576	0.450917333333333	-1.09852195116244	0.442190541810585	0.999665590309138
ENST00000158526	ENSG00000071859	FAM50A	transcript	0.616883	0.389811	0.662222086872587	0.0148495555443372	0.138871586880992
ENST00000158762	ENSG00000072818	ACAP1	transcript	16.9649923333333	60.914898	-1.84423433416059	0.841377343288137	1
ENST00000158771	ENSG00000072849	DERL2	transcript	0.442536333333333	5.33681466666667	-3.59211109722574	0.0915230970848689	0.411911343461413
ENST00000159060	ENSG00000074771	NOX3	transcript	0	0	NA	1	1
ENST00000159087	ENSG00000074855	ANO8	transcript	1.09721566666667	2.50433833333333	-1.19058235487594	0.377409749279656	0.924432957834285
ENST00000159111	ENSG00000127663	KDM4B	transcript	13.6757383333333	31.191318	-1.1895257914421	0.348096650373767	0.880738624311237
ENST00000159647	ENSG00000073150	PANX2	transcript	0	0.664681	-Inf	5.62755538436549e-05	0.00282447879490845
ENST00000160262	ENSG00000076662	ICAM3	transcript	20.974	72.0397123333333	-1.7801903929535	0.810259298973678	1
ENST00000160298	ENSG00000076826	CAMSAP3	transcript	0	0	NA	1	1
ENST00000160373	ENSG00000077063	CTTNBP2	transcript	0	0.0315436666666667	-Inf	0.0609322205859627	0.322879724381115
ENST00000160382	ENSG00000077080	ACTL6B	transcript	0	0	NA	1	1
ENST00000160713	ENSG00000147724	FAM135B	transcript	0	0	NA	1	1
ENST00000160740	ENSG00000079432	CIC	transcript	1.45902266666667	4.85173433333333	-1.73349825845604	0.70988498709757	1
ENST00000160827	ENSG00000079616	KIF22	transcript	1.64950333333333	9.92983133333333	-2.58973751923544	0.465883731474626	1
ENST00000161006	ENSG00000005001	PRSS22	transcript	0.0241806666666667	0.0571366666666667	-1.24056285182365	0.761480891391596	1
ENST00000161559	ENSG00000079385	CEACAM1	transcript	0.176089	3.468682	-4.30001088982119	0.0231205268745343	0.18300335469795
ENST00000161863	ENSG00000047188	YTHDC2	transcript	0.383309333333333	3.78126533333333	-3.30228805516416	0.165922771102033	0.586371436276566
ENST00000162044	ENSG00000064545	TMEM161A	transcript	0.907821333333333	2.598949	-1.51744802724929	0.70282276445377	1
ENST00000162330	ENSG00000050820	BCAR1	transcript	0	0.00365233333333333	-Inf	1	1
ENST00000162391	ENSG00000065970	FOXJ2	transcript	3.57357166666667	11.5973436666667	-1.69835577225277	0.716439733036037	1
ENST00000162749	ENSG00000067182	TNFRSF1A	transcript	43.04011	150.773865	-1.8086327046883	0.812468331650457	1
ENST00000163416	ENSG00000066455	GOLGA5	transcript	0.127622333333333	3.53044833333333	-4.78989868222779	0.00532365929182326	0.0723364994558906
ENST00000164024	ENSG00000008300	CELSR3	transcript	0.112429333333333	0.385117333333333	-1.77627956682855	0.819516716921087	1
ENST00000164133	ENSG00000068971	PPP2R5B	transcript	8.436425	5.69352866666667	0.567308709413355	0.00429520956758199	0.0628400642173334
ENST00000164139	ENSG00000068976	PYGM	transcript	0.364312	1.07760633333333	-1.56458381336007	0.661243825450215	1
ENST00000164227	ENSG00000069399	BCL3	transcript	13.638551	22.8852536666667	-0.746727906954502	0.145248539184499	0.542042233123431
ENST00000164247	ENSG00000069424	KCNAB2	transcript	0.0488293333333333	0.243935666666667	-2.32068072881078	0.878589945051424	1
ENST00000164305	ENSG00000069943	PIGB	transcript	1.46955566666667	7.73483566666667	-2.39599063147249	0.689196574351655	1
ENST00000164640	ENSG00000067840	PDZD4	transcript	0.712514	1.55628733333333	-1.12711817930512	0.436297644235158	0.991271113032181
ENST00000165524	ENSG00000071677	PRLH	transcript	0	0	NA	1	1
ENST00000165698	ENSG00000068615	REEP1	transcript	0.0202783333333333	0.389371	-4.26313444953687	0.0993024814142758	0.433079711276244
ENST00000166139	ENSG00000070404	FSTL3	transcript	0.284905666666667	0.618745333333333	-1.11886142249683	0.411831148352175	0.960800124222875
ENST00000166244	ENSG00000070886	EPHA8	transcript	0	0	NA	1	1
ENST00000166345	ENSG00000071539	TRIP13	transcript	0.0914843333333333	0.245338	-1.4231740993323	0.524121657134686	1
ENST00000166534	ENSG00000072682	P4HA2	transcript	0	0	NA	1	1
ENST00000167106	ENSG00000071246	VASH1	transcript	1.74680933333333	11.5881836666667	-2.72986040607416	0.381463435054471	0.930830388515312
ENST00000167462	ENSG00000073350	LLGL2	transcript	0.459844333333333	0.34688	0.406708900373675	0.0381945866296342	0.245442153579195
ENST00000167586	ENSG00000186847	KRT14	transcript	0	0	NA	1	1
ENST00000167588	ENSG00000171431	KRT20	transcript	0	0	NA	1	1
ENST00000168148	ENSG00000072080	SPP2	transcript	0	0	NA	1	1
ENST00000168216	ENSG00000072506	HSD17B10	transcript	2.03432233333333	23.9536233333333	-3.55762370716642	0.0873092736234646	0.401007054724706
ENST00000168712	ENSG00000075388	FGF4	transcript	0.00982533333333333	0	Inf	0.125267103764011	0.495497919078299
ENST00000168977	ENSG00000077009	NMRK2	transcript	0	0	NA	1	1
ENST00000169293	ENSG00000127241	MASP1	transcript	0	0	NA	1	1
ENST00000169298	ENSG00000073849	ST6GAL1	transcript	1.74566166666667	19.1845136666667	-3.45809631568556	0.12653890195502	0.497765398352275
ENST00000169551	ENSG00000075336	TIMM21	transcript	0.00826433333333333	0.746606	-6.49730484750133	0.00162254574979205	0.0328329097859007
ENST00000170150	ENSG00000078898	BPIFB2	transcript	0.006944	0	Inf	0.345006353068217	0.878427161877208
ENST00000170168	ENSG00000079313	REXO1	transcript	4.69346333333333	11.578549	-1.30272967535891	0.417759344159968	0.968973739912252
ENST00000170447	ENSG00000075975	MKRN2	transcript	0.483303666666667	7.20514133333333	-3.89802488486438	0.052772595186834	0.296721788829989
ENST00000170564	ENSG00000076650	GPATCH1	transcript	0.178749	3.45649566666667	-4.273303041011	0.021827147146597	0.176679482751966
ENST00000170630	ENSG00000077238	IL4R	transcript	0.408946333333333	0.516667	-0.337323211973343	0.0904122927818312	0.408741197237474
ENST00000171111	ENSG00000079999	KEAP1	transcript	2.510394	3.332103	-0.408519187839159	0.0932984329041102	0.41645727386399
ENST00000171757	ENSG00000078589	P2RY10	transcript	0.408684666666667	7.63741033333333	-4.22402351574773	0.0328077656542574	0.224789154378492
ENST00000171887	ENSG00000079308	TNS1	transcript	11.5102776666667	1.34487066666667	3.09738329288235	0.0157355504961528	0.144042295398869
ENST00000172229	ENSG00000064300	NGFR	transcript	0.003744	0.358791	-6.58241945665401	0.00894951875592111	0.100927843665578
ENST00000172853	ENSG00000183091	NEB	transcript	0	0	NA	1	1
ENST00000173229	ENSG00000065320	NTN1	transcript	0.0131006666666667	0.087042	-2.73207147687962	0.632243533857276	1
ENST00000173527	ENSG00000066583	ISOC1	transcript	0.586413333333333	5.96421333333333	-3.34634205050908	0.205260532406231	0.663976531757558
ENST00000173898	ENSG00000067445	TRO	transcript	0	0.101809666666667	-Inf	0.0060337831681654	0.0784634815613744
ENST00000174618	ENSG00000070444	MNT	transcript	2.76605666666667	11.8609813333333	-2.1003207604301	0.900471531363498	1
ENST00000174653	ENSG00000070718	AP3M2	transcript	0.0342393333333333	0.202919666666667	-2.56718217896691	0.900572528468691	1
ENST00000175091	ENSG00000068697	LAPTM4A	transcript	5.442669	61.585462	-3.50020362007586	0.0854360203668654	0.396409356242348
ENST00000175238	ENSG00000069206	ADAM7	transcript	0	0	NA	1	1
ENST00000175506	ENSG00000070669	ASNS	transcript	0.137216666666667	0.320601666666667	-1.22432620008068	0.532389903372534	1
ENST00000175756	ENSG00000072135	PTPN18	transcript	3.42531166666667	26.251543	-2.93809505432344	0.287901890692982	0.796751614059446
ENST00000176183	ENSG00000069696	DRD4	transcript	0.151768333333333	0.194524333333333	-0.358079833437999	0.145407517541072	0.542478930747706
ENST00000176195	ENSG00000070031	SCT	transcript	0.279711666666667	0.738188	-1.40004785596494	0.601057379074054	1
ENST00000176643	ENSG00000072210	ALDH3A2	transcript	0.0816523333333333	2.60641433333333	-4.99642851904833	0.00464455958569411	0.0660071234429917
ENST00000176763	ENSG00000072786	STK10	transcript	9.67173333333333	95.6030093333333	-3.30520965858397	0.121108300757428	0.485772164367279
ENST00000177648	ENSG00000073331	ALPK1	transcript	0.0376443333333333	8.21131433333333	-7.7690366435045	0.000360359203522558	0.0114825378182959
ENST00000177694	ENSG00000073861	TBX21	transcript	2.74406866666667	37.4929186666667	-3.77222964916473	0.0451992910661875	0.271103388712593
ENST00000177742	ENSG00000074071	MRPS34	transcript	0.892561666666667	2.04700066666667	-1.19748781939686	0.49518714674488	1
ENST00000178638	ENSG00000074410	CA12	transcript	0.00910733333333333	0.0165456666666667	-0.861352829033467	0.537349535732996	1
ENST00000178640	ENSG00000137764	MAP2K5	transcript	0.50299	3.037621	-2.59434025484637	0.536330987061074	1
ENST00000179259	ENSG00000078237	TIGAR	transcript	0.060387	3.642434	-5.91452101872926	0.00285285761597362	0.047885593257064
ENST00000180166	ENSG00000078579	FGF20	transcript	0	0	NA	1	1
ENST00000180173	ENSG00000003987	MTMR7	transcript	0	0.00934266666666667	-Inf	0.390228014797175	0.932980724888984
ENST00000181383	ENSG00000080618	CPB2	transcript	0	0	NA	1	1
ENST00000181796	ENSG00000065809	FAM107B	transcript	0.0355423333333333	0.0313693333333333	0.180183527463738	0.240147430269715	0.721684972794036
ENST00000181839	ENSG00000065883	CDK13	transcript	0.590829333333333	1.72703966666667	-1.54748785956075	0.629422776974238	1
ENST00000182290	ENSG00000064201	TSPAN32	transcript	1.928269	0.507406333333333	1.92609289438331	0.000486198965647215	0.0142458061722168
ENST00000182377	ENSG00000064763	FAR2	transcript	0.0151096666666667	0.0944783333333333	-2.64451168111123	0.779441614394871	1
ENST00000182527	ENSG00000065308	TRAM2	transcript	0.407977666666667	6.634754	-4.02348089098574	0.0281561480941544	0.205841241763594
ENST00000183605	ENSG00000066405	CLDN18	transcript	0	0.0963656666666667	-Inf	0.0212820691026589	0.174189284982447
ENST00000184183	ENSG00000065371	ROPN1	transcript	0	0	NA	1	1
ENST00000184266	ENSG00000065518	NDUFB4	transcript	0.233275666666667	7.15503966666667	-4.93885203449152	0.00913404122890487	0.102193020526718
ENST00000184956	ENSG00000068097	HEATR6	transcript	0.220037333333333	5.43086566666667	-4.62536194934135	0.00729335150773502	0.0883857939715005
ENST00000185150	ENSG00000068912	ERLEC1	transcript	0.128602	3.437102	-4.74020768145812	0.00830421976325573	0.0962321875591928
ENST00000185206	ENSG00000112782	CLIC5	transcript	0.0152426666666667	0.415261	-4.7678311588308	0.0600347255355864	0.32051277328349
ENST00000186436	ENSG00000075568	TMEM131	transcript	0.780640333333333	12.2989056666667	-3.97772813837014	0.0266770008876081	0.199438222194947
ENST00000187397	ENSG00000172995	ARPP21	transcript	0	0.00804866666666667	-Inf	0.587559345599757	1
ENST00000187608	ENSG00000007129	CEACAM21	transcript	0.140338666666667	0.987808	-2.8153180919816	0.551356845046723	1
ENST00000187762	ENSG00000072954	TMEM38A	transcript	0.549933333333333	2.334893	-2.08602779674486	0.974698655549297	1
ENST00000187879	ENSG00000159885	ZNF222	transcript	0.0195516666666667	0.146754333333333	-2.90803960427454	0.745808656667306	1
ENST00000187910	ENSG00000170848	PSG6	transcript	0.018012	0	Inf	0.125263773522244	0.495497919078299
ENST00000188312	ENSG00000075089	ACTR6	transcript	0.104296333333333	2.20524433333333	-4.40217816605401	0.0289369629382432	0.209312681927486
ENST00000188376	ENSG00000075415	SLC25A3	transcript	1.71593233333333	3.858604	-1.16908632864689	0.565297451894315	1
ENST00000188403	ENSG00000012504	NR1H4	transcript	0	0	NA	1	1
ENST00000188790	ENSG00000078098	FAP	transcript	0.00411533333333333	0.0101573333333333	-1.30344049654035	0.999999999999997	1
ENST00000189444	ENSG00000077150	NFKB2	transcript	7.03495133333333	28.51767	-2.01924376475558	0.946231469039006	1
ENST00000189978	ENSG00000030304	MUSK	transcript	0	0	NA	1	1
ENST00000190165	ENSG00000064218	DMRT3	transcript	0.00603733333333333	0	Inf	0.234345827758275	0.712183093474717
ENST00000190611	ENSG00000079156	OSBPL6	transcript	0.00533233333333333	0.0641893333333333	-3.58949470361368	0.248050468359048	0.732953186092064
ENST00000190983	ENSG00000064205	WISP2	transcript	0	0	NA	1	1
ENST00000191018	ENSG00000064601	CTSA	transcript	3.12446833333333	12.0453263333333	-1.94679085627282	0.874969116619101	1
ENST00000191063	ENSG00000134461	ANKRD16	transcript	0	0.202824666666667	-Inf	0.0627024780493985	0.32886928856818
ENST00000192314	ENSG00000154252	GAL3ST2	transcript	0	0.0624453333333333	-Inf	0.115769373185095	0.474234865831632
ENST00000192788	ENSG00000065060	UHRF1BP1	transcript	0.157631666666667	5.38175266666667	-5.09344679705423	0.00173756297743768	0.0342987150646489
ENST00000193322	ENSG00000081087	OSTM1	transcript	0.654674	10.96926	-4.06654570852318	0.0234924031739882	0.184762632332253
ENST00000193391	ENSG00000081148	IMPG2	transcript	0.028611	0.116868	-2.03023812686557	1	1
ENST00000193403	ENSG00000072110	ACTN1	transcript	9.71204133333333	21.5004696666667	-1.14652170842394	0.332938320771292	0.864883778340635
ENST00000194097	ENSG00000249437	NAIP	transcript	0.713954	5.74226533333333	-3.00771696518193	0.697515037666885	1
ENST00000194118	ENSG00000081791	DELE1	transcript	0.714862666666667	7.47457666666667	-3.38625385720238	0.340801995475626	0.877337804181394
ENST00000194130	ENSG00000081800	SLC13A1	transcript	0	0.00220066666666667	-Inf	1	1
ENST00000194152	ENSG00000081818	PCDHB4	transcript	0	0	NA	1	1
ENST00000194155	ENSG00000112852	PCDHB2	transcript	0.001597	0.009297	-2.54140094289614	1	1
ENST00000194214	ENSG00000081870	HSPB11	transcript	0.0359336666666667	1.76508333333333	-5.61825633231094	0.0251607786925859	0.192663294097483
ENST00000194530	ENSG00000082146	STRADB	transcript	54.7769483333333	28.301786	0.952675796606499	0.00251946583524271	0.0440608588305571
ENST00000194900	ENSG00000082458	DLG3	transcript	0.035577	0.00160133333333333	4.47359930627745	0.0140100684354117	0.133815529856175
ENST00000195173	ENSG00000082684	SEMA5B	transcript	0	0	NA	1	1
ENST00000195649	ENSG00000065609	SNAP91	transcript	0	0	NA	1	1
ENST00000196061	ENSG00000083444	PLOD1	transcript	3.541412	17.2274226666667	-2.28231028270155	0.741505275667531	1
ENST00000196169	ENSG00000083544	TDRD3	transcript	0.166559	1.24764	-2.90509649501136	0.497613911198391	1
ENST00000196371	ENSG00000083720	OXCT1	transcript	0.164278333333333	3.17603833333333	-4.27301420433449	0.0258230108353891	0.195620363696851
ENST00000196482	ENSG00000083812	ZNF324	transcript	1.41465666666667	8.30180266666667	-2.55297268220922	0.552788560147022	1
ENST00000196489	ENSG00000083817	ZNF416	transcript	0.145037666666667	2.91000433333333	-4.32652177573411	0.0256261487370974	0.194795170273424
ENST00000196551	ENSG00000083845	RPS5	transcript	25.752623	321.923105666667	-3.6439248396122	0.110897082333453	0.461893953407345
ENST00000197268	ENSG00000084444	FAM234B	transcript	0.384122333333333	1.74211	-2.18119796976591	0.886354867507196	1
ENST00000198536	ENSG00000085514	PILRA	transcript	8.829571	48.7799516666667	-2.4658730797969	0.561284394364357	1
ENST00000198767	ENSG00000085721	RRN3	transcript	0.374689	8.31460933333333	-4.47188295003369	0.00845870926510254	0.0972199561441253
ENST00000198801	ENSG00000166391	MOGAT2	transcript	0	0	NA	1	1
ENST00000198939	ENSG00000085872	CHERP	transcript	0.263048333333333	4.97258133333333	-4.24059515415225	0.0431667127015174	0.264012499006054
ENST00000199280	ENSG00000167580	AQP2	transcript	0	0	NA	1	1
ENST00000199320	ENSG00000086189	DIMT1	transcript	0.190764	4.75676433333333	-4.64011970677408	0.00912187335536043	0.10212765907463
ENST00000199389	ENSG00000086232	EIF2AK1	transcript	13.367246	38.4829876666667	-1.52551854520042	0.55197193744043	1
ENST00000199447	ENSG00000086288	NME8	transcript	0.0318483333333333	0.947159333333333	-4.89431735823225	0.0258502753388252	0.195796279712721
ENST00000199448	ENSG00000086289	EPDR1	transcript	0.293049	0.862177666666667	-1.55684327799862	0.6259685517426	1
ENST00000199706	ENSG00000086504	MRPL28	transcript	2.30083233333333	15.1643493333333	-2.72045583645612	0.594332670892081	1
ENST00000199708	ENSG00000086506	HBQ1	transcript	16.6201673333333	3.331423	2.3187244536259	0.000154642930379224	0.00616198960799848
ENST00000199764	ENSG00000086548	CEACAM6	transcript	0.110273333333333	1.83877933333333	-4.05959249554448	0.0653587044122388	0.337096157223984
ENST00000199814	ENSG00000086589	RBM22	transcript	0.938213333333333	24.0844603333333	-4.68204278351602	0.00400824853541067	0.0599919113056173
ENST00000199936	ENSG00000086696	HSD17B2	transcript	0	0	NA	1	1
ENST00000199940	ENSG00000078018	MAP2	transcript	0	0.0336956666666667	-Inf	0.137521819358938	0.524067509610591
ENST00000200135	ENSG00000086827	ZW10	transcript	0.117471666666667	3.65200833333333	-4.95830532129667	0.0040338014063581	0.0602253762067957
ENST00000200181	ENSG00000132470	ITGB4	transcript	0.252846333333333	0.045477	2.4750518656625	0.00224533177647014	0.0407486478063416
ENST00000200453	ENSG00000087074	PPP1R15A	transcript	6.280894	35.734866	-2.50829055150892	0.551203387463832	1
ENST00000200457	ENSG00000087077	TRIP6	transcript	0.976643666666667	2.6587	-1.44481680805674	0.53454317358853	1
ENST00000200557	ENSG00000073670	ADAM11	transcript	0.00464966666666667	0.028219	-2.60146766526128	0.922407455662716	1
ENST00000200639	ENSG00000005893	LAMP2	transcript	3.52687333333333	45.5161286666667	-3.68991618791569	0.0567022755216037	0.309496144050496
ENST00000200652	ENSG00000197208	SLC22A4	transcript	8.77960733333333	11.9991166666667	-0.45069988155061	0.0726101956275825	0.359256911832518
ENST00000200676	ENSG00000087237	CETP	transcript	0.512078666666667	0.655471666666667	-0.356167962765964	0.198440451900216	0.649249544169226
ENST00000200691	ENSG00000087250	MT3	transcript	0	0.101647333333333	-Inf	0.270032695810807	0.772626115643345
ENST00000201015	ENSG00000087494	PTHLH	transcript	0	0	NA	1	1
ENST00000201031	ENSG00000087510	TFAP2C	transcript	0	0	NA	1	1
ENST00000201586	ENSG00000088002	SULT2B1	transcript	0	0	NA	1	1
ENST00000201647	ENSG00000131037	EPS8L1	transcript	0.0157583333333333	0.304768666666667	-4.27352772409584	0.255949845406781	0.7471802237635
ENST00000201943	ENSG00000182389	CACNB4	transcript	0	0	NA	1	1
ENST00000201961	ENSG00000197183	NOL4L	transcript	0.0120036666666667	2.61856766666667	-7.76915891388506	0.00139905721031792	0.0295277095141373
ENST00000201963	ENSG00000088305	DNMT3B	transcript	0	0.079669	-Inf	0.0581013457421223	0.313752266067503
ENST00000201979	ENSG00000088320	REM1	transcript	0	0	NA	1	1
ENST00000202017	ENSG00000088356	PDRG1	transcript	0.125591666666667	4.88549966666667	-5.28169347606693	0.00243875937996159	0.0430929049359248
ENST00000202028	ENSG00000088367	EPB41L1	transcript	0	0	NA	1	1
ENST00000202556	ENSG00000088808	PPP1R13B	transcript	0.0134573333333333	1.32283566666667	-6.61909748134166	0.00482110501086592	0.0677704221575315
ENST00000202625	ENSG00000166948	TGM6	transcript	0.00355733333333333	0	Inf	0.34498754357829	0.878427161877208
ENST00000202677	ENSG00000188559	RALGAPA2	transcript	0.738546333333333	5.72401466666667	-2.95426703104864	0.343544627855262	0.878427161877208
ENST00000202773	ENSG00000089009	RPL6	transcript	1.22731733333333	3.282856	-1.41944315026584	0.687979086925558	1
ENST00000202816	ENSG00000089048	ESF1	transcript	0.013158	0.441004666666667	-5.06678179935827	0.0419023261977418	0.259440884103334
ENST00000202831	ENSG00000089060	SLC8B1	transcript	0.59154	0.0219503333333333	4.7521609735458	0.00654164765526922	0.0825735970058591
ENST00000202834	ENSG00000089063	TMEM230	transcript	0.600265666666667	4.606674	-2.94005244875273	0.578265387396368	1
ENST00000202917	ENSG00000089127	OAS1	transcript	0.238861	12.1242063333333	-5.66557518226054	0.000550816525265816	0.015592035170346
ENST00000202967	ENSG00000089163	SIRT4	transcript	0.0213803333333333	0.192717	-3.17212758971883	0.822565984931151	1
ENST00000203001	ENSG00000089195	TRMT6	transcript	0.0498033333333333	1.44169266666667	-4.85537753511989	0.0394405371929857	0.250655197236121
ENST00000203166	ENSG00000249115	HAUS5	transcript	0.197697	2.596166	-3.71501974901614	0.0831702293842363	0.38982196786001
ENST00000203407	ENSG00000010256	UQCRC1	transcript	7.69996933333333	42.929993	-2.47906133243513	0.578900729645738	1
ENST00000203556	ENSG00000089639	GMIP	transcript	7.68977933333333	20.077638	-1.38457545166193	0.469941115764448	1
ENST00000203629	ENSG00000089692	LAG3	transcript	1.42244033333333	8.26475366666667	-2.53860368270603	0.498014298746158	1
ENST00000203630	ENSG00000089693	MLF2	transcript	9.82317533333333	45.6937206666667	-2.21773456549829	0.784926848751798	1
ENST00000203664	ENSG00000089723	OTUB2	transcript	0.0598203333333333	0.613862333333333	-3.35920729397746	0.231745338838499	0.710246785401948
ENST00000204005	ENSG00000090006	LTBP4	transcript	0.304136	0.0325	3.22620497229126	0.00455499528779641	0.065231923202687
ENST00000204517	ENSG00000090447	TFAP4	transcript	0.277213333333333	3.20457966666667	-3.53106658144913	0.133076754659695	0.514132094788365
ENST00000204549	ENSG00000090470	PDCD7	transcript	0.577851666666667	10.5126306666667	-4.1852807189312	0.018932249305864	0.161876078358416
ENST00000204566	ENSG00000090487	SPG21	transcript	6.17224366666667	3.512989	0.813095958326793	0.00396493232547039	0.0595828575195998
ENST00000204604	ENSG00000090539	CHRD	transcript	0	0.00220033333333333	-Inf	0.999999999999999	1
ENST00000204615	ENSG00000090534	THPO	transcript	0	0	NA	1	1
ENST00000204637	ENSG00000090554	FLT3LG	transcript	0.136716333333333	1.011762	-2.88761244482154	0.496687787713614	1
ENST00000204679	ENSG00000090581	GNPTG	transcript	1.08491966666667	9.534152	-3.13551640436322	0.204760068253945	0.662888187665765
ENST00000204726	ENSG00000090615	GOLGA3	transcript	1.47555833333333	0.000809	10.8328336329384	1.43234067587391e-12	1.69203102743753e-09
ENST00000204801	ENSG00000090659	CD209	transcript	0	0	NA	1	1
ENST00000204961	ENSG00000090776	EFNB1	transcript	0.541615333333333	5.16248933333333	-3.2527264078162	0.193134503793946	0.640553646787927
ENST00000205061	ENSG00000090863	GLG1	transcript	2.18850566666667	29.1326673333333	-3.73461977338062	0.0447649960387379	0.269489132895227
ENST00000205135	ENSG00000090924	PLEKHG2	transcript	0	0	NA	1	1
ENST00000205143	ENSG00000090932	DLL3	transcript	0	0.0167303333333333	-Inf	0.279350034449185	0.783055311616145
ENST00000205194	ENSG00000090971	NAT14	transcript	0.280311666666667	0.776514333333333	-1.46998076384855	0.557914797759348	1
ENST00000205214	ENSG00000157426	AASDH	transcript	0.132561666666667	1.129778	-3.09130376110797	0.307448320094803	0.829039791293134
ENST00000205386	ENSG00000091128	LAMB4	transcript	0	0	NA	1	1
ENST00000205402	ENSG00000091140	DLD	transcript	0.274334333333333	5.185407	-4.24045013595286	0.0180626188955293	0.157010752552698
ENST00000205557	ENSG00000091262	ABCC6	transcript	0.298862333333333	0.511183	-0.774358777975337	0.219934941286953	0.688817548502807
ENST00000205636	ENSG00000091317	CMTM6	transcript	6.89916233333333	88.7402446666667	-3.68509541903402	0.0528919018482205	0.297116669933402
ENST00000205890	ENSG00000091536	MYO15A	transcript	0.0200003333333333	0.0191613333333333	0.0618260908213757	0.0831510483855524	0.389750924415141
ENST00000205948	ENSG00000091583	APOH	transcript	0	0	NA	1	1
ENST00000206020	ENSG00000091640	SPAG7	transcript	0.0125546666666667	3.45046866666667	-8.10242479708741	0.00117248708718396	0.0262298629732675
ENST00000206249	ENSG00000091831	ESR1	transcript	0	0	NA	1	1
ENST00000206262	ENSG00000091844	RGS17	transcript	0	0	NA	1	1
ENST00000206380	ENSG00000091947	TMEM101	transcript	2.88051533333333	13.1718843333333	-2.19306290572855	0.85625234254998	1
ENST00000206423	ENSG00000091986	CCDC80	transcript	0.00106033333333333	0.006754	-2.67122430818912	0.888389097122757	1
ENST00000206446	ENSG00000092009	CMA1	transcript	0	0	NA	1	1
ENST00000206451	ENSG00000092010	PSME1	transcript	2.615687	118.191185	-5.49778871495358	0.00039728658189984	0.012303056051436
ENST00000206474	ENSG00000092036	HAUS4	transcript	0.775796	5.68476633333333	-2.87335180731806	0.534817821409709	1
ENST00000206513	ENSG00000092067	CEBPE	transcript	1.048546	6.498576	-2.63173346807553	0.54645899974546	1
ENST00000206542	ENSG00000092094	OSGEP	transcript	0.586567	7.64279466666667	-3.70373245794426	0.0753920748285004	0.367101377878881
ENST00000206595	ENSG00000092140	G2E3	transcript	0.015376	1.427687	-6.53685567228465	0.000902700535804696	0.0220034959239541
ENST00000206765	ENSG00000092295	TGM1	transcript	0.030443	0.156105666666667	-2.35834046729768	0.844796292386186	1
ENST00000207157	ENSG00000092607	TBX15	transcript	0	0	NA	1	1
ENST00000207457	ENSG00000092850	TEKT2	transcript	0.070798	0.290401	-2.03626591053516	1	1
ENST00000207549	ENSG00000092929	UNC13D	transcript	27.4118656666667	63.1760306666667	-1.20457677365964	0.340776558521249	0.877318952168125
ENST00000207870	ENSG00000093217	XYLB	transcript	0.0159976666666667	0.356407	-4.47759227048692	0.0864179224668463	0.399058249301425
ENST00000209540	ENSG00000094661	OR1I1	transcript	0.0106116666666667	0	Inf	0.234338540258351	0.712183093474717
ENST00000209665	ENSG00000196344	ADH7	transcript	0	0	NA	1	1
ENST00000209668	ENSG00000187758	ADH1A	transcript	0	0	NA	1	1
ENST00000209718	ENSG00000108244	KRT23	transcript	1.157876	10.825992	-3.22494656237972	0.179850342698982	0.612034538774716
ENST00000209728	ENSG00000094804	CDC6	transcript	0.040578	0.257281	-2.66457525440137	0.686808856234798	1
ENST00000209873	ENSG00000094914	AAAS	transcript	1.740895	6.68414766666667	-1.94091441468593	0.925260437405518	1
ENST00000209875	ENSG00000094916	CBX5	transcript	0.38947	10.2107853333333	-4.71243781601266	0.00338685784701407	0.0535982288950681
ENST00000209884	ENSG00000076321	KLHL20	transcript	0.204723666666667	2.71871533333333	-3.73117530302189	0.0794139373368475	0.378758733038326
ENST00000209929	ENSG00000094963	FMO2	transcript	0	0.0105856666666667	-Inf	0.274792698115855	0.781432442091552
ENST00000210060	ENSG00000095059	DHPS	transcript	3.76975066666667	13.4917093333333	-1.83953213110722	0.820032496707129	1
ENST00000210187	ENSG00000167964	RAB26	transcript	0.0753696666666667	0.0658533333333333	0.194727544164708	0.109707990272463	0.458934353676054
ENST00000210227	ENSG00000119314	PTBP3	transcript	0.189416333333333	0.641790333333333	-1.76054132038309	0.831225603782298	1
ENST00000210313	ENSG00000095261	PSMD5	transcript	0.351075333333333	7.63024066666667	-4.44187602138621	0.0117181305714502	0.119421373389233
ENST00000210444	ENSG00000095380	NANS	transcript	1.02239366666667	10.3923486666667	-3.34549902999664	0.162618720370329	0.579707341335613
ENST00000210633	ENSG00000095539	SEMA4G	transcript	0.00430633333333333	0.083653	-4.27988537845752	0.306789027503759	0.827815056887563
ENST00000211076	ENSG00000095917	TPSD1	transcript	0	0	NA	1	1
ENST00000211122	ENSG00000174156	GSTA3	transcript	0.015356	0	Inf	0.234337213871894	0.712183093474717
ENST00000211287	ENSG00000156711	MAPK13	transcript	1.78446833333333	6.454838	-1.85488658805545	0.854283490059139	1
ENST00000211314	ENSG00000096092	TMEM14A	transcript	0.0255603333333333	3.18315366666667	-6.96040634384654	0.00115418278908626	0.0259341740270051
ENST00000211379	ENSG00000204463	BAG6	transcript	16.22745	8.095044	1.00332548363074	0.00104282196733855	0.0242766247320796
ENST00000211413	ENSG00000204314	PRRT1	transcript	0.016844	0.053888	-1.6777292628973	0.826306434094513	1
ENST00000211921	ENSG00000204482	LST1	transcript	0	0.0759243333333333	-Inf	0.390115767835789	0.932980724888984
ENST00000211936	ENSG00000096654	ZNF184	transcript	0.0641063333333333	1.06435733333333	-4.0533718796222	0.0852194578882566	0.39597799334493
ENST00000211998	ENSG00000035403	VCL	transcript	7.99768066666667	92.7248636666667	-3.53530265840267	0.129541935066708	0.504513346985031
ENST00000212015	ENSG00000096717	SIRT1	transcript	0.19011	6.422516	-5.07823225274551	0.0015275981440274	0.0314523008416975
ENST00000212355	ENSG00000069702	TGFBR3	transcript	0.482270333333333	7.289074	-3.91782157586553	0.0363406634913054	0.238053949326977
ENST00000214869	ENSG00000099203	TMED1	transcript	3.0423	9.94907366666667	-1.70939978252234	0.710483672610301	1
ENST00000215057	ENSG00000099326	MZF1	transcript	0.859051	2.569301	-1.58056022674733	0.602544998918955	1
ENST00000215061	ENSG00000099330	OCEL1	transcript	0.215756	0.660035666666667	-1.6131433060422	0.788037367276409	1
ENST00000215071	ENSG00000099341	PSMD8	transcript	0.0766576666666667	12.8139056666667	-7.38506447395059	2.57943039223401e-05	0.0015300776717975
ENST00000215095	ENSG00000099365	STX1B	transcript	0.063386	0.195171333333333	-1.62250503203773	0.707988980366769	1
ENST00000215115	ENSG00000099385	BCL7C	transcript	0.799838666666667	4.649477	-2.53928751041284	0.611694270959142	1
ENST00000215368	ENSG00000099617	EFNA2	transcript	0	0	NA	1	1
ENST00000215375	ENSG00000099624	ATP5F1D	transcript	2.88369266666667	10.9398696666667	-1.92360622976232	0.94038071221918	1
ENST00000215473	ENSG00000099715	PCDH11Y	transcript	0	0	NA	1	1
ENST00000215479	ENSG00000099721	AMELY	transcript	0	0	NA	1	1
ENST00000215530	ENSG00000070388	FGF22	transcript	0.0160363333333333	0.040968	-1.35315315323763	0.609464229223664	1
ENST00000215531	ENSG00000095932	SMIM24	transcript	2.35965633333333	0.211951	3.4767740786577	0.000122141760941253	0.00509183746643755
ENST00000215539	ENSG00000099769	IGFALS	transcript	0.108925	0.0253873333333333	2.101154344814	0.103260225020672	0.44376700164496
ENST00000215555	ENSG00000099785	MARCH2	transcript	2.93683233333333	2.93778033333333	-0.000465622156978794	0.0301960515280302	0.214396920917364
ENST00000215565	ENSG00000099795	NDUFB7	transcript	5.66818133333333	29.7526256666667	-2.3920591737411	0.652925188483719	1
ENST00000215567	ENSG00000099797	TECR	transcript	2.28579433333333	13.0772763333333	-2.51629458859773	0.605626821731344	1
ENST00000215570	ENSG00000099800	TIMM13	transcript	1.548752	6.30260333333333	-2.02484172134633	0.978800711971124	1
ENST00000215574	ENSG00000099804	CDC34	transcript	103.836894	25.8304633333333	2.00717370766345	2.65494006264705e-05	0.00156243061390299
ENST00000215582	ENSG00000099812	MISP	transcript	0.00918133333333333	0.00393533333333333	1.22221783912235	0.341106800819191	0.877796342814142
ENST00000215631	ENSG00000099860	GADD45B	transcript	3.09794866666667	15.9917653333333	-2.36794406309703	0.725402116422975	1
ENST00000215637	ENSG00000099866	MADCAM1	transcript	0.0624606666666667	0.118304666666667	-0.921487110611052	0.451010630536758	1
ENST00000215659	ENSG00000188130	MAPK12	transcript	0.070957	0.173548333333333	-1.29032059019632	0.580698401201639	1
ENST00000215727	ENSG00000099937	SERPIND1	transcript	0	0.0582736666666667	-Inf	0.074107770765872	0.364132011794225
ENST00000215730	ENSG00000099940	SNAP29	transcript	0.559142666666667	12.928107	-4.53115079622074	0.0060898892445964	0.0789598850831642
ENST00000215739	ENSG00000099949	LZTR1	transcript	0.656501	0.100119333333333	2.71307661900409	0.00394249479468017	0.0593689587070849
ENST00000215742	ENSG00000184436	THAP7	transcript	2.6726	2.442491	0.12989068369767	0.0250006940097382	0.191927581759495
ENST00000215743	ENSG00000099953	MMP11	transcript	0.147979	0.573037333333333	-1.95323667890183	0.8445465413844	1
ENST00000215754	ENSG00000240972	MIF	transcript	4.73071733333333	32.5354793333333	-2.78188294300131	0.400606870930865	0.945099233809801
ENST00000215770	ENSG00000099974	DDTL	transcript	0.890733	2.78777433333333	-1.64604883235137	0.681007903926827	1
ENST00000215781	ENSG00000099985	OSM	transcript	7.35780566666667	8.747984	-0.249675009154928	0.0766207735977811	0.370538131920027
ENST00000215790	ENSG00000099992	TBC1D10A	transcript	4.56633133333333	18.245909	-1.99846557636496	0.998706454666961	1
ENST00000215793	ENSG00000099995	SF3A1	transcript	6.35469066666667	47.3416916666667	-2.89721745438755	0.295951134491814	0.810170185024531
ENST00000215794	ENSG00000184979	USP18	transcript	0.076701	4.894145	-5.99566764770602	0.000673969455958274	0.0179411017656292
ENST00000215798	ENSG00000099999	RNF215	transcript	0.291708666666667	0.499776666666667	-0.776755297789444	0.326225765739637	0.854992187497332
ENST00000215812	ENSG00000100012	SEC14L3	transcript	0	0	NA	1	1
ENST00000215829	ENSG00000100028	SNRPD3	transcript	0.599305333333333	13.5205763333333	-4.4957216267983	0.00879164711961089	0.0998265715080703
ENST00000215832	ENSG00000100030	MAPK1	transcript	3.51705133333333	36.9877086666667	-3.39460763325467	0.102131642918814	0.440734828282647
ENST00000215838	ENSG00000185339	TCN2	transcript	1.332505	3.83210433333333	-1.52399589413333	0.663448713494795	1
ENST00000215855	ENSG00000100053	CRYBB3	transcript	0	0.013533	-Inf	1	1
ENST00000215862	ENSG00000133422	MORC2	transcript	0.006085	0.654433	-6.74884442532318	0.00654361635621339	0.0825876854172408
ENST00000215882	ENSG00000100075	SLC25A1	transcript	3.50672233333333	13.3057433333333	-1.92385400381007	0.872777017294009	1
ENST00000215885	ENSG00000100078	PLA2G3	transcript	0	0	NA	1	1
ENST00000215886	ENSG00000100079	LGALS2	transcript	1.07761833333333	33.5468503333333	-4.96025911461828	0.00373877769813224	0.0573770879729048
ENST00000215904	ENSG00000241360	PDXP	transcript	1.39609233333333	6.504598	-2.22006553743189	0.846685683808789	1
ENST00000215906	ENSG00000128203	ASPHD2	transcript	0.381013333333333	4.650354	-3.60942715305427	0.0882767399697523	0.40318275122118
ENST00000215909	ENSG00000100097	LGALS1	transcript	22.663986	196.787938333333	-3.11816827593379	0.201363940878639	0.655559617567089
ENST00000215912	ENSG00000100100	PIK3IP1	transcript	4.12667133333333	52.709689	-3.67501773452976	0.0648908192854725	0.335714678969358
ENST00000215917	ENSG00000100104	SRRD	transcript	3.02565466666667	6.411477	-1.08340941125874	0.274075283277688	0.780504203006314
ENST00000215919	ENSG00000100105	PATZ1	transcript	2.72852966666667	7.88367733333333	-1.53074500044027	0.562981277485935	1
ENST00000215939	ENSG00000100122	CRYBB1	transcript	0	0.112775333333333	-Inf	0.0946645799953844	0.420790834728933
ENST00000215941	ENSG00000100124	ANKRD54	transcript	0.766496	4.20762433333333	-2.45665573491376	0.691039279418893	1
ENST00000215956	ENSG00000100138	SNU13	transcript	0.699855	4.01094766666667	-2.5188151902926	0.651124828837158	1
ENST00000215957	ENSG00000100139	MICALL1	transcript	1.52817066666667	7.13562466666667	-2.22323405851233	0.788544530645734	1
ENST00000215980	ENSG00000100162	CENPM	transcript	0.536867666666667	0.412622	0.379745775660516	0.0556379039944615	0.306179325105158
ENST00000216014	ENSG00000100196	KDELR3	transcript	0.007527	0.0855336666666667	-3.50634551035209	0.344382730062269	0.878427161877208
ENST00000216024	ENSG00000100206	DMC1	transcript	0.0323056666666667	0.254632333333333	-2.97855647274004	0.599906122901885	1
ENST00000216027	ENSG00000100209	HSCB	transcript	0.127147666666667	4.46997233333333	-5.13568900998932	0.0166140137764678	0.149423171897902
ENST00000216029	ENSG00000100211	CBY1	transcript	0.0764256666666667	1.14284166666667	-3.90242449918826	0.309160455051213	0.832023820142674
ENST00000216034	ENSG00000100216	TOMM22	transcript	1.28588166666667	17.4461853333333	-3.76208183103598	0.0527840288989924	0.296751626660401
ENST00000216036	ENSG00000100218	RSPH14	transcript	0.190870333333333	0.274796	-0.525768119661803	0.193413930552095	0.640553646787927
ENST00000216037	ENSG00000100219	XBP1	transcript	2.50080966666667	14.618558	-2.54733384317098	0.754119020436768	1
ENST00000216038	ENSG00000100220	RTCB	transcript	0.905430666666667	21.9063336666667	-4.59660006791686	0.00554877606518612	0.0742189023897244
ENST00000216039	ENSG00000100221	JOSD1	transcript	1.07034166666667	15.6498143333333	-3.87000223952225	0.0366809937583568	0.239816672432517
ENST00000216044	ENSG00000100226	GTPBP1	transcript	8.14262033333333	21.8938696666667	-1.42696192813758	0.477567669835871	1
ENST00000216061	ENSG00000100239	PPP6R2	transcript	1.25220766666667	6.314386	-2.3341686163683	0.826410992912114	1
ENST00000216068	ENSG00000100246	DNAL4	transcript	1.17007533333333	5.55073133333333	-2.24607644712633	0.840769389369019	1
ENST00000216071	ENSG00000100249	C22orf31	transcript	0	0	NA	1	1
ENST00000216075	ENSG00000100253	MIOX	transcript	0	0	NA	1	1
ENST00000216080	ENSG00000100258	LMF2	transcript	1.122266	0.777101666666667	0.530239403696823	0.0111345120456562	0.115837909819201
ENST00000216083	ENSG00000183741	CBX6	transcript	0.185801333333333	1.46004	-2.9741751346271	0.684362840098895	1
ENST00000216085	ENSG00000100263	RHBDD3	transcript	0.241179333333333	2.15483566666667	-3.15939965680798	0.300342891016444	0.817756270177078
ENST00000216099	ENSG00000243811	APOBEC3D	transcript	0.865574333333333	4.473525	-2.36968245378593	0.692644212167552	1
ENST00000216101	ENSG00000100276	RASL10A	transcript	0	0.088789	-Inf	0.159241492809441	0.572131297655843
ENST00000216106	ENSG00000100281	HMGXB4	transcript	0.088876	4.19566066666667	-5.56096030376041	0.000654688733936138	0.0176111451236301
ENST00000216115	ENSG00000100290	BIK	transcript	0.391628333333333	2.396778	-2.61353923726879	0.638674663861354	1
ENST00000216117	ENSG00000100292	HMOX1	transcript	5.371014	45.5974006666667	-3.08568519709327	0.200163246588852	0.652893414103662
ENST00000216121	ENSG00000184117	NIPSNAP1	transcript	0.348728333333333	9.46425666666667	-4.76231371002124	0.00554846490320475	0.0742189023897244
ENST00000216122	ENSG00000100297	MCM5	transcript	2.83279266666667	17.0199946666667	-2.58693366573342	0.506959136033932	1
ENST00000216124	ENSG00000100299	ARSA	transcript	5.10112666666667	10.4250393333333	-1.03116499690172	0.265514536479613	0.765122612083019
ENST00000216127	ENSG00000100302	RASD2	transcript	0.019716	0	Inf	0.0473286620940832	0.277978968473515
ENST00000216129	ENSG00000100304	TTLL12	transcript	3.48637666666667	12.689271	-1.86380883741124	0.874172838646846	1
ENST00000216133	ENSG00000100307	CBX7	transcript	6.374264	25.3588193333333	-1.99215690052156	0.980594367554774	1
ENST00000216139	ENSG00000100312	ACR	transcript	0	0	NA	1	1
ENST00000216144	ENSG00000100314	CABP7	transcript	0.041726	0.084803	-1.0231686771776	0.45181849765901	1
ENST00000216146	ENSG00000100316	RPL3	transcript	23.794035	751.294413333333	-4.98070652404069	0.0579290594838375	0.313382773392067
ENST00000216155	ENSG00000100321	SYNGR1	transcript	0.0583133333333333	0.0869423333333333	-0.576233021660536	0.514517769617651	1
ENST00000216160	ENSG00000100324	TAB1	transcript	2.57988966666667	12.6740533333333	-2.29649671882876	0.711983713710725	1
ENST00000216177	ENSG00000100341	PNPLA5	transcript	0	0.00479066666666667	-Inf	1	1
ENST00000216180	ENSG00000100344	PNPLA3	transcript	0.00469866666666667	0	Inf	0.234334462150964	0.712183093474717
ENST00000216181	ENSG00000100345	MYH9	transcript	69.776193	437.068613666667	-2.64705298934744	0.442933671382715	1
ENST00000216185	ENSG00000100348	TXN2	transcript	1.33257866666667	7.50930366666667	-2.49445843096474	0.629768557904152	1
ENST00000216187	ENSG00000100350	FOXRED2	transcript	0.00541133333333333	0.134209666666667	-4.63236066468888	0.285513391230632	0.792614029371419
ENST00000216190	ENSG00000100353	EIF3D	transcript	2.72957633333333	58.133938	-4.4126316921024	0.00909427536206287	0.101901118738802
ENST00000216194	ENSG00000239900	ADSL	transcript	0.00375533333333333	0.0338513333333333	-3.17219978369556	0.61783078864537	1
ENST00000216200	ENSG00000100362	PVALB	transcript	0	0	NA	1	1
ENST00000216211	ENSG00000100373	UPK3A	transcript	0.0630756666666667	0.925491	-3.8750635058834	0.178276635409406	0.608603448183362
ENST00000216214	ENSG00000100376	FAM118A	transcript	0.011434	3.35455833333333	-8.19664882571762	0.00011094374118575	0.0047321829050815
ENST00000216218	ENSG00000100380	ST13	transcript	6.59038266666667	17.5865013333333	-1.41603435892863	0.485435655950726	1
ENST00000216223	ENSG00000100385	IL2RB	transcript	3.13971566666667	50.7133116666667	-4.01365866858516	0.0217474524479778	0.176275187660804
ENST00000216225	ENSG00000100387	RBX1	transcript	14.5890686666667	35.8685876666667	-1.29783315219857	0.39364402553491	0.936054492868474
ENST00000216237	ENSG00000100395	L3MBTL2	transcript	1.917337	11.4603573333333	-2.57947618880616	0.541647606650887	1
ENST00000216241	ENSG00000100399	CHADL	transcript	0.0656743333333333	0.387308333333333	-2.56008098714812	0.681341071506707	1
ENST00000216252	ENSG00000100410	PHF5A	transcript	1.35137566666667	12.810223	-3.24479490237502	0.202843127437952	0.65884737368917
ENST00000216254	ENSG00000100412	ACO2	transcript	3.93800033333333	31.256745	-2.98863240900233	0.253062066244003	0.74188496976145
ENST00000216259	ENSG00000100417	PMM1	transcript	1.65626166666667	8.94689033333333	-2.43345571572192	0.654765412605691	1
ENST00000216264	ENSG00000100422	CERK	transcript	4.28915066666667	35.2694256666667	-3.03965418277669	0.225829260968756	0.699115267966752
ENST00000216267	ENSG00000100425	BRD1	transcript	0.413658333333333	0.309683333333333	0.417645904647195	0.0957410072049729	0.423651004747344
ENST00000216268	ENSG00000100426	ZBED4	transcript	0.596732333333333	8.29741866666667	-3.79750672763834	0.0440913869410279	0.267233180848809
ENST00000216271	ENSG00000100429	HDAC10	transcript	1.64116366666667	4.887513	-1.57438141954916	0.693623144270594	1
ENST00000216274	ENSG00000129465	RIPK3	transcript	1.80297733333333	8.543741	-2.24448665336686	0.798899702769466	1
ENST00000216277	ENSG00000090060	PAPOLA	transcript	0.229406	11.0679946666667	-5.59234691882461	0.0715039192723237	0.355417187405182
ENST00000216281	ENSG00000080824	HSP90AA1	transcript	0.479125	21.789926	-5.50711539372527	0.0118174533564464	0.120060221077282
ENST00000216286	ENSG00000087303	NID2	transcript	0.039836	0.337567666666667	-3.08303202827403	0.367379674417677	0.909315385369407
ENST00000216288	ENSG00000075413	MARK3	transcript	2.09167166666667	11.896874	-2.50785423139663	0.66512536797654	1
ENST00000216294	ENSG00000023608	SNAPC1	transcript	0.0704803333333333	0.768035666666667	-3.44588065700739	0.252148229762247	0.740415986794578
ENST00000216297	ENSG00000092201	SUPT16H	transcript	0.285309666666667	12.3045553333333	-5.43052008370197	0.00036336544872276	0.0115458440036528
ENST00000216327	ENSG00000100439	ABHD4	transcript	0.111033666666667	0.408729666666667	-1.88014977733136	0.820858730750477	1
ENST00000216330	ENSG00000100442	FKBP3	transcript	0.0435246666666667	0	Inf	0.00593847329661627	0.0776514704135163
ENST00000216336	ENSG00000100448	CTSG	transcript	0.263910333333333	2.436225	-3.20652763575009	0.276861424374286	0.783055311616145
ENST00000216338	ENSG00000100450	GZMH	transcript	1.46818166666667	71.410178	-5.60402731696454	0.000373750590542559	0.0117745471357997
ENST00000216341	ENSG00000100453	GZMB	transcript	0.349247333333333	31.6763013333333	-6.50301097947287	0.00232211289120657	0.0417863848100515
ENST00000216350	ENSG00000100462	PRMT5	transcript	0	3.31261033333333	-Inf	0.00198523111248494	0.0374875361274187
ENST00000216361	ENSG00000100473	COCH	transcript	0	0.247697333333333	-Inf	0.00934989873883355	0.103804772622876
ENST00000216366	ENSG00000100478	AP4S1	transcript	0.033991	1.62743033333333	-5.58129916998104	0.0172596488068801	0.152854661284095
ENST00000216367	ENSG00000100479	POLE2	transcript	1.008444	2.70639766666667	-1.42424286667962	0.599267539358957	1
ENST00000216373	ENSG00000100485	SOS2	transcript	1.920144	12.0005623333333	-2.64381559641264	0.449663747958753	1
ENST00000216378	ENSG00000100490	CDKL1	transcript	0.129828	0.278409	-1.10060428640023	0.501392905078072	1
ENST00000216392	ENSG00000100504	PYGL	transcript	9.27333666666667	51.9080593333333	-2.48479811351203	0.561959780007423	1
ENST00000216410	ENSG00000100522	GNPNAT1	transcript	0.0521226666666667	2.51774433333333	-5.59407708443419	0.00183047032020283	0.0355406230721764
ENST00000216416	ENSG00000100528	CNIH1	transcript	0.161080666666667	6.28538133333333	-5.28614502201436	0.000833462340979451	0.0207758611898241
ENST00000216420	ENSG00000100532	CGRRF1	transcript	0.126458666666667	4.33950333333333	-5.10079211360129	0.00287045523822872	0.0480893095056211
ENST00000216442	ENSG00000100554	ATP6V1D	transcript	0.377011	5.05643366666667	-3.74544167948476	0.0797179208206433	0.379834522190519
ENST00000216445	ENSG00000100557	CCDC198	transcript	0	0	NA	1	1
ENST00000216446	ENSG00000100558	PLEK2	transcript	1.970082	0.594110333333333	1.72945289310202	0.00215331654880506	0.0395722470372035
ENST00000216452	ENSG00000100564	PIGH	transcript	0.227839666666667	4.207618	-4.20691288575387	0.0359581010827722	0.236579051659641
ENST00000216455	ENSG00000100567	PSMA3	transcript	0.354441333333333	18.1219163333333	-5.67604485927832	0.000647268987132676	0.0174990245538881
ENST00000216465	ENSG00000100577	GSTZ1	transcript	0.332085666666667	1.61318466666667	-2.28028423775598	0.859222651804065	1
ENST00000216468	ENSG00000100580	TMED8	transcript	0.647476666666667	7.97324133333333	-3.62226622916036	0.0676035445463332	0.343882400334488
ENST00000216471	ENSG00000100583	SAMD15	transcript	0	0.0475753333333333	-Inf	0.0384355862270808	0.246418686283582
ENST00000216479	ENSG00000100591	AHSA1	transcript	0.340626	5.57479733333333	-4.03265889280706	0.0573430171740991	0.311549651064677
ENST00000216484	ENSG00000100596	SPTLC2	transcript	1.14539266666667	22.3210376666667	-4.28448992022097	0.0101711200925595	0.109410981677508
ENST00000216487	ENSG00000100599	RIN3	transcript	7.08601733333333	25.8263516666667	-1.86579695740438	0.845837261489641	1
ENST00000216489	ENSG00000100601	ALKBH1	transcript	0.206369333333333	3.298389	-3.99846104898071	0.0405663503008512	0.254520412888954
ENST00000216492	ENSG00000100604	CHGA	transcript	0.100088666666667	0.209159333333333	-1.06332375408176	0.375460800623832	0.921593385719359
ENST00000216500	ENSG00000100612	DHRS7	transcript	0.116362333333333	8.812609	-6.242873160368	0.0047369939811267	0.0668792298454745
ENST00000216513	ENSG00000100625	SIX4	transcript	0	0	NA	1	1
ENST00000216517	ENSG00000100629	CEP128	transcript	0	0.0710073333333333	-Inf	0.0550347455251609	0.303711655830101
ENST00000216540	ENSG00000100652	SLC10A1	transcript	0	0.00432666666666667	-Inf	1	1
ENST00000216554	ENSG00000100664	EIF5	transcript	0.384486333333333	2.84454533333333	-2.88719385011174	0.413785225677666	0.963549197668141
ENST00000216568	ENSG00000100678	SLC8A3	transcript	0	0	NA	1	1
ENST00000216602	ENSG00000100711	ZFYVE21	transcript	0.0974186666666667	0.275799333333333	-1.50134882675842	0.587590188666172	1
ENST00000216605	ENSG00000100714	MTHFD1	transcript	0.007799	8.54677733333333	-10.0978756702119	2.70181515723184e-08	5.18036767675196e-06
ENST00000216629	ENSG00000100739	BDKRB1	transcript	0	0	NA	1	1
ENST00000216639	ENSG00000100749	VRK1	transcript	1.16426166666667	11.2702433333333	-3.27503142066094	0.201834879138851	0.656586760404981
ENST00000216714	ENSG00000100823	APEX1	transcript	1.17008466666667	4.23932733333333	-1.85722244005299	0.894663773250324	1
ENST00000216727	ENSG00000100836	PABPN1	transcript	0.388451333333333	2.733282	-2.81482854551641	0.570581679136451	1
ENST00000216733	ENSG00000100842	EFS	transcript	0.00417166666666667	0.0295526666666667	-2.8245925266695	0.848612835261779	1
ENST00000216756	ENSG00000100865	CINP	transcript	0.407366333333333	5.827009	-3.83835687972475	0.0825023301579084	0.388475425563257
ENST00000216774	ENSG00000100883	SRP54	transcript	0.0212293333333333	5.50031966666667	-8.01731259028752	0.000223951132564686	0.0081218548701398
ENST00000216780	ENSG00000100889	PCK2	transcript	1e-06	1.76789033333333	-20.7535973528412	1.57339877302266e-05	0.00102980012801612
ENST00000216797	ENSG00000100906	NFKBIA	transcript	5.82728533333333	17.7234836666667	-1.60476634374818	0.604179667784077	1
ENST00000216799	ENSG00000100908	EMC9	transcript	0.079245	0.686113666666667	-3.11405578800925	0.599594894133195	1
ENST00000216802	ENSG00000100911	PSME2	transcript	0.765475333333333	42.3131893333333	-5.78860773282241	0.00588267406301725	0.0771718565089777
ENST00000216807	ENSG00000100916	BRMS1L	transcript	0.0293323333333333	0.336951333333333	-3.52197649012757	0.409948017125498	0.957989556674346
ENST00000216832	ENSG00000100941	PNN	transcript	0.0853833333333333	1.893158	-4.47069652494968	0.0181537206620861	0.157529020816474
ENST00000216840	ENSG00000100949	RABGGTA	transcript	0.471917	0.691044666666667	-0.550245821274148	0.255065370875067	0.745254344419967
ENST00000216862	ENSG00000019186	CYP24A1	transcript	0	0.00356933333333333	-Inf	0.999999999999999	1
ENST00000216877	ENSG00000132670	PTPRA	transcript	5.00680233333333	1.64018233333333	1.61003329637	0.00132883037760823	0.0285036238944614
ENST00000216879	ENSG00000088833	NSFL1C	transcript	1.381329	10.3262493333333	-2.90218745676872	0.338291766675355	0.873266050967133
ENST00000216923	ENSG00000020256	ZFP64	transcript	0.218706333333333	1.27240966666667	-2.54049633347954	0.687530147136746	1
ENST00000216927	ENSG00000089012	SIRPG	transcript	0	0.177369	-Inf	0.135395138755687	0.519465769832188
ENST00000216951	ENSG00000100983	GSS	transcript	1.011537	8.13640533333333	-3.00784246032427	0.292819682235477	0.804997179785179
ENST00000216962	ENSG00000100994	PYGB	transcript	6.82599933333333	42.0189613333333	-2.62192832182686	0.475075721264061	1
ENST00000216968	ENSG00000101000	PROCR	transcript	0	0.715748	-Inf	0.000809781394050512	0.0203282809825375
ENST00000217026	ENSG00000101057	MYBL2	transcript	0.552617666666667	1.65531666666667	-1.58275364539228	0.929333687935014	1
ENST00000217043	ENSG00000101074	R3HDML	transcript	0	0	NA	1	1
ENST00000217073	ENSG00000101104	PABPC1L	transcript	0	0	NA	1	1
ENST00000217074	ENSG00000101104	PABPC1L	transcript	0.221783	1.21581466666667	-2.4547026374728	0.859527528383716	1
ENST00000217075	ENSG00000101104	PABPC1L	transcript	0	0.049656	-Inf	0.483381338114026	1
ENST00000217086	ENSG00000101115	SALL4	transcript	0	0.0137976666666667	-Inf	0.171925477413792	0.597706823408887
ENST00000217109	ENSG00000101138	CSTF1	transcript	0.188493333333333	5.841963	-4.95386781689794	0.00239053630435437	0.0425591031416826
ENST00000217121	ENSG00000101150	TPD52L2	transcript	0.093804	0.066651	0.493022922616561	0.0453102525180639	0.271243620982367
ENST00000217131	ENSG00000101160	CTSZ	transcript	14.0865423333333	88.5516026666667	-2.6522008852649	0.441830053894473	0.999454490903352
ENST00000217133	ENSG00000101162	TUBB1	transcript	26.709715	310.407964	-3.538729085374	0.0940074118177553	0.418695846271116
ENST00000217159	ENSG00000101187	SLCO4A1	transcript	0.0704386666666667	0.241188	-1.77571862381015	0.811228788279549	1
ENST00000217162	ENSG00000101190	TCFL5	transcript	0.129639666666667	1.15787333333333	-3.15889831556221	0.421528956056458	0.974144607937803
ENST00000217169	ENSG00000101197	BIRC7	transcript	0	0.008595	-Inf	1	1
ENST00000217173	ENSG00000185019	UBOX5	transcript	0.998659333333333	4.96993866666667	-2.31516351864745	0.742524033854356	1
ENST00000217182	ENSG00000101210	EEF1A2	transcript	0.040745	0.164189666666667	-2.01066839766344	0.968005421406502	1
ENST00000217185	ENSG00000101213	PTK6	transcript	0	0	NA	1	1
ENST00000217188	ENSG00000125508	SRMS	transcript	0.00385066666666667	0.0418363333333333	-3.44157626821827	0.643531111422918	1
ENST00000217195	ENSG00000101220	C20orf27	transcript	1.158689	5.597242	-2.27222273568621	0.712589570163971	1
ENST00000217233	ENSG00000101255	TRIB3	transcript	0.954169666666667	6.05439633333333	-2.66566539159878	0.465781244693746	1
ENST00000217244	ENSG00000101266	CSNK2A1	transcript	0.0233416666666667	2.68571933333333	-6.84625715837434	7.57533598577202e-05	0.00356409601174168
ENST00000217246	ENSG00000172264	MACROD2	transcript	0.00259633333333333	0.129053666666667	-5.63535170423071	0.09834687767975	0.430676627495675
ENST00000217254	ENSG00000101276	SLC52A3	transcript	0	0	NA	1	1
ENST00000217260	ENSG00000101282	RSPO4	transcript	0	0.00834733333333333	-Inf	0.652010809757611	1
ENST00000217270	ENSG00000101292	PROKR2	transcript	0	0.0657266666666667	-Inf	0.110533032215564	0.460754076582539
ENST00000217289	ENSG00000101311	FERMT1	transcript	0	0.0155376666666667	-Inf	0.116330143760249	0.475426354430433
ENST00000217305	ENSG00000101327	PDYN	transcript	0	0	NA	1	1
ENST00000217315	ENSG00000101337	TM9SF4	transcript	3.08023533333333	1.656816	0.894627187647261	0.00389465390127007	0.0588738201395643
ENST00000217320	ENSG00000101342	TLDC2	transcript	0.0271353333333333	0.244018	-3.16874303606362	0.469666617304872	1
ENST00000217381	ENSG00000101400	SNTA1	transcript	0.40132	1.761285	-2.13380341533386	0.909212890038581	1
ENST00000217386	ENSG00000101405	OXT	transcript	0	0.053026	-Inf	0.603851853777804	1
ENST00000217398	ENSG00000101417	PXMP4	transcript	0.0245406666666667	0.204069333333333	-3.05581305001788	0.663721543463979	1
ENST00000217402	ENSG00000101421	CHMP4B	transcript	3.409584	38.5095863333333	-3.49754999261972	0.098058673489397	0.42986149816253
ENST00000217407	ENSG00000129988	LBP	transcript	0.006228	0.00148733333333333	2.06604093155606	0.329687123383977	0.85978361460359
ENST00000217420	ENSG00000101438	SLC32A1	transcript	0.00510333333333333	0	Inf	0.344996633024883	0.878427161877208
ENST00000217423	ENSG00000101441	CST4	transcript	0	0	NA	1	1
ENST00000217425	ENSG00000101443	WFDC2	transcript	0	0	NA	1	1
ENST00000217426	ENSG00000101444	AHCY	transcript	1.88542666666667	13.9755386666667	-2.88994094738964	0.343152834597319	0.878427161877208
ENST00000217428	ENSG00000101446	SPINT3	transcript	0	0	NA	1	1
ENST00000217446	ENSG00000101464	PIGU	transcript	1.09797666666667	5.080342	-2.21007822439507	0.842526407971569	1
ENST00000217455	ENSG00000101473	ACOT8	transcript	2.484499	10.004386	-2.00960576099758	0.981287525479433	1
ENST00000217456	ENSG00000101474	APMAP	transcript	16.6260016666667	81.1882906666667	-2.28783040929671	0.72191152354437	1
ENST00000217515	ENSG00000091164	TXNL1	transcript	0.150726666666667	1.53244166666667	-3.34582557064873	0.162845561464013	0.580247949416189
ENST00000217652	ENSG00000101608	MYL12A	transcript	11.4523286666667	207.909805333333	-4.18224491483476	0.0163698471950968	0.147960995450913
ENST00000217740	ENSG00000101695	RNF125	transcript	0.294843	14.9383546666667	-5.66293050310784	0.000155772988554294	0.00619936815213181
ENST00000217800	ENSG00000101751	POLI	transcript	0	0	NA	1	1
ENST00000217885	ENSG00000007952	NOX1	transcript	0	0	NA	1	1
ENST00000217893	ENSG00000273841	TAF9	transcript	0	4.143035	-Inf	5.81388371949576e-07	6.82634514250176e-05
ENST00000217901	ENSG00000067829	IDH3G	transcript	2.26021866666667	11.7129943333333	-2.37357567724599	0.71871393272443	1
ENST00000217909	ENSG00000077713	SLC25A43	transcript	0.237939333333333	2.83195033333333	-3.57313027772344	0.0998373999508245	0.434434635507682
ENST00000217926	ENSG00000123569	H2BFWT	transcript	0	0	NA	1	1
ENST00000217939	ENSG00000101825	MXRA5	transcript	0	0	NA	1	1
ENST00000217957	ENSG00000101842	VSIG1	transcript	0	0.909473333333333	-Inf	0.00137914814069299	0.0292447736542338
ENST00000217958	ENSG00000101843	PSMD10	transcript	0.310180333333333	7.94801766666667	-4.6794159575963	0.00734855057841774	0.0888135964763842
ENST00000217961	ENSG00000101846	STS	transcript	0.109044333333333	1.415226	-3.6980457529974	0.0861467472874859	0.398166665211227
ENST00000217964	ENSG00000101849	TBL1X	transcript	0.194436	0.634348666666667	-1.70598066874225	0.984126967953011	1
ENST00000217971	ENSG00000101856	PGRMC1	transcript	3.07952466666667	72.5207456666667	-4.55761416995386	0.0078693329108863	0.0929034587544586
ENST00000217999	ENSG00000101883	RHOXF1	transcript	0	0.0196946666666667	-Inf	0.633831688098777	1
ENST00000218004	ENSG00000101888	NXT2	transcript	0	0	NA	1	1
ENST00000218006	ENSG00000101890	GUCY2F	transcript	0	0	NA	1	1
ENST00000218008	ENSG00000101892	ATP1B4	transcript	0	0.00163566666666667	-Inf	1	1
ENST00000218032	ENSG00000101916	TLR8	transcript	1.57422566666667	33.0290423333333	-4.39102086732629	0.00862641967479214	0.0985655587004238
ENST00000218056	ENSG00000101940	WDR13	transcript	7.10194833333333	11.8215043333333	-0.735126865961302	0.141455885345779	0.532918277349041
ENST00000218068	ENSG00000101951	PAGE4	transcript	0	0	NA	1	1
ENST00000218075	ENSG00000101958	GLRA2	transcript	0	0	NA	1	1
ENST00000218089	ENSG00000101972	STAG2	transcript	0.413831666666667	0.128847333333333	1.68338136636232	0.0326523065469319	0.224143719761702
ENST00000218099	ENSG00000101981	F9	transcript	0	0	NA	1	1
ENST00000218104	ENSG00000101986	ABCD1	transcript	4.86297066666667	11.4616413333333	-1.23690386171802	0.372126831343169	0.916778396493267
ENST00000218147	ENSG00000085185	BCORL1	transcript	0.533239333333333	1.323388	-1.31138099591398	0.54012785796428	1
ENST00000218176	ENSG00000102057	KCND1	transcript	0.127612	0.149909333333333	-0.232326208692854	0.140957737169765	0.5316830780119
ENST00000218197	ENSG00000102078	SLC25A14	transcript	0.045167	0	Inf	0.0579313078625685	0.313382773392067
ENST00000218200	ENSG00000102081	FMR1	transcript	0.216322666666667	4.15591733333333	-4.26391021098605	0.0351418475796673	0.233537538758771
ENST00000218224	ENSG00000102103	PQBP1	transcript	1.21381066666667	2.674143	-1.13953321188956	0.364982622887379	0.905603784099174
ENST00000218230	ENSG00000102109	PCSK1N	transcript	1.16513966666667	1.30823366666667	-0.167117344175398	0.0715976838294681	0.355682488307559
ENST00000218249	ENSG00000102128	RAB40AL	transcript	0.0164323333333333	0.0545376666666667	-1.73071562503533	1	1
ENST00000218316	ENSG00000102195	GPR50	transcript	0	0	NA	1	1
ENST00000218340	ENSG00000102218	RP2	transcript	1.21243966666667	14.4013763333333	-3.57022183308585	0.0890003690605958	0.405055381967334
ENST00000218348	ENSG00000102226	USP11	transcript	2.04265833333333	14.0681033333333	-2.78390802105529	0.36313042987671	0.902835023507283
ENST00000218364	ENSG00000102241	HTATSF1	transcript	0	0.470387	-Inf	0.000302513604144064	0.0101116581410017
ENST00000218388	ENSG00000102265	TIMP1	transcript	21.8769683333333	48.4847206666667	-1.14811734604045	0.339546479746782	0.875470984889291
ENST00000218432	ENSG00000102309	PIN4	transcript	0.003021	0.295598666666667	-6.61246976775814	0.0229877947445499	0.182401598420734
ENST00000218436	ENSG00000102313	ITIH6	transcript	0.00260066666666667	0	Inf	0.434612519493551	0.989292916787561
ENST00000218439	ENSG00000102316	MAGED2	transcript	0.0560143333333333	0.129854	-1.21302250896258	0.606442306128393	1
ENST00000218516	ENSG00000102393	GLA	transcript	2.334719	18.6839816666667	-3.00048110772214	0.268030144981266	0.76859905428953
ENST00000218548	ENSG00000075673	ATP12A	transcript	0	0	NA	1	1
ENST00000218652	ENSG00000102471	NDFIP2	transcript	0	0.138389333333333	-Inf	0.0063440872883866	0.0808595662321243
ENST00000218721	ENSG00000102539	MLNR	transcript	0.070747	0.02601	1.44360257301857	0.126479471114048	0.497611263896855
ENST00000218758	ENSG00000102575	ACP5	transcript	0.446552666666667	0.661614666666667	-0.567160878885122	0.233093995991046	0.712183093474717
ENST00000218789	ENSG00000102606	ARHGEF7	transcript	0.660843	0.147080333333333	2.16770321238882	0.000111530533955441	0.00474946617633349
ENST00000218867	ENSG00000102683	SGCG	transcript	0	0	NA	1	1
ENST00000218981	ENSG00000102796	DHRS12	transcript	0.992624333333333	2.91345833333333	-1.55341295159623	0.62228655539624	1
ENST00000219022	ENSG00000102837	OLFM4	transcript	0.224622333333333	4.39336966666667	-4.28975461411103	0.073493307674709	0.361953203410373
ENST00000219054	ENSG00000183747	ACSM2A	transcript	0	0	NA	1	1
ENST00000219066	ENSG00000065057	NTHL1	transcript	0.384167	3.495863	-3.18584314618343	0.306284130020411	0.827166968403232
ENST00000219069	ENSG00000006194	ZNF263	transcript	0.391761666666667	1.72953733333333	-2.14233801175463	0.883248363432619	1
ENST00000219070	ENSG00000087245	MMP2	transcript	0	0.0181786666666667	-Inf	0.197791392320181	0.647920541469395
ENST00000219091	ENSG00000122386	ZNF205	transcript	0	0.155900666666667	-Inf	0.0227551128775385	0.181297871287097
ENST00000219097	ENSG00000091651	ORC6	transcript	0	0.185936666666667	-Inf	0.0233718215654486	0.184171347414691
ENST00000219139	ENSG00000125149	C16orf70	transcript	0.675467333333333	7.72791466666667	-3.51612125836495	0.256961128395824	0.749121305694715
ENST00000219150	ENSG00000102879	CORO1A	transcript	145.151914	549.781881	-1.92129576542375	0.929429502903527	1
ENST00000219162	ENSG00000102891	MT4	transcript	0	0	NA	1	1
ENST00000219168	ENSG00000102897	LYRM1	transcript	0.02267	0.62329	-4.7810472702938	0.0668037068223138	0.341409447544427
ENST00000219169	ENSG00000102898	NUTF2	transcript	0.532583333333333	3.05490766666667	-2.52004958917751	0.585454412567902	1
ENST00000219197	ENSG00000102924	CBLN1	transcript	0	0	NA	1	1
ENST00000219204	ENSG00000102931	ARL2BP	transcript	1.82432933333333	15.3474823333333	-3.07256391143147	0.235067151225279	0.713510160051989
ENST00000219207	ENSG00000102934	PLLP	transcript	0.0609553333333333	0.242545666666667	-1.99243204331676	1	1
ENST00000219235	ENSG00000102962	CCL22	transcript	0.00449966666666667	0.0124306666666667	-1.46601363506503	0.999999999999994	1
ENST00000219240	ENSG00000102967	DHODH	transcript	0	0.78855	-Inf	6.60927042501125e-05	0.00318887753600155
ENST00000219244	ENSG00000102970	CCL17	transcript	0	0	NA	1	1
ENST00000219251	ENSG00000102977	ACD	transcript	0.00199466666666667	0.0137373333333333	-2.78388239832674	0.999999999999996	1
ENST00000219252	ENSG00000102978	POLR2C	transcript	2.64031433333333	25.1864906666667	-3.25386851976735	0.163336288249144	0.581184752566958
ENST00000219255	ENSG00000102981	PARD6A	transcript	0.168341333333333	0.692250666666667	-2.03990508873041	0.878298803776639	1
ENST00000219271	ENSG00000102996	MMP15	transcript	0.038646	0.227665666666667	-2.55852573804176	0.630438878996054	1
ENST00000219281	ENSG00000103005	USB1	transcript	4.52795033333333	13.6502513333333	-1.59199747622795	0.739896458686597	1
ENST00000219299	ENSG00000103021	CCDC113	transcript	0	0.0156243333333333	-Inf	0.0644400768796568	0.334354521781821
ENST00000219301	ENSG00000103023	PRSS54	transcript	0	0	NA	1	1
ENST00000219302	ENSG00000103024	NME3	transcript	1.11135466666667	2.86422433333333	-1.36582519502842	0.483630870562234	1
ENST00000219313	ENSG00000103035	PSMD7	transcript	0.499083666666667	21.9454683333333	-5.45849755848772	0.000909277710874641	0.0220817831424858
ENST00000219315	ENSG00000103037	SETD6	transcript	0.0924823333333333	0.621660333333333	-2.7488768242047	0.78708986753493	1
ENST00000219320	ENSG00000103042	SLC38A7	transcript	0.00502233333333333	0.479527666666667	-6.57711246090204	0.0892846080857797	0.405909892724623
ENST00000219322	ENSG00000103044	HAS3	transcript	0.140008666666667	0.321985	-1.20147734638474	0.43898937157298	0.995241636283137
ENST00000219334	ENSG00000103056	SMPD3	transcript	1.41279133333333	8.69556733333333	-2.62173175973708	0.563674370244733	1
ENST00000219343	ENSG00000103064	SLC7A6	transcript	0.290902666666667	2.161669	-2.89353720441218	0.616905365135345	1
ENST00000219345	ENSG00000103066	PLA2G15	transcript	0.633348333333333	3.074673	-2.27936189746851	0.830425331952975	1
ENST00000219368	ENSG00000103089	FA2H	transcript	0	0.180256	-Inf	0.0101288675810067	0.109113991989477
ENST00000219400	ENSG00000103121	CMC2	transcript	0.042984	0.573759	-3.73857323058909	0.0924754248615372	0.41414170318024
ENST00000219406	ENSG00000185615	PDIA2	transcript	0.114144666666667	0.0355266666666667	1.68388921468549	0.0171412197664165	0.15222903670205
ENST00000219409	ENSG00000242173	ARHGDIG	transcript	0.195215666666667	0	Inf	0.000470863151646954	0.0139209225139989
ENST00000219431	ENSG00000103152	MPG	transcript	1.01454633333333	2.210487	-1.12352949668233	0.496586458766545	1
ENST00000219439	ENSG00000103160	HSDL1	transcript	0.358187	4.85150433333333	-3.75964727889431	0.061565775347037	0.324926008529009
ENST00000219454	ENSG00000103175	WFDC1	transcript	0.0462233333333333	0.130954666666667	-1.50237426543582	0.80637758441008	1
ENST00000219473	ENSG00000103194	USP10	transcript	2.26902466666667	17.498868	-2.94711739947076	0.277107289069035	0.783055311616145
ENST00000219476	ENSG00000103197	TSC2	transcript	1.25997533333333	0.172617	2.86774903131324	0.0173747036446152	0.153449187007714
ENST00000219478	ENSG00000103199	ZNF500	transcript	0.882103	3.54240733333333	-2.00571108478692	0.972194088731229	1
ENST00000219479	ENSG00000103202	NME4	transcript	0.482017333333333	1.25091666666667	-1.37582875173106	0.593411930906561	1
ENST00000219481	ENSG00000242612	DECR2	transcript	0.407672333333333	1.27598566666667	-1.64613016637	0.719274857559153	1
ENST00000219535	ENSG00000103254	FAM173A	transcript	0	1.66011966666667	-Inf	0.000488690821518121	0.0142971953512522
ENST00000219542	ENSG00000103260	METRN	transcript	0.633855333333333	1.78912966666667	-1.49703243757891	0.629625414504636	1
ENST00000219548	ENSG00000103266	STUB1	transcript	4.06665133333333	14.1644883333333	-1.80036528050663	0.745984321037615	1
ENST00000219551	ENSG00000103269	RHBDL1	transcript	0	0.150437666666667	-Inf	0.0351868930137788	0.233615405453442
ENST00000219596	ENSG00000103313	MEFV	transcript	13.5682856666667	80.176895	-2.56294809767783	0.489634212632123	1
ENST00000219599	ENSG00000103316	CRYM	transcript	0.0265433333333333	0.413835666666667	-3.96263652805286	0.257124904324907	0.749328141858682
ENST00000219611	ENSG00000103326	CAPN15	transcript	4.67194933333333	13.3014733333333	-1.50948952064013	0.570553849091227	1
ENST00000219660	ENSG00000103375	AQP8	transcript	0	0.0221443333333333	-Inf	0.651954883212981	1
ENST00000219689	ENSG00000103404	USP31	transcript	0.323982	2.12702133333333	-2.71484893686239	0.469637034807476	1
ENST00000219700	ENSG00000103415	HMOX2	transcript	0	0	NA	1	1
ENST00000219746	ENSG00000103460	TOX3	transcript	0	0.00360133333333333	-Inf	1	1
ENST00000219782	ENSG00000103495	MAZ	transcript	4.22653866666667	11.1952356666667	-1.40533634449176	0.460561239786815	1
ENST00000219789	ENSG00000103502	CDIPT	transcript	7.356536	9.94619966666667	-0.435118794170216	0.0713463638818933	0.354816112031387
ENST00000219794	ENSG00000103507	BCKDK	transcript	1.620778	5.00102333333333	-1.62553683962612	0.664025683203877	1
ENST00000219797	ENSG00000103510	KAT8	transcript	0.193044333333333	5.606349	-4.86005744534077	0.116143351831082	0.474983452749363
ENST00000219821	ENSG00000103534	TMC5	transcript	0	0	NA	1	1
ENST00000219833	ENSG00000103546	SLC6A2	transcript	0	0	NA	1	1
ENST00000219837	ENSG00000103550	KNOP1	transcript	0.072315	2.89831	-5.32477317151719	0.000940352151508392	0.0225579722288666
ENST00000219905	ENSG00000174197	MGA	transcript	0.00640533333333333	0.475747	-6.2147770985291	0.0377468155036893	0.243956550400045
ENST00000219919	ENSG00000103569	AQP9	transcript	18.5301596666667	185.933903666667	-3.32684264133857	0.129962087744629	0.50558383749233
ENST00000220003	ENSG00000103653	CSK	transcript	14.0920953333333	63.364085	-2.16877920724321	0.910409339355358	1
ENST00000220058	ENSG00000103707	MTFMT	transcript	0.30104	3.32084266666667	-3.46352227349662	0.142478002993156	0.535478261656632
ENST00000220062	ENSG00000103710	RASL12	transcript	0	0	NA	1	1
ENST00000220166	ENSG00000103811	CTSH	transcript	1.73481933333333	31.2919163333333	-4.17293268135287	0.0192989327000468	0.163611912642695
ENST00000220244	ENSG00000103888	CEMIP	transcript	0	0	NA	1	1
ENST00000220325	ENSG00000103966	EHD4	transcript	0.763983333333333	9.15992866666667	-3.58372329269163	0.0814807309744303	0.385258650231861
ENST00000220420	ENSG00000104055	TGM5	transcript	0	0.00408333333333333	-Inf	0.999999999999999	1
ENST00000220429	ENSG00000104064	GABPB1	transcript	0.059715	3.84431666666667	-6.00848999728773	0.0226640426592222	0.180840018144224
ENST00000220478	ENSG00000104112	SCG3	transcript	0.006639	0.015246	-1.19939292425234	0.819852432512862	1
ENST00000220496	ENSG00000104129	DNAJC17	transcript	0.713981333333333	2.42497333333333	-1.76401062116824	0.810705290153567	1
ENST00000220507	ENSG00000104140	RHOV	transcript	0.00773	0.040752	-2.39833054546198	1	1
ENST00000220509	ENSG00000104142	VPS18	transcript	6.57221133333333	17.4897053333333	-1.4120552060723	0.478378548908707	1
ENST00000220514	ENSG00000104147	OIP5	transcript	0.0554696666666667	0.279989666666667	-2.33560262284224	0.80286699806975	1
ENST00000220531	ENSG00000104164	BLOC1S6	transcript	0.477263	1.21949933333333	-1.35343256910981	0.498425005594959	1
ENST00000220562	ENSG00000012232	EXTL3	transcript	4.88872366666667	23.8431073333333	-2.28604250114717	0.718957041373273	1
ENST00000220584	ENSG00000079459	FDFT1	transcript	0.840847333333333	3.94632766666667	-2.23059495963281	0.82040223751482	1
ENST00000220592	ENSG00000123908	AGO2	transcript	4.774049	14.6575916666667	-1.61836280001254	0.656414446823238	1
ENST00000220597	ENSG00000076641	PAG1	transcript	0.955982333333333	10.2354963333333	-3.42045329482723	0.0991884501059182	0.432816234803819
ENST00000220616	ENSG00000042832	TG	transcript	0.415093666666667	0.479963	-0.209486273759828	0.0747081353502119	0.365787860413941
ENST00000220659	ENSG00000104221	BRF2	transcript	1.53981866666667	6.15035366666667	-1.99790890766732	0.944092316106758	1
ENST00000220669	ENSG00000104231	ZFAND1	transcript	0.0653923333333333	0.387853666666667	-2.56831903291924	0.723866315634815	1
ENST00000220676	ENSG00000104237	RP1	transcript	0	0	NA	1	1
ENST00000220751	ENSG00000104312	RIPK2	transcript	0.314672333333333	5.937247	-4.23787188854456	0.0234581916747978	0.18458266362403
ENST00000220763	ENSG00000104324	CPQ	transcript	1.42330133333333	26.276842	-4.20647886171669	0.0155612909152103	0.14298762730826
ENST00000220764	ENSG00000104325	DECR1	transcript	0.975715333333333	27.349804	-4.80892638352263	0.00329931770957529	0.0525924601362444
ENST00000220772	ENSG00000104332	SFRP1	transcript	0.0101343333333333	0.00767333333333333	0.40132585439542	0.347109636111821	0.879182855382382
ENST00000220809	ENSG00000104368	PLAT	transcript	0	0.013365	-Inf	0.483670347227641	1
ENST00000220812	ENSG00000104371	DKK4	transcript	0	0.00652966666666667	-Inf	1	1
ENST00000220822	ENSG00000104381	GDAP1	transcript	0.0692483333333333	0.654505	-3.24055295952659	0.253397246078412	0.742380165972193
ENST00000220847	ENSG00000129292	PHF20L1	transcript	0.064164	0.428833	-2.74057994214368	0.553165185507353	1
ENST00000220849	ENSG00000104408	EIF3E	transcript	0.337553333333333	53.410328	-7.30585946822547	5.16424730075939e-07	6.16412738424577e-05
ENST00000220853	ENSG00000104412	EMC2	transcript	0.099546	3.63288466666667	-5.18960840883803	0.00720166121419495	0.0877082538215729
ENST00000220856	ENSG00000104415	WISP1	transcript	0	0	NA	1	1
ENST00000220876	ENSG00000104435	STMN2	transcript	0	0	NA	1	1
ENST00000220888	ENSG00000104447	TRPS1	transcript	0	1.96498533333333	-Inf	7.40202493954762e-08	1.22776018804651e-05
ENST00000220913	ENSG00000104472	CHRAC1	transcript	0.391221	9.63581266666667	-4.62235062728069	0.0072212569475413	0.0877998615209594
ENST00000220931	ENSG00000104490	NCALD	transcript	0	0	NA	1	1
ENST00000220940	ENSG00000104499	GML	transcript	0	0.048324	-Inf	0.388565092304349	0.932980724888984
ENST00000220959	ENSG00000104517	UBR5	transcript	0	11.5811316666667	-Inf	5.37906156112789e-15	2.10102007789184e-11
ENST00000220966	ENSG00000104524	PYCR3	transcript	0.274578	0.609321	-1.1499864259792	0.460131827811973	1
ENST00000221086	ENSG00000104643	MTMR9	transcript	0.238595333333333	2.53611133333333	-3.40998034920105	0.132385964709427	0.512031592873151
ENST00000221114	ENSG00000104671	DCTN6	transcript	0.406824	1.64263033333333	-2.01353114815005	0.963657822739826	1
ENST00000221130	ENSG00000104687	GSR	transcript	2.52734133333333	38.7372653333333	-3.93802968254097	0.0276233087169324	0.203729788753091
ENST00000221132	ENSG00000104689	TNFRSF10A	transcript	0.486174666666667	6.49895033333333	-3.74066009732981	0.063185363771804	0.330449013739517
ENST00000221138	ENSG00000104695	PPP2CB	transcript	0.469717	16.911503	-5.17006926533721	0.00121676161822672	0.0268605395790263
ENST00000221166	ENSG00000104722	NEFM	transcript	0	0.005621	-Inf	0.651990609247463	1
ENST00000221200	ENSG00000104756	KCTD9	transcript	0.348821333333333	3.12698866666667	-3.16421380966794	0.230347148597732	0.707923387265349
ENST00000221222	ENSG00000051128	HOMER3	transcript	0	0	NA	1	1
ENST00000221232	ENSG00000088038	CNOT3	transcript	0.191354666666667	0.364876333333333	-0.931158492445797	0.443008790502307	1
ENST00000221233	ENSG00000077348	EXOSC5	transcript	1.22363433333333	9.073018	-2.89041002849606	0.362590874992885	0.901887076004925
ENST00000221249	ENSG00000032444	PNPLA6	transcript	1.18695	7.760985	-2.70898060332793	0.663680932654714	1
ENST00000221264	ENSG00000011422	PLAUR	transcript	0.432848666666667	2.05558066666667	-2.24761136778351	0.9618193019052	1
ENST00000221265	ENSG00000006712	PAF1	transcript	0.923466333333333	10.5609056666667	-3.5155303842422	0.106367104236604	0.449756090885115
ENST00000221283	ENSG00000076944	STXBP2	transcript	21.786802	54.6788176666667	-1.32752760314057	0.429069450612134	0.983382715543489
ENST00000221307	ENSG00000186529	CYP4F3	transcript	7.99315066666667	28.242751	-1.8210444332787	0.84870122267928	1
ENST00000221315	ENSG00000256087	ZNF432	transcript	0	0.618802666666667	-Inf	0.00134194913717928	0.0286839699826337
ENST00000221327	ENSG00000167384	ZNF180	transcript	0.0978623333333333	0.15609	-0.673552526651512	0.237637005860949	0.717174912148323
ENST00000221355	ENSG00000128000	ZNF780B	transcript	0	0.150501666666667	-Inf	0.00674978761290562	0.0841590522202766
ENST00000221363	ENSG00000104774	MAN2B1	transcript	0	0	NA	1	1
ENST00000221399	ENSG00000104804	TULP2	transcript	0.00445633333333333	0.0211933333333333	-2.24968146046843	1	1
ENST00000221403	ENSG00000104808	DHDH	transcript	0	0.058949	-Inf	0.127482622576165	0.499841782241191
ENST00000221418	ENSG00000104823	ECH1	transcript	4.719005	31.9597506666667	-2.75970154796521	0.401219909172922	0.945895856256168
ENST00000221419	ENSG00000104824	HNRNPL	transcript	0.569667666666667	11.877298	-4.38194233677534	0.0116047756547827	0.118773870568594
ENST00000221421	ENSG00000104826	LHB	transcript	0	0	NA	1	1
ENST00000221431	ENSG00000104835	SARS2	transcript	0.393999	2.829287	-2.84417465654996	0.384600969437336	0.932980724888984
ENST00000221444	ENSG00000104848	KCNA7	transcript	0	0	NA	1	1
ENST00000221448	ENSG00000104852	SNRNP70	transcript	0.101222	3.20739533333333	-4.98580739631878	0.012985998963443	0.127332195727486
ENST00000221452	ENSG00000104856	RELB	transcript	0.056789	0.243838	-2.1022395621481	1	1
ENST00000221455	ENSG00000104859	CLASRP	transcript	1.148721	5.593708	-2.28377650445955	0.781145377170989	1
ENST00000221459	ENSG00000104863	LIN7B	transcript	0.244220666666667	0.606388333333333	-1.31205670634346	0.579917713934623	1
ENST00000221462	ENSG00000104866	PPP1R37	transcript	1.52045566666667	3.961084	-1.38139154482703	0.493363161071184	1
ENST00000221466	ENSG00000104870	FCGRT	transcript	23.53189	77.8601666666667	-1.72626823541597	0.744477365551548	1
ENST00000221476	ENSG00000104879	CKM	transcript	0.00784966666666667	0.0391236666666667	-2.31733828900099	0.863368352922149	1
ENST00000221480	ENSG00000104883	PEX11G	transcript	0.150566666666667	0.436103666666667	-1.53426870728861	0.706716640906319	1
ENST00000221485	ENSG00000104888	SLC17A7	transcript	0	0.012151	-Inf	0.483674257368144	1
ENST00000221486	ENSG00000104889	RNASEH2A	transcript	0.23897	2.418743	-3.33935606548513	0.214775103494897	0.682320027229024
ENST00000221494	ENSG00000104897	SF3A2	transcript	7.09115466666667	14.2252406666667	-1.00436059208568	0.25806411786982	0.751251597466443
ENST00000221496	ENSG00000104899	AMH	transcript	0.269088	0.258741333333333	0.0565675156668935	0.107320191553715	0.452443095061747
ENST00000221498	ENSG00000104901	DKKL1	transcript	0	0	NA	1	1
ENST00000221504	ENSG00000104907	TRMT1	transcript	0.110336333333333	2.68457433333333	-4.6047135040693	0.144764378632019	0.54111098070414
ENST00000221515	ENSG00000104918	RETN	transcript	2.826933	3.055437	-0.112141043588382	0.0738267531411167	0.363069304793651
ENST00000221538	ENSG00000104941	RSPH6A	transcript	0.0353416666666667	0.0344806666666667	0.0355824086075354	0.203274699016262	0.659585645315654
ENST00000221543	ENSG00000104946	TBC1D17	transcript	4.33117866666667	8.722947	-1.01005593734326	0.278245971720549	0.783055311616145
ENST00000221554	ENSG00000104957	CCDC130	transcript	1.32472666666667	4.66360066666667	-1.81574954277662	0.81220585843135	1
ENST00000221561	ENSG00000104964	AES	transcript	0.086014	1.772782	-4.36529982986481	0.0761025741915315	0.369126636333237
ENST00000221566	ENSG00000104969	SGTA	transcript	1.535595	10.6092073333333	-2.78844719644828	0.395917777577338	0.939293836898947
ENST00000221573	ENSG00000104976	SNAPC2	transcript	0.04972	0.704467333333333	-3.82463460775627	0.154915003512852	0.564709694293912
ENST00000221576	ENSG00000104979	C19orf53	transcript	0	0	NA	1	1
ENST00000221665	ENSG00000179943	FIZ1	transcript	0.814533333333333	2.55170966666667	-1.64741854389802	0.704171447065579	1
ENST00000221671	ENSG00000105072	C19orf44	transcript	0.0314286666666667	0.318474333333333	-3.34102413316912	0.305113440013248	0.825293856633622
ENST00000221700	ENSG00000186115	CYP4F2	transcript	0	0.0734746666666667	-Inf	0.0223288347375836	0.179146537003365
ENST00000221730	ENSG00000105131	EPHX3	transcript	0.0143723333333333	0.0867683333333333	-2.59387431695606	0.70213924521354	1
ENST00000221735	ENSG00000105136	ZNF419	transcript	0	0.0463113333333333	-Inf	0.215962784303906	0.683015739887589
ENST00000221742	ENSG00000105143	SLC1A6	transcript	0	0	NA	1	1
ENST00000221770	ENSG00000105171	POP4	transcript	0.00828866666666667	1.92932866666667	-7.86274317096332	0.000113373884842751	0.00480200616662123
ENST00000221797	ENSG00000105198	LGALS13	transcript	0	0	NA	1	1
ENST00000221801	ENSG00000105202	FBL	transcript	1.69971033333333	40.5825796666667	-4.57749976755326	0.00928158305773986	0.103347599972361
ENST00000221804	ENSG00000105205	CLC	transcript	20.7007086666667	478.910181666667	-4.53200304489805	0.00891838240895793	0.100708253191966
ENST00000221847	ENSG00000105246	EBI3	transcript	0	0.370202333333333	-Inf	0.00739035290816729	0.08916670260868
ENST00000221855	ENSG00000105254	TBCB	transcript	2.15983	15.272066	-2.82190557505159	0.364587085968253	0.90503965087609
ENST00000221856	ENSG00000105255	FSD1	transcript	0.0290926666666667	0.307365666666667	-3.401228575563	0.472654072566301	1
ENST00000221859	ENSG00000105258	POLR2I	transcript	0.702817666666667	2.501271	-1.83143901284751	0.867056137712573	1
ENST00000221891	ENSG00000105290	APLP1	transcript	0.00646133333333333	0.00452833333333333	0.51285174434201	0.504537358875372	1
ENST00000221899	ENSG00000105298	CACTIN	transcript	0	0.0106163333333333	-Inf	0.651955194446823	1
ENST00000221922	ENSG00000105321	CCDC9	transcript	0.635812333333333	4.622746	-2.86207718795906	0.423118953845824	0.975933130989915
ENST00000221930	ENSG00000105329	TGFB1	transcript	54.6169803333333	204.424174	-1.90414435337395	0.894121650987678	1
ENST00000221943	ENSG00000105341	DMAC2	transcript	1.09263	1.03089133333333	0.0839126746577886	0.0786828124146645	0.376513757356682
ENST00000221954	ENSG00000105352	CEACAM4	transcript	3.79461833333333	17.2223563333333	-2.18225585302705	0.861488012745122	1
ENST00000221957	ENSG00000105355	PLIN3	transcript	7.334511	26.1851283333333	-1.83597498731827	0.867294500647884	1
ENST00000221972	ENSG00000105369	CD79A	transcript	4.29875733333333	45.5580163333333	-3.40571335424646	0.149864372729541	0.55262338610326
ENST00000221973	ENSG00000105370	LIM2	transcript	0.0131023333333333	0.144779666666667	-3.46596333722849	0.533920412857979	1
ENST00000221975	ENSG00000105372	RPS19	transcript	0	0	NA	1	1
ENST00000221978	ENSG00000105374	NKG7	transcript	29.9582043333333	261.882507333333	-3.127896639141	0.176859187280946	0.605749907868728
ENST00000221980	ENSG00000105376	ICAM5	transcript	0.197717333333333	0.523029666666667	-1.40345342591839	0.568493428224531	1
ENST00000221992	ENSG00000105388	CEACAM5	transcript	0.00256966666666667	0.0180146666666667	-2.80951882477169	1	1
ENST00000221996	ENSG00000105392	CRX	transcript	0	0	NA	1	1
ENST00000222002	ENSG00000105398	SULT2A1	transcript	0	0	NA	1	1
ENST00000222005	ENSG00000105401	CDC37	transcript	2.35800866666667	26.522908	-3.49159803680298	0.100967471910198	0.437485064480461
ENST00000222008	ENSG00000105404	RABAC1	transcript	11.106224	46.249266	-2.05806207062105	0.971317415796606	1
ENST00000222032	ENSG00000105427	CNFN	transcript	0	0.328650666666667	-Inf	0.0265035679157109	0.198590700582805
ENST00000222033	ENSG00000105428	ZNRF4	transcript	0	0	NA	1	1
ENST00000222115	ENSG00000105509	HAS1	transcript	0	0	NA	1	1
ENST00000222120	ENSG00000105514	RAB3D	transcript	21.1611023333333	111.726926333333	-2.40049023107163	0.625168303547312	1
ENST00000222122	ENSG00000105516	DBP	transcript	1.84852566666667	8.214039	-2.15171672180682	0.827696296131641	1
ENST00000222139	ENSG00000187266	EPOR	transcript	1.845441	4.352798	-1.23797745624667	0.385779772664487	0.932980724888984
ENST00000222145	ENSG00000105538	RASIP1	transcript	0.003932	0.0220356666666667	-2.48650531775454	0.870746063865407	1
ENST00000222157	ENSG00000105550	FGF21	transcript	0	0	NA	1	1
ENST00000222190	ENSG00000105583	WDR83OS	transcript	0.0451546666666667	0.510643666666667	-3.49936991130694	0.473043795255842	1
ENST00000222212	ENSG00000105605	CACNG7	transcript	0	0	NA	1	1
ENST00000222214	ENSG00000105607	GCDH	transcript	0.0680136666666667	2.072406	-4.92933818470682	0.0997904968849853	0.434328094076109
ENST00000222219	ENSG00000105612	DNASE2	transcript	2.62947033333333	23.1195233333333	-3.13626752838818	0.216070950387996	0.683015739887589
ENST00000222224	ENSG00000105617	LENG1	transcript	0.199584333333333	1.84206733333333	-3.20625541366082	0.291391430835321	0.803112957338334
ENST00000222247	ENSG00000105640	RPL18A	transcript	3.11235833333333	115.798021666667	-5.21745862496108	0.000785623660248955	0.0199426119227818
ENST00000222248	ENSG00000105641	SLC5A5	transcript	0.0958953333333333	0.231894333333333	-1.27393505160718	0.495793584326066	1
ENST00000222249	ENSG00000105642	KCNN1	transcript	0.00357666666666667	0	Inf	0.236783814028078	0.715776181490515
ENST00000222250	ENSG00000105643	ARRDC2	transcript	4.014973	8.66769766666667	-1.11025854653371	0.320997662957258	0.851682615729838
ENST00000222254	ENSG00000105647	PIK3R2	transcript	3.71450933333333	6.934271	-0.900572568863706	0.207386518513813	0.668827736345635
ENST00000222256	ENSG00000105649	RAB3A	transcript	0.251239	0.772746	-1.62093384907447	0.78051527424219	1
ENST00000222266	ENSG00000205155	PSENEN	transcript	0.218679666666667	0.46296	-1.0820684676685	0.666946079293874	1
ENST00000222271	ENSG00000105664	COMP	transcript	0	0	NA	1	1
ENST00000222275	ENSG00000105668	UPK1A	transcript	0.00101133333333333	0	Inf	0.60561157669463	1
ENST00000222284	ENSG00000105677	TMEM147	transcript	2.10461466666667	14.8977866666667	-2.82346998845606	0.354480542052573	0.89021742888641
ENST00000222286	ENSG00000105679	GAPDHS	transcript	0.0279896666666667	0.0356096666666667	-0.347374625319199	0.260545633224486	0.756679074580448
ENST00000222304	ENSG00000105697	HAMP	transcript	0	0	NA	1	1
ENST00000222305	ENSG00000105698	USF2	transcript	2.37969033333333	18.9576156666667	-2.99393177087114	0.301712583926154	0.820033469898282
ENST00000222307	ENSG00000105700	KXD1	transcript	0.712386	0.821636333333333	-0.205840815560755	0.145275539773943	0.542101225443295
ENST00000222308	ENSG00000105701	FKBP8	transcript	211.104176666667	42.2746723333333	2.32008964487809	1.30426979832951e-05	0.000894130945186017
ENST00000222329	ENSG00000105722	ERF	transcript	4.70682733333333	12.3706413333333	-1.39409346129313	0.486562566531489	1
ENST00000222330	ENSG00000105723	GSK3A	transcript	14.796409	23.6422916666667	-0.676122799029445	0.117596517566249	0.477275357832151
ENST00000222339	ENSG00000105732	ZNF574	transcript	0	0	NA	1	1
ENST00000222345	ENSG00000105738	SIPA1L3	transcript	1.776877	10.987117	-2.62839715245609	0.467090988858524	1
ENST00000222374	ENSG00000105767	CADM4	transcript	0.176059666666667	1.35291866666667	-2.94193876494046	0.391595281159407	0.933585963180531
ENST00000222381	ENSG00000005421	PON1	transcript	0	0	NA	1	1
ENST00000222382	ENSG00000021461	CYP3A43	transcript	0	0	NA	1	1
ENST00000222388	ENSG00000285292	AC021097.2	transcript	0.123167333333333	1.158683	-3.23379434082746	0.505055609589843	1
ENST00000222390	ENSG00000019991	HGF	transcript	0.053318	0.688306666666667	-3.69035691346304	0.136833270835926	0.522576425093188
ENST00000222399	ENSG00000091136	LAMB1	transcript	0.00267033333333333	0	Inf	0.234324616277263	0.712183093474717
ENST00000222402	ENSG00000078967	UBE2D4	transcript	0.171882	3.098552	-4.17210380539236	0.0265967470158646	0.198991819972639
ENST00000222462	ENSG00000002745	WNT16	transcript	0.008276	0.103420333333333	-3.64344240445825	0.522232550996568	1
ENST00000222481	ENSG00000158516	CPA2	transcript	0	0	NA	1	1
ENST00000222482	ENSG00000128510	CPA4	transcript	0	0	NA	1	1
ENST00000222511	ENSG00000105793	GTPBP10	transcript	0.038999	1.06016633333333	-4.76470969064821	0.00895936151836864	0.100985160833118
ENST00000222543	ENSG00000105825	TFPI2	transcript	0	0.038553	-Inf	0.117215141910608	0.477078020756764
ENST00000222547	ENSG00000105829	BET1	transcript	0.104756666666667	5.626537	-5.7471332864711	0.000793370077288818	0.0200708747131721
ENST00000222553	ENSG00000105835	NAMPT	transcript	6.712667	136.222374	-4.34293379428786	0.00931376653135285	0.103572665999595
ENST00000222567	ENSG00000105849	TWISTNB	transcript	0.0325186666666667	1.23644	-5.24878031727143	0.013075093762082	0.127911074894413
ENST00000222572	ENSG00000105854	PON2	transcript	0	0.194103333333333	-Inf	0.0208392325466251	0.172003573542428
ENST00000222573	ENSG00000105855	ITGB8	transcript	0.00955233333333333	0	Inf	0.0196831901483491	0.165810207852869
ENST00000222574	ENSG00000105856	HBP1	transcript	0.809281333333333	29.6563366666667	-5.19555526896611	0.00139076778687431	0.0294147386923917
ENST00000222584	ENSG00000105866	SP4	transcript	0.129657666666667	4.30586533333333	-5.05352377919713	0.00187675065206753	0.0361493747094502
ENST00000222597	ENSG00000105879	CBLL1	transcript	0	0.308978	-Inf	0.00678054901855691	0.0843529472736694
ENST00000222598	ENSG00000105880	DLX5	transcript	0	0	NA	1	1
ENST00000222644	ENSG00000105926	MPP6	transcript	0.0684736666666667	0	Inf	2.32029499910695e-05	0.00141180914370913
ENST00000222673	ENSG00000105953	OGDH	transcript	6.36285566666667	42.442107	-2.73774997795938	0.387682387646975	0.932980724888984
ENST00000222674	ENSG00000105954	NPVF	transcript	0	0	NA	1	1
ENST00000222690	ENSG00000105968	H2AFV	transcript	0.938591333333333	12.6828936666667	-3.75624299199437	0.0495428566025412	0.285752934025755
ENST00000222693	ENSG00000105971	CAV2	transcript	0.0446746666666667	1.15974566666667	-4.69820768055864	0.0264671109635286	0.198466452833575
ENST00000222718	ENSG00000105996	HOXA2	transcript	0.014531	0.0474453333333333	-1.70713220211823	0.807232713728743	1
ENST00000222725	ENSG00000106003	LFNG	transcript	47.639605	118.950347666667	-1.32012613208824	0.40217111831237	0.946984885586084
ENST00000222726	ENSG00000106004	HOXA5	transcript	0.023733	0.0197593333333333	0.264360205577696	0.30308556521426	0.822242977483495
ENST00000222728	ENSG00000106006	HOXA6	transcript	0	0.0122986666666667	-Inf	1	1
ENST00000222747	ENSG00000106025	TSPAN12	transcript	0	0.004161	-Inf	0.999999999999999	1
ENST00000222753	ENSG00000106031	HOXA13	transcript	0	0	NA	1	1
ENST00000222761	ENSG00000106038	EVX1	transcript	0	0	NA	1	1
ENST00000222792	ENSG00000106069	CHN2	transcript	0.166529333333333	1.33787166666667	-3.00609150573971	0.334648528581768	0.867645253821427
ENST00000222800	ENSG00000106077	ABHD11	transcript	1.211611	2.334848	-0.946402051406547	0.253152209765839	0.742012194789005
ENST00000222803	ENSG00000106080	FKBP14	transcript	0.00787566666666667	0.269503333333333	-5.09675725549258	0.0301661902532561	0.214325095442435
ENST00000222812	ENSG00000106089	STX1A	transcript	0.305217	1.39328166666667	-2.19057971866559	0.930739519041543	1
ENST00000222823	ENSG00000106100	NOD1	transcript	0.58522	5.177519	-3.14520996293268	0.212306168329463	0.677609937646461
ENST00000222902	ENSG00000106178	CCL24	transcript	0	0	NA	1	1
ENST00000222969	ENSG00000106245	BUD31	transcript	0.332017	14.7895446666667	-5.47717671327995	0.0494344505317892	0.285317073134223
ENST00000222982	ENSG00000106258	CYP3A5	transcript	0	0.007944	-Inf	1	1
ENST00000222990	ENSG00000106266	SNX8	transcript	0.924511333333333	4.16847333333333	-2.17275619558552	0.878071593809056	1
ENST00000223023	ENSG00000106299	WASL	transcript	0.227078	2.240488	-3.30255315418042	0.17218467366569	0.598249381701592
ENST00000223026	ENSG00000106302	HYAL4	transcript	0	0	NA	1	1
ENST00000223028	ENSG00000106304	SPAM1	transcript	0	0	NA	1	1
ENST00000223029	ENSG00000106305	AIMP2	transcript	0.830988666666667	7.79802266666667	-3.2302076420224	0.205343277961809	0.66418416275967
ENST00000223051	ENSG00000106327	TFR2	transcript	0	0	NA	1	1
ENST00000223054	ENSG00000106330	MOSPD3	transcript	0.980012333333333	1.94886	-0.991758645031494	0.284415553926849	0.791175605454076
ENST00000223061	ENSG00000106333	PCOLCE	transcript	0.0399476666666667	0.135731666666667	-1.7645742024963	0.884227123868659	1
ENST00000223073	ENSG00000106344	RBM28	transcript	0.130328333333333	2.74394333333333	-4.39602802343277	0.00962066884296569	0.105540807339927
ENST00000223095	ENSG00000106366	SERPINE1	transcript	0.341822	1.37683066666667	-2.01003397815107	0.986503997304131	1
ENST00000223114	ENSG00000106384	MOGAT3	transcript	0	0	NA	1	1
ENST00000223122	ENSG00000106392	C1GALT1	transcript	0.205339	1.384692	-2.75348554082015	0.478319420054208	1
ENST00000223127	ENSG00000106397	PLOD3	transcript	2.40407133333333	12.0177476666667	-2.32161492615124	0.722436581277133	1
ENST00000223129	ENSG00000106399	RPA3	transcript	0.149354	4.04	-4.75754751142841	0.00809788787781871	0.094757613740402
ENST00000223136	ENSG00000214253	FIS1	transcript	40.8333076666667	55.265527	-0.436633413989405	0.0659250520209611	0.338939653633801
ENST00000223145	ENSG00000106415	GLCCI1	transcript	0.461772666666667	6.30937833333333	-3.77224317816088	0.0574204746409897	0.311849580457992
ENST00000223167	ENSG00000106436	MYL10	transcript	0	0	NA	1	1
ENST00000223190	ENSG00000106459	NRF1	transcript	0.455922666666667	7.84616333333333	-4.10512632709092	0.400289668132287	0.944967691442748
ENST00000223208	ENSG00000106477	CEP41	transcript	0.0329463333333333	0.670298666666667	-4.34661424537464	0.0462283146937194	0.274327484093814
ENST00000223210	ENSG00000106479	ZNF862	transcript	0.780630333333333	4.21835033333333	-2.43396748722095	0.597751977492818	1
ENST00000223215	ENSG00000106484	MEST	transcript	0	0.004282	-Inf	1	1
ENST00000223271	ENSG00000106538	RARRES2	transcript	0	0	NA	1	1
ENST00000223273	ENSG00000241127	YAE1	transcript	0.0290376666666667	1.054552	-5.18256089635532	0.109147193240623	0.457350268272525
ENST00000223293	ENSG00000106560	GIMAP2	transcript	0.282993333333333	24.721266	-6.4488407498127	1.51863914499485e-05	0.00100140243742829
ENST00000223321	ENSG00000106588	PSMA2	transcript	0.206614	16.6940026666667	-6.33624808286214	3.95343627435247e-05	0.00215856623547867
ENST00000223324	ENSG00000106591	MRPL32	transcript	0.0501493333333333	3.677054	-6.19617603110286	0.00421363142575245	0.0620212483389093
ENST00000223336	ENSG00000106603	COA1	transcript	0.490982	1.52258533333333	-1.63278104661813	0.644541020590307	1
ENST00000223357	ENSG00000106624	AEBP1	transcript	0.156319	0.693487333333333	-2.14937638843808	0.953361557202956	1
ENST00000223361	ENSG00000106628	POLD2	transcript	0.135884333333333	1.400362	-3.36534878213843	0.556813644712842	1
ENST00000223364	ENSG00000106631	MYL7	transcript	0	0	NA	1	1
ENST00000223368	ENSG00000106635	BCL7B	transcript	1.81821266666667	9.41766466666667	-2.37284839996388	0.702758806990587	1
ENST00000223369	ENSG00000106636	YKT6	transcript	1.601603	25.7845346666667	-4.00891752271633	0.0767841369437102	0.371020551370598
ENST00000223398	ENSG00000106665	CLIP2	transcript	0.307394333333333	0.131320666666667	1.22699659081114	0.0921312452866844	0.413572331302899
ENST00000223423	ENSG00000095303	PTGS1	transcript	0.270303333333333	0.237501333333333	0.186643690283274	0.0418128906023747	0.25911901183419
ENST00000223428	ENSG00000081386	ZNF510	transcript	0	0.667431	-Inf	0.000444095275975226	0.0133018482059036
ENST00000223459	ENSG00000229809	ZNF688	transcript	1.20132666666667	4.78713733333333	-1.99453469033658	0.973443721305093	1
ENST00000223500	ENSG00000086065	CHMP5	transcript	0.122562	24.4468813333333	-7.63999487852434	6.300780316616e-05	0.00308407118205984
ENST00000223528	ENSG00000106692	FKTN	transcript	0.0217533333333333	0	Inf	0.000537028943876808	0.0153046139177743
ENST00000223609	ENSG00000106772	PRUNE2	transcript	0	0	NA	1	1
ENST00000223641	ENSG00000106803	SEC61B	transcript	0.569128	26.51909	-5.542134301104	0.0455084191834981	0.271747304674152
ENST00000223642	ENSG00000106804	C5	transcript	0.409531666666667	0.455222	-0.152595270722127	0.0547237805868864	0.302793571191356
ENST00000223791	ENSG00000106948	AKNA	transcript	1.21435466666667	1.78372433333333	-0.554702831065186	0.141416126577724	0.532831146026853
ENST00000223795	ENSG00000106952	TNFSF8	transcript	0.35467	10.4342463333333	-4.87870528392165	0.0308222170210418	0.216938820450808
ENST00000223836	ENSG00000106992	AK1	transcript	0.00543166666666667	0.0120573333333333	-1.15044401673036	0.999999999999998	1
ENST00000223862	ENSG00000107018	RLN1	transcript	0	0.115360666666667	-Inf	0.0414731809200316	0.257838560822842
ENST00000223864	ENSG00000107020	PLGRKT	transcript	0.0773526666666667	4.488677	-5.85869544689581	0.021516062912678	0.175260522690685
ENST00000223865	ENSG00000107021	TBC1D13	transcript	0	0	NA	1	1
ENST00000223951	ENSG00000107105	ELAVL2	transcript	0	0	NA	1	1
ENST00000224073	ENSG00000107223	EDF1	transcript	0.275287333333333	11.921266	-5.43645541385896	0.0254565362484812	0.193859928992266
ENST00000224140	ENSG00000107290	SETX	transcript	1.06893166666667	20.9920343333333	-4.29560045035187	0.0103161259295072	0.11035805305506
ENST00000224181	ENSG00000176919	C8G	transcript	0	0.158917666666667	-Inf	0.146457323201109	0.544352221190343
ENST00000224237	ENSG00000026025	VIM	transcript	74.7885333333333	312.966319	-2.06511840821247	0.892600717035443	1
ENST00000224337	ENSG00000095585	BLNK	transcript	0.0508343333333333	1.87833	-5.20750352176052	0.0112039704461134	0.116223495952416
ENST00000224356	ENSG00000095596	CYP26A1	transcript	0	0	NA	1	1
ENST00000224652	ENSG00000107669	ATE1	transcript	0.0167133333333333	1.61461566666667	-6.59404748971949	0.000837854974058286	0.0208592026926069
ENST00000224721	ENSG00000107736	CDH23	transcript	0.424771666666667	0.720182666666667	-0.761675339226853	0.304702060403748	0.824664705795587
ENST00000224756	ENSG00000107771	CCSER2	transcript	0.182291	1.7e-05	13.3884209681461	0.000136782835830818	0.0055811891147531
ENST00000224784	ENSG00000107796	ACTA2	transcript	0.815207	2.272851	-1.47926476454879	0.566840659763265	1
ENST00000224807	ENSG00000107819	SFXN3	transcript	0	0	NA	1	1
ENST00000224862	ENSG00000107872	FBXL15	transcript	1.02175533333333	1.412066	-0.466757747864877	0.13669734714118	0.522261166941047
ENST00000224949	ENSG00000107959	PITRM1	transcript	0	1.47620366666667	-Inf	3.41349883847862e-05	0.00191684285209802
ENST00000224950	ENSG00000107960	STN1	transcript	0.494544	10.8205136666667	-4.45152629305095	0.0149044515570468	0.139243193263984
ENST00000225171	ENSG00000108176	DNAJC12	transcript	0	0.00920933333333333	-Inf	1	1
ENST00000225174	ENSG00000108179	PPIF	transcript	5.63789533333333	33.372048	-2.56541162573441	0.511351040570898	1
ENST00000225235	ENSG00000108239	TBC1D12	transcript	0.222452333333333	0.830701333333333	-1.90083363883244	0.889515397095714	1
ENST00000225275	ENSG00000005381	MPO	transcript	1.03621566666667	7.68983366666667	-2.89162809147056	0.337956518948296	0.872770912859793
ENST00000225276	ENSG00000070731	ST6GALNAC2	transcript	2.915714	12.8967306666667	-2.14508426850735	0.884542421087833	1
ENST00000225296	ENSG00000005100	DHX33	transcript	0.345352	2.658713	-2.94458856733752	0.303300704340553	0.822594938886598
ENST00000225298	ENSG00000011260	UTP18	transcript	0.305421333333333	9.77023133333333	-4.99951998043775	0.00255591270554528	0.0445695042390737
ENST00000225308	ENSG00000013306	SLC25A39	transcript	297.371470333333	23.4868666666667	3.66234007820756	3.12605542201175e-06	0.00027603610808023
ENST00000225328	ENSG00000083454	P2RX5	transcript	1.68828433333333	3.07106233333333	-0.863179898198056	0.18946113629276	0.633413815464583
ENST00000225371	ENSG00000121053	EPX	transcript	0	0.132624333333333	-Inf	0.0136159338818638	0.131381080519424
ENST00000225387	ENSG00000108255	CRYBA1	transcript	0	0	NA	1	1
ENST00000225388	ENSG00000108256	NUFIP2	transcript	0.608489	11.7719076666667	-4.27397313862542	0.0113975767947727	0.11759808029439
ENST00000225394	ENSG00000108262	GIT1	transcript	3.360768	14.931916	-2.15153643854438	0.86027804683021	1
ENST00000225430	ENSG00000108298	RPL19	transcript	0.000429	281.741511	-19.3249630635933	4.36112829029824e-15	1.91527068164713e-11
ENST00000225441	ENSG00000108309	RUNDC3A	transcript	0.504164333333333	0.0556386666666667	3.17973430715505	0.00170747078546493	0.0338935485005098
ENST00000225474	ENSG00000108342	CSF3	transcript	0	0	NA	1	1
ENST00000225504	ENSG00000213246	SUPT4H1	transcript	2.636419	8.57335766666667	-1.70128065879921	0.809779933728814	1
ENST00000225512	ENSG00000108379	WNT3	transcript	0	0.102085333333333	-Inf	0.0154748968513158	0.14251823857163
ENST00000225519	ENSG00000197417	SHPK	transcript	0.772234333333333	3.10475433333333	-2.00736851567535	0.981390938703166	1
ENST00000225525	ENSG00000213977	TAX1BP3	transcript	7.405361	31.0660173333333	-2.06869532814602	0.975070183725827	1
ENST00000225538	ENSG00000108405	P2RX1	transcript	8.21035933333333	21.4869853333333	-1.38794581471928	0.499365059060072	1
ENST00000225550	ENSG00000108417	KRT37	transcript	0	0	NA	1	1
ENST00000225567	ENSG00000108433	GOSR2	transcript	0	0.128954666666667	-Inf	0.0599933594148158	0.32034489534397
ENST00000225573	ENSG00000108439	PNPO	transcript	0.140002	0.511637333333333	-1.86967410218869	0.953230667073762	1
ENST00000225576	ENSG00000175106	TVP23C	transcript	0.0837633333333333	0.709838333333333	-3.08309972614667	0.410871947296773	0.959394592636522
ENST00000225577	ENSG00000108443	RPS6KB1	transcript	0	2.80919433333333	-Inf	7.29618419049e-10	2.41214837535903e-07
ENST00000225603	ENSG00000108468	CBX1	transcript	0.105866	10.2836673333333	-6.60197170927837	7.77133454662231e-05	0.00363313640698679
ENST00000225609	ENSG00000108474	PIGL	transcript	0.0377786666666667	1.15256566666667	-4.93113335419254	0.0674422934034558	0.343513126254735
ENST00000225614	ENSG00000108479	GALK1	transcript	0.285548333333333	3.993408	-3.8058136081875	0.496329054310282	1
ENST00000225648	ENSG00000108511	HOXB6	transcript	0	0	NA	1	1
ENST00000225655	ENSG00000108518	PFN1	transcript	40.6694206666667	377.612670666667	-3.2148908297016	0.147394289174732	0.546366240987629
ENST00000225665	ENSG00000108528	SLC25A11	transcript	6.750491	26.554881	-1.97591271815161	0.950002903374899	1
ENST00000225688	ENSG00000108551	RASD1	transcript	0.103213	0.273957666666667	-1.40832828367002	0.718125579785529	1
ENST00000225696	ENSG00000108559	NUP88	transcript	0.15383	0.0926273333333333	0.731827000545299	0.176260813994331	0.604444209728798
ENST00000225698	ENSG00000108561	C1QBP	transcript	1.43336666666667	35.4034946666667	-4.62641216040029	0.0057194403029	0.0757796503653419
ENST00000225719	ENSG00000108582	CPD	transcript	2.12207033333333	20.0449993333333	-3.23969799104929	0.152018000756922	0.557320705447003
ENST00000225724	ENSG00000108587	GOSR1	transcript	0.052688	6.414226	-6.92765695958215	9.11259506418155e-05	0.00409990592699523
ENST00000225726	ENSG00000108588	CCDC47	transcript	0.385410666666667	5.63606033333333	-3.87021865012291	0.045813716345602	0.272778736323648
ENST00000225728	ENSG00000108590	MED31	transcript	0.110038	3.57750466666667	-5.02287992051578	0.00715768078967804	0.0873668176731027
ENST00000225729	ENSG00000108591	DRG2	transcript	2.11893533333333	9.08610966666667	-2.10032315886878	0.898410659101942	1
ENST00000225737	ENSG00000108599	AKAP10	transcript	0.689412666666667	11.7098463333333	-4.08621052768564	0.0218973678293797	0.176952726247478
ENST00000225740	ENSG00000108602	ALDH3A1	transcript	0	0	NA	1	1
ENST00000225742	ENSG00000108604	SMARCD2	transcript	0.016077	0.0264546666666667	-0.718524017772038	0.31385692792653	0.840030366861714
ENST00000225777	ENSG00000108639	SYNGR2	transcript	7.362901	42.021439	-2.51277935853541	0.530968950293944	1
ENST00000225792	ENSG00000108654	DDX5	transcript	3.74569533333333	66.5044683333333	-4.15014581253357	0.025326601948354	0.193238051923171
ENST00000225805	ENSG00000108666	C17orf75	transcript	0.002734	1.248297	-8.83473226874695	3.94867722397846e-05	0.00215734075947615
ENST00000225823	ENSG00000108684	ASIC2	transcript	0	0	NA	1	1
ENST00000225831	ENSG00000108691	CCL2	transcript	0	0.10515	-Inf	0.17072681670733	0.595398709461007
ENST00000225842	ENSG00000108702	CCL1	transcript	0	0	NA	1	1
ENST00000225844	ENSG00000181374	CCL13	transcript	0	0	NA	1	1
ENST00000225873	ENSG00000108733	PEX12	transcript	0	0.0615403333333333	-Inf	0.0464651748369803	0.275227262871344
ENST00000225899	ENSG00000108759	KRT32	transcript	0	0	NA	1	1
ENST00000225916	ENSG00000108773	KAT2A	transcript	0.799836333333333	4.20014766666667	-2.39266332676883	0.665617377813938	1
ENST00000225927	ENSG00000108784	NAGLU	transcript	1.700096	7.34142033333333	-2.11044299216879	0.905884022662086	1
ENST00000225929	ENSG00000108786	HSD17B1	transcript	0	0	NA	1	1
ENST00000225941	ENSG00000108798	ABI3	transcript	5.46948066666667	22.1550833333333	-2.01816199421651	0.953519991709059	1
ENST00000225964	ENSG00000108821	COL1A1	transcript	0	0.00973	-Inf	0.172298967592905	0.598438631332836
ENST00000225969	ENSG00000108826	MRPL27	transcript	0.259094666666667	1.577475	-2.60606591761198	0.822355372181451	1
ENST00000225972	ENSG00000108829	LRRC59	transcript	1.27515366666667	23.3110726666667	-4.19227237260571	0.0152640198119468	0.141396175492383
ENST00000225983	ENSG00000108840	HDAC5	transcript	5.89506266666667	25.5201003333333	-2.11405494635557	0.915270430692743	1
ENST00000225992	ENSG00000108849	PPY	transcript	0	0	NA	1	1
ENST00000226004	ENSG00000108861	DUSP3	transcript	1.53441766666667	7.106249	-2.21139700481347	0.8498243123224	1
ENST00000226021	ENSG00000108878	CACNG1	transcript	0.00655866666666667	0	Inf	0.344981792969589	0.878427161877208
ENST00000226067	ENSG00000108924	HLF	transcript	0.0116873333333333	0.155379666666667	-3.73278002499846	0.404523038870283	0.949891719340825
ENST00000226091	ENSG00000108947	EFNB3	transcript	0	0.00350666666666667	-Inf	1	1
ENST00000226105	ENSG00000108961	RANGRF	transcript	0.223627666666667	4.36707333333333	-4.28749616650261	0.133114991463402	0.514214782185568
ENST00000226193	ENSG00000109047	RCVRN	transcript	0.028842	0.0916786666666667	-1.66841485302937	0.970612741636486	1
ENST00000226207	ENSG00000109061	MYH1	transcript	0	0	NA	1	1
ENST00000226218	ENSG00000109072	VTN	transcript	0.00287366666666667	0.0836443333333333	-4.86330317505892	0.0998771041559873	0.434456622404355
ENST00000226225	ENSG00000109079	TNFAIP1	transcript	0.38892	5.35193433333333	-3.7825150830402	0.0554323751056109	0.305436170611787
ENST00000226230	ENSG00000109084	TMEM97	transcript	0.0311323333333333	0.944989666666667	-4.92381293940508	0.0623216570957434	0.327558977639359
ENST00000226247	ENSG00000109101	FOXN1	transcript	0	0	NA	1	1
ENST00000226253	ENSG00000109107	ALDOC	transcript	0.782819333333333	5.182804	-2.72698154398833	0.463991680371395	1
ENST00000226279	ENSG00000004468	CD38	transcript	0.112558	5.89501333333333	-5.71075457196272	0.000232557801492871	0.00837130306845409
ENST00000226284	ENSG00000029559	IBSP	transcript	0	0	NA	1	1
ENST00000226299	ENSG00000002549	LAP3	transcript	0.379566	0.319839333333333	0.247003397237134	0.0528310562993382	0.296878172093514
ENST00000226317	ENSG00000124875	CXCL6	transcript	0.022123	0.532374666666667	-4.5888229801653	0.060989963481722	0.322978066509073
ENST00000226319	ENSG00000077684	JADE1	transcript	0.685296333333333	1.76510666666667	-1.36495549621422	0.549829222601856	1
ENST00000226328	ENSG00000018189	RUFY3	transcript	0.017513	0.271827666666667	-3.9561941557105	0.384795118135119	0.932980724888984
ENST00000226355	ENSG00000079557	AFM	transcript	0	0	NA	1	1
ENST00000226359	ENSG00000081051	AFP	transcript	0	0	NA	1	1
ENST00000226382	ENSG00000109132	PHOX2B	transcript	0	0	NA	1	1
ENST00000226413	ENSG00000109163	GNRHR	transcript	0	0.005221	-Inf	1	1
ENST00000226432	ENSG00000109182	CWH43	transcript	0	0.00450966666666667	-Inf	0.999999999999999	1
ENST00000226444	ENSG00000109193	SULT1E1	transcript	0	0	NA	1	1
ENST00000226460	ENSG00000109208	SMR3A	transcript	0	0	NA	1	1
ENST00000226522	ENSG00000109270	LAMTOR3	transcript	0	0	NA	1	1
ENST00000226524	ENSG00000109272	PF4V1	transcript	19.8646656666667	65.948682	-1.7311393148903	0.886935583176939	1
ENST00000226574	ENSG00000109320	NFKB1	transcript	0.212109666666667	9.85365833333333	-5.53777717164313	0.0017514712472883	0.0345047316068895
ENST00000226578	ENSG00000109323	MANBA	transcript	0.620108666666667	1.34970866666667	-1.12205507861662	0.545881410580798	1
ENST00000226725	ENSG00000109466	KLHL2	transcript	1.509559	4.34689433333333	-1.52585788160322	0.621371136824077	1
ENST00000226730	ENSG00000109471	IL2	transcript	0	0.0222143333333333	-Inf	0.645325605613222	1
ENST00000226760	ENSG00000109501	WFS1	transcript	0.166629333333333	0.659101	-1.9838571650898	0.944790956080536	1
ENST00000226796	ENSG00000109534	GAR1	transcript	0.141413666666667	4.28548033333333	-4.92146345764545	0.00785539539382099	0.0927961689772266
ENST00000226798	ENSG00000109536	FRG1	transcript	0	1.776282	-Inf	6.05297426032222e-05	0.00299107995115256
ENST00000226951	ENSG00000109684	CLNK	transcript	0.00253466666666667	0.0408143333333333	-4.00920795595349	0.360651721430961	0.899187951710412
ENST00000227065	ENSG00000109794	FAM149A	transcript	0	0	NA	1	1
ENST00000227135	ENSG00000064199	SPA17	transcript	0	0	NA	1	1
ENST00000227155	ENSG00000085117	CD82	transcript	7.17903166666667	39.7032063333333	-2.46739435413398	0.572153000959498	1
ENST00000227157	ENSG00000134333	LDHA	transcript	0	0	NA	1	1
ENST00000227163	ENSG00000066336	SPI1	transcript	25.8029023333333	102.703654	-1.99288225539968	0.996044767175112	1
ENST00000227214	ENSG00000021300	PLEKHB1	transcript	0.0161023333333333	0.987036666666667	-5.937762014706	0.00805868160262896	0.0943985518818817
ENST00000227251	ENSG00000109846	CRYAB	transcript	0	0	NA	1	1
ENST00000227266	ENSG00000109861	CTSC	transcript	3.33257366666667	84.4277736666667	-4.66300899959769	0.00398660570534234	0.0597963150845186
ENST00000227322	ENSG00000109917	ZPR1	transcript	0.288335	4.441814	-3.94533110521268	0.0348349885385855	0.232442022095968
ENST00000227348	ENSG00000109943	CRTAM	transcript	0.0232673333333333	3.00282633333333	-7.01187135658852	0.000433091253691918	0.0130570340713897
ENST00000227349	ENSG00000109944	JHY	transcript	0	0.144436666666667	-Inf	0.00655048459658464	0.08263130504198
ENST00000227378	ENSG00000109971	HSPA8	transcript	0.583254666666667	15.772484	-4.75714013168794	0.0260052717558753	0.196386735727479
ENST00000227451	ENSG00000110042	DTX4	transcript	0.241430666666667	3.38959033333333	-3.81143007461757	0.0501202788359086	0.287601507611987
ENST00000227471	ENSG00000110057	UNC93B1	transcript	24.8552166666667	80.39027	-1.69347221650307	0.716952952722814	1
ENST00000227474	ENSG00000110060	PUS3	transcript	0.00715133333333333	0.000169333333333333	5.40027434946072	0.329677311960139	0.85978361460359
ENST00000227495	ENSG00000110080	ST3GAL4	transcript	0.143208666666667	1.10135266666667	-2.94308580255591	0.412468555374033	0.961533260015317
ENST00000227503	ENSG00000168066	SF1	transcript	0.307530333333333	1.51449066666667	-2.30003206410296	0.810614557519328	1
ENST00000227507	ENSG00000110092	CCND1	transcript	0.0766136666666667	0.595526	-2.95849082171651	0.421407382803706	0.974026317737158
ENST00000227520	ENSG00000110104	CCDC86	transcript	0.473862	4.41237366666667	-3.21901609435984	0.216036468247309	0.683015739887589
ENST00000227524	ENSG00000110107	PRPF19	transcript	2.40898633333333	29.4113843333333	-3.60987657649817	0.0697352287580233	0.35060167146434
ENST00000227525	ENSG00000110108	TMEM109	transcript	2.31498133333333	29.055123	-3.64972009649415	0.0712957368000212	0.354600746385688
ENST00000227618	ENSG00000110200	ANAPC15	transcript	0.084207	0.85498	-3.34387859991476	0.48051479836526	1
ENST00000227638	ENSG00000110218	PANX1	transcript	0.791705	11.1514003333333	-3.81611811450796	0.053604704457391	0.299453685506003
ENST00000227665	ENSG00000110243	APOA5	transcript	0	0	NA	1	1
ENST00000227667	ENSG00000110245	APOC3	transcript	0	0	NA	1	1
ENST00000227752	ENSG00000110324	IL10RA	transcript	12.3430653333333	114.392349333333	-3.21221793697181	0.153920342573705	0.562273327453601
ENST00000227756	ENSG00000110328	GALNT18	transcript	0.0088	0.0735573333333333	-3.06329374995592	0.669504712853168	1
ENST00000227758	ENSG00000110330	BIRC2	transcript	3.86795233333333	2.95652966666667	0.387665262297323	0.0103577033292221	0.110643984163185
ENST00000227868	ENSG00000110435	PDHX	transcript	0.368607	4.04661	-3.45655843941491	0.47862952590468	1
ENST00000227880	ENSG00000110446	SLC15A3	transcript	11.78347	45.7957143333333	-1.95844814693949	0.94008500778399	1
ENST00000227918	ENSG00000110484	SCGB2A2	transcript	0	0	NA	1	1
ENST00000228027	ENSG00000062282	DGAT2	transcript	16.241118	40.8922663333333	-1.33217707455792	0.416825213939243	0.967915809628494
ENST00000228136	ENSG00000110696	C11orf58	transcript	1.04886633333333	13.7980146666667	-3.71755796026614	0.102414141403514	0.441435062498696
ENST00000228140	ENSG00000110700	RPS13	transcript	0.965647333333333	16.3753713333333	-4.08388741712059	0.158633976384407	0.571665973458374
ENST00000228226	ENSG00000257017	HP	transcript	0	0	NA	1	1
ENST00000228251	ENSG00000060138	YBX3	transcript	248.593511	49.9361833333333	2.31563117429036	1.18542935712339e-05	0.000823146849723809
ENST00000228264	ENSG00000013573	DDX11	transcript	0.0423383333333333	0.0340556666666667	0.314069603801762	0.41499438153479	0.965353747565692
ENST00000228280	ENSG00000049130	KITLG	transcript	0	0	NA	1	1
ENST00000228284	ENSG00000075856	SART3	transcript	0.591579333333333	10.029879	-4.08358873807325	0.0239064336122481	0.18670512020173
ENST00000228289	ENSG00000090612	ZNF268	transcript	0.02497	0.063495	-1.34644716811136	0.767892967136041	1
ENST00000228306	ENSG00000089157	RPLP0	transcript	0	0	NA	1	1
ENST00000228307	ENSG00000089159	PXN	transcript	0.407091333333333	0.468652666666667	-0.203166583861212	0.0619911606638047	0.326469235280924
ENST00000228318	ENSG00000075415	SLC25A3	transcript	0.0509573333333333	0.467722333333333	-3.19829063134549	0.375051369673699	0.920954539156444
ENST00000228347	ENSG00000013503	POLR3B	transcript	0.055676	2.01925466666667	-5.18062349780146	0.00301330056751483	0.0497426579457325
ENST00000228425	ENSG00000110841	PPFIBP1	transcript	0	0.114726333333333	-Inf	0.00627995834247316	0.0802957662038473
ENST00000228434	ENSG00000110848	CD69	transcript	0.0157276666666667	8.485859	-9.07561224642788	5.55487265092535e-06	0.000445065218426125
ENST00000228437	ENSG00000110851	PRDM4	transcript	0.492402333333333	8.06884733333333	-4.03445309013517	0.0281981039467839	0.206001482215271
ENST00000228438	ENSG00000110852	CLEC2B	transcript	0.0562446666666667	26.486007	-8.87929834473396	9.88160535213407e-09	2.23123884765774e-06
ENST00000228463	ENSG00000110876	SELPLG	transcript	1.076629	2.92089166666667	-1.43988765953269	0.544303596854784	1
ENST00000228468	ENSG00000110881	ASIC1	transcript	0	0.164431	-Inf	0.00580851413526718	0.0765618912424719
ENST00000228476	ENSG00000110887	DAO	transcript	0	0.00217066666666667	-Inf	1	1
ENST00000228495	ENSG00000110906	KCTD10	transcript	0.674490333333333	9.22031766666667	-3.77294678453187	0.0569746026890207	0.310385177362205
ENST00000228506	ENSG00000110917	MLEC	transcript	1.16332333333333	22.3639993333333	-4.26485416769027	0.0135552232047219	0.130951810728213
ENST00000228510	ENSG00000110921	MVK	transcript	0	1.03605666666667	-Inf	0.00109317656923641	0.0251093032306614
ENST00000228515	ENSG00000110925	CSRNP2	transcript	0.340220333333333	3.64219133333333	-3.42026544101407	0.131632033902033	0.510174858079793
ENST00000228534	ENSG00000110944	IL23A	transcript	0.270298333333333	1.77153	-2.71237137568588	0.57733013006074	1
ENST00000228567	ENSG00000110975	SYT10	transcript	0	0	NA	1	1
ENST00000228606	ENSG00000111012	CYP27B1	transcript	0.002754	0.0632783333333333	-4.52211113706779	0.359084607575884	0.896989238280808
ENST00000228641	ENSG00000111046	MYF6	transcript	0	0	NA	1	1
ENST00000228644	ENSG00000111049	MYF5	transcript	0	0	NA	1	1
ENST00000228682	ENSG00000111087	GLI1	transcript	0.218665	0.302434333333333	-0.46789961038019	0.169082436215062	0.592095748206482
ENST00000228705	ENSG00000111110	PPM1H	transcript	0.132122666666667	1.44937166666667	-3.45547769845948	0.121529763260638	0.486696857026965
ENST00000228740	ENSG00000111144	LTA4H	transcript	4.03691333333333	86.2177786666667	-4.41666087339475	0.00696954946285014	0.0859805588153214
ENST00000228741	ENSG00000111145	ELK3	transcript	0.553390333333333	11.1655446666667	-4.33461237573304	0.0119530037840319	0.120956147196816
ENST00000228799	ENSG00000111203	ITFG2	transcript	1.51340133333333	8.86378166666667	-2.55012772396935	0.538965653474945	1
ENST00000228811	ENSG00000111215	PRR4	transcript	0.020243	0.0423086666666667	-1.06353010832109	0.692938284646599	1
ENST00000228820	ENSG00000111224	PARP11	transcript	0.149551333333333	0.977149333333333	-2.70793828668729	0.484282829014984	1
ENST00000228825	ENSG00000111229	ARPC3	transcript	2.28631866666667	118.888656333333	-5.70044075769291	0.000116197086448997	0.00490229232275915
ENST00000228827	ENSG00000111231	GPN3	transcript	0.145224333333333	2.92389	-4.33153392436416	0.106673994523884	0.450640637921719
ENST00000228837	ENSG00000111241	FGF6	transcript	0.100760333333333	0	Inf	0.0441457396217766	0.267233180848809
ENST00000228841	ENSG00000111245	MYL2	transcript	0	0	NA	1	1
ENST00000228843	ENSG00000111247	RAD51AP1	transcript	0	0.253592666666667	-Inf	0.00353264525374934	0.0552286552283631
ENST00000228850	ENSG00000111254	AKAP3	transcript	0	0.101008	-Inf	0.0138244000983489	0.132692049576572
ENST00000228862	ENSG00000111266	DUSP16	transcript	0	1.637783	-Inf	7.37807052785182e-07	8.41803955031122e-05
ENST00000228865	ENSG00000111269	CREBL2	transcript	0.533733666666667	12.748646	-4.57808020415483	0.00581123751963635	0.0765769480090619
ENST00000228872	ENSG00000111276	CDKN1B	transcript	9.008992	63.062246	-2.80733895377817	0.348163937513489	0.880822963444564
ENST00000228887	ENSG00000111291	GPRC5D	transcript	0.0338733333333333	0.243148333333333	-2.84361483409217	0.800967852014768	1
ENST00000228916	ENSG00000111319	SCNN1A	transcript	0	0	NA	1	1
ENST00000228918	ENSG00000111321	LTBR	transcript	5.54357866666667	19.230513	-1.79450773266294	0.828606200719422	1
ENST00000228922	ENSG00000111325	OGFOD2	transcript	0.287604666666667	2.32244566666667	-3.01348585511195	0.601750258340539	1
ENST00000228928	ENSG00000111331	OAS3	transcript	4.50337833333333	78.79046	-4.12894136766275	0.020701902772726	0.171307980171336
ENST00000228936	ENSG00000111339	ART4	transcript	0.013035	0.0262273333333333	-1.00868054602753	0.554602603724579	1
ENST00000228938	ENSG00000111341	MGP	transcript	0	0.00625966666666667	-Inf	1	1
ENST00000228945	ENSG00000111348	ARHGDIB	transcript	20.3513743333333	131.562657666667	-2.6925519286813	0.429067746424564	0.983382715543489
ENST00000228955	ENSG00000111358	GTF2H3	transcript	0	0	NA	1	1
ENST00000229002	ENSG00000111404	RERGL	transcript	0	0	NA	1	1
ENST00000229003	ENSG00000111405	ENDOU	transcript	0	0	NA	1	1
ENST00000229022	ENSG00000111424	VDR	transcript	0.681156	6.366305	-3.22439912524657	0.262756795484727	0.760247978719586
ENST00000229030	ENSG00000111432	FZD10	transcript	0	0	NA	1	1
ENST00000229134	ENSG00000111536	IL26	transcript	0	0	NA	1	1
ENST00000229135	ENSG00000111537	IFNG	transcript	0	2.224152	-Inf	1.52155098507931e-05	0.00100263999504543
ENST00000229179	ENSG00000111581	NUP107	transcript	0.0801616666666667	2.36141833333333	-4.8805973279668	0.0103851989134217	0.110827703332205
ENST00000229195	ENSG00000111596	CNOT2	transcript	0.0617916666666667	1.48321066666667	-4.58516742733626	0.0460422228783335	0.273601128983224
ENST00000229201	ENSG00000111602	TIMELESS	transcript	0.0227423333333333	1.16397066666667	-5.67753061055895	0.00712374644690431	0.0870538576593478
ENST00000229214	ENSG00000111615	KRR1	transcript	0.0298846666666667	1.117226	-5.2243717921428	0.001957832030549	0.0371351704137831
ENST00000229238	ENSG00000111639	MRPL51	transcript	0.066904	3.073286	-5.5215457520745	0.0105196374767996	0.111745336491407
ENST00000229239	ENSG00000111640	GAPDH	transcript	62.9750276666667	305.307373333333	-2.27741067591997	0.733813911575369	1
ENST00000229243	ENSG00000111644	ACRBP	transcript	2.533772	10.1446763333333	-2.00136422117671	0.964745288143769	1
ENST00000229251	ENSG00000111652	COPS7A	transcript	0.194834	1.97662733333333	-3.34272353018624	0.331563738946109	0.862749743479001
ENST00000229264	ENSG00000111664	GNB3	transcript	0	0.0437686666666667	-Inf	0.159616913206672	0.57242707232645
ENST00000229265	ENSG00000111665	CDCA3	transcript	0	0	NA	1	1
ENST00000229266	ENSG00000111666	CHPT1	transcript	13.402368	9.08754066666667	0.560526105851455	0.0046285167843231	0.0658370830171844
ENST00000229268	ENSG00000111667	USP5	transcript	0.936657666666667	0.311644666666667	1.58761983896378	0.00439810414849633	0.0637294172853245
ENST00000229270	ENSG00000111669	TPI1	transcript	0.198596666666667	0.115149666666667	0.786331173397521	0.017325825077122	0.1532135017113
ENST00000229277	ENSG00000111674	ENO2	transcript	1.38368533333333	7.32864266666667	-2.40503012836084	0.742044292097828	1
ENST00000229281	ENSG00000111678	C12orf57	transcript	3.74229666666667	5.580174	-0.576386177360369	0.174417261778359	0.603267284411722
ENST00000229304	ENSG00000111701	APOBEC1	transcript	0	0	NA	1	1
ENST00000229307	ENSG00000111704	NANOG	transcript	0	0.00673533333333333	-Inf	0.4836611037493	1
ENST00000229314	ENSG00000111711	GOLT1B	transcript	0.095395	4.483408	-5.55453833226123	0.000766630690489225	0.019628167043037
ENST00000229328	ENSG00000111725	PRKAB1	transcript	1.33629366666667	8.688502	-2.70087036856761	0.458363046108871	1
ENST00000229329	ENSG00000111726	CMAS	transcript	1.26191166666667	7.20350433333333	-2.51308798835414	0.579513758044708	1
ENST00000229330	ENSG00000111727	HCFC2	transcript	0.0407773333333333	1.67165633333333	-5.35736703967686	0.0024378339666763	0.0430866040271035
ENST00000229332	ENSG00000111729	CLEC4A	transcript	1.422072	18.530866	-3.70386388810657	0.0711731866262881	0.354371337909022
ENST00000229335	ENSG00000111732	AICDA	transcript	0	0.101143666666667	-Inf	0.0204341335223796	0.16994876035995
ENST00000229340	ENSG00000111737	RAB35	transcript	3.494271	35.617796	-3.34953483974715	0.120877369605749	0.485293867199148
ENST00000229379	ENSG00000111775	COX6A1	transcript	7.69364233333333	68.079754	-3.14548715655362	0.203260021547499	0.659582208543819
ENST00000229384	ENSG00000257218	GATC	transcript	0.0872816666666667	0.282405666666667	-1.69401848189859	0.851489794429711	1
ENST00000229387	ENSG00000111783	RFX4	transcript	0	0	NA	1	1
ENST00000229390	ENSG00000111786	SRSF9	transcript	4.88648766666667	57.3311246666667	-3.55244882526293	0.0773450553345044	0.372906256318094
ENST00000229395	ENSG00000111790	FGFR1OP2	transcript	0.2023	2.404623	-3.57124249906359	0.210245684704086	0.674478183150543
ENST00000229402	ENSG00000111796	KLRB1	transcript	0.043795	24.0576923333333	-9.10151637812626	2.87773546466559e-08	5.45513896782313e-06
ENST00000229416	ENSG00000001084	GCLC	transcript	0.770846	1.49075633333333	-0.951529894222911	0.420228601068502	0.972252887639787
ENST00000229447	ENSG00000009765	IYD	transcript	0	0	NA	1	1
ENST00000229471	ENSG00000010810	FYN	transcript	0.031638	3.747563	-6.88815051863811	0.00118163049856301	0.0263552847120201
ENST00000229554	ENSG00000111834	RSPH4A	transcript	0	0.0163083333333333	-Inf	0.287372253198269	0.795748939183621
ENST00000229563	ENSG00000111843	TMEM14C	transcript	1.679682	8.13351833333333	-2.27569143138642	0.778084446626756	1
ENST00000229570	ENSG00000111850	SMIM8	transcript	0	0	NA	1	1
ENST00000229583	ENSG00000111863	ADTRP	transcript	0	0	NA	1	1
ENST00000229595	ENSG00000111875	ASF1A	transcript	0.257489	5.056114	-4.29544628586805	0.0188610112633684	0.161374126954061
ENST00000229633	ENSG00000111911	HINT3	transcript	0.419207333333333	3.326858	-2.9884244293509	0.310213243688654	0.833317423083441
ENST00000229634	ENSG00000111912	NCOA7	transcript	0	0.559443	-Inf	0.000110412931361295	0.00471785153161646
ENST00000229708	ENSG00000111981	ULBP1	transcript	0	0	NA	1	1
ENST00000229729	ENSG00000204385	SLC44A4	transcript	0.314459333333333	0	Inf	8.599047199006e-06	0.000638776000786897
ENST00000229758	ENSG00000112029	FBXO5	transcript	0.0162016666666667	0.391685	-4.59547974377846	0.108805856868645	0.456501080097672
ENST00000229768	ENSG00000112038	OPRM1	transcript	0	0	NA	1	1
ENST00000229769	ENSG00000112039	FANCE	transcript	0.755083666666667	3.11456666666667	-2.04432303784176	0.955789893540547	1
ENST00000229771	ENSG00000112041	TULP1	transcript	0	0.00560733333333333	-Inf	1	1
ENST00000229794	ENSG00000112062	MAPK14	transcript	11.2320833333333	28.6204996666667	-1.34942331488637	0.517896880315188	1
ENST00000229795	ENSG00000112062	MAPK14	transcript	0.650709	15.0994763333333	-4.53634219803926	0.0177328502222497	0.155338036035328
ENST00000229810	ENSG00000112077	RHAG	transcript	0	0	NA	1	1
ENST00000229812	ENSG00000112079	STK38	transcript	3.249507	63.9603116666667	-4.29888420790577	0.00931824411962993	0.103589427353918
ENST00000229829	ENSG00000204252	HLA-DOA	transcript	0.534578	17.1740716666667	-5.00568784078556	0.00176980470421759	0.03477397003721
ENST00000229854	ENSG00000112118	MCM3	transcript	0.054224	8.03991866666667	-7.21210555474312	0.0202814795866431	0.169216716892279
ENST00000229903	ENSG00000112167	SAYSD1	transcript	0.238498	1.61269533333333	-2.75742484040884	0.559504099344847	1
ENST00000229913	ENSG00000164627	KIF6	transcript	0	0	NA	1	1
ENST00000229922	ENSG00000112186	CAP2	transcript	0	0	NA	1	1
ENST00000229955	ENSG00000112218	GPR63	transcript	0.006439	0.122849666666667	-4.25391348297696	0.164593032421877	0.58364077606742
ENST00000229971	ENSG00000112234	FBXL4	transcript	0.368352	0.566726666666667	-0.621568012501044	0.169222785938272	0.592373634325155
ENST00000230036	ENSG00000112293	GPLD1	transcript	0.96268	0.213615	2.17204336185639	0.000135965445761657	0.00555954615221377
ENST00000230048	ENSG00000112304	ACOT13	transcript	0.0532336666666667	0.888014666666667	-4.06017265889302	0.157388283648173	0.569933864379347
ENST00000230050	ENSG00000112306	RPS12	transcript	138.009625666667	630.506835666667	-2.19174311846233	0.887744578780139	1
ENST00000230053	ENSG00000112309	B3GAT2	transcript	0	0.0524353333333333	-Inf	0.0130561846345346	0.127774645079153
ENST00000230056	ENSG00000112312	GMNN	transcript	0.055343	0.522795666666667	-3.23977442709094	0.4258721757629	0.979447200976059
ENST00000230085	ENSG00000112335	SNX3	transcript	18.9162946666667	31.3424593333333	-0.728488866974439	0.143016715808719	0.536815600815405
ENST00000230122	ENSG00000112365	ZBTB24	transcript	0.094404	3.30957266666667	-5.13165314803975	0.00264821772101566	0.0455963217173168
ENST00000230124	ENSG00000112367	FIG4	transcript	0.504311666666667	8.69589566666667	-4.10794712514398	0.0232451195033765	0.183668875871941
ENST00000230173	ENSG00000112414	ADGRG6	transcript	0.003623	0.116657333333333	-5.00894838509983	0.0546809455199881	0.302693500191443
ENST00000230256	ENSG00000112494	UNC93A	transcript	0	0	NA	1	1
ENST00000230301	ENSG00000112539	C6orf118	transcript	0.00197766666666667	0	Inf	0.617770009609565	1
ENST00000230321	ENSG00000112559	MDFI	transcript	0	0	NA	1	1
ENST00000230323	ENSG00000112561	TFEB	transcript	0.232552666666667	0.371888	-0.677310712885594	0.215758776147201	0.683015739887589
ENST00000230340	ENSG00000112578	BYSL	transcript	0.426025666666667	4.161897	-3.28822900533629	0.189903005008956	0.634321875386295
ENST00000230354	ENSG00000112592	TBP	transcript	0.00418533333333333	0.921886333333333	-7.78310254189914	0.0587147340720385	0.315868052057989
ENST00000230361	ENSG00000112599	GUCA1B	transcript	0.0332183333333333	0.391812666666667	-3.5601124425949	0.460528508676883	1
ENST00000230381	ENSG00000112619	PRPH2	transcript	0.0252186666666667	0.042872	-0.765543720049159	0.510604893498087	1
ENST00000230413	ENSG00000112651	MRPL2	transcript	0.152950666666667	0.360009333333333	-1.23496791408455	0.792546928113237	1
ENST00000230419	ENSG00000112655	PTK7	transcript	0.324552333333333	1.04534666666667	-1.68745842691386	0.809433721975115	1
ENST00000230431	ENSG00000112667	DNPH1	transcript	0.615186	1.63393166666667	-1.40925307232079	0.539926019213115	1
ENST00000230449	ENSG00000112685	EXOC2	transcript	0.320065666666667	10.0307206666667	-4.9699135234605	0.00177370935138702	0.0348151862431636
ENST00000230461	ENSG00000112697	TMEM30A	transcript	1.42882266666667	12.3909933333333	-3.11639306924918	0.201753416840395	0.656495090634846
ENST00000230480	ENSG00000112715	VEGFA	transcript	0.0927306666666667	0.0339623333333333	1.44911094630552	0.0373213584179492	0.242133878013865
ENST00000230510	ENSG00000112742	TTK	transcript	0	0	NA	1	1
ENST00000230529	ENSG00000112761	WISP3	transcript	0	0	NA	1	1
ENST00000230538	ENSG00000112769	LAMA4	transcript	0	0.00172566666666667	-Inf	1	1
ENST00000230565	ENSG00000112796	ENPP5	transcript	0	0.174344333333333	-Inf	0.0498594613703568	0.286805858031617
ENST00000230568	ENSG00000112799	LY86	transcript	0.165293666666667	0.092796	0.83289692390504	0.0607175214201252	0.322292955636104
ENST00000230582	ENSG00000112812	PRSS16	transcript	0.00369166666666667	0.0803473333333333	-4.44390594468855	0.32828516140947	0.858322727475805
ENST00000230588	ENSG00000112818	MEP1A	transcript	0	0	NA	1	1
ENST00000230640	ENSG00000039123	MTREX	transcript	0.175898	5.24682766666667	-4.8986344208415	0.00313194901437653	0.0508627939753611
ENST00000230658	ENSG00000016082	ISL1	transcript	0.00279866666666667	0	Inf	0.344977133302361	0.878427161877208
ENST00000230671	ENSG00000011083	SLC6A7	transcript	0	0	NA	1	1
ENST00000230732	ENSG00000091010	POU4F3	transcript	0	0.0154766666666667	-Inf	0.487728580806418	1
ENST00000230771	ENSG00000112855	HARS2	transcript	0.086397	3.489815	-5.33602553100287	0.00604931273541371	0.0786126612209981
ENST00000230792	ENSG00000112874	NUDT12	transcript	0	0.147632	-Inf	0.00442595765772869	0.0639894388703291
ENST00000230859	ENSG00000112941	TENT4A	transcript	0.777917	4.71004433333333	-2.59805249936394	0.517915342049902	1
ENST00000230882	ENSG00000112964	GHR	transcript	0	0	NA	1	1
ENST00000230895	ENSG00000112977	DAP	transcript	5.20847966666667	37.6092756666667	-2.85215429871295	0.322873040995789	0.852699797659623
ENST00000230901	ENSG00000112983	BRD8	transcript	0.243396333333333	4.87969866666667	-4.32541272087519	0.0278557175869644	0.204562071778771
ENST00000230990	ENSG00000113070	HBEGF	transcript	0.0713816666666667	0.689231	-3.27136210017735	0.315609898921931	0.842973694019234
ENST00000231004	ENSG00000113083	LOX	transcript	0.0149653333333333	0.201085333333333	-3.74811154041202	0.222744754614251	0.693972873190623
ENST00000231009	ENSG00000113088	GZMK	transcript	0.302514	24.300208	-6.32782294234805	2.76965983848436e-05	0.00161093005764497
ENST00000231021	ENSG00000113100	CDH9	transcript	0	0	NA	1	1
ENST00000231061	ENSG00000113140	SPARC	transcript	13.9196053333333	165.639645666667	-3.57285780991453	0.089385520420582	0.406130156933911
ENST00000231121	ENSG00000113196	HAND1	transcript	0	0	NA	1	1
ENST00000231130	ENSG00000113205	PCDHB3	transcript	0	0.00260266666666667	-Inf	0.999999999999999	1
ENST00000231134	ENSG00000113209	PCDHB5	transcript	0	0.00512433333333333	-Inf	0.633832915763295	1
ENST00000231136	ENSG00000113211	PCDHB6	transcript	0	0	NA	1	1
ENST00000231137	ENSG00000113212	PCDHB7	transcript	0	0	NA	1	1
ENST00000231173	ENSG00000113248	PCDHB15	transcript	0	0.00356966666666667	-Inf	0.59556658006501	1
ENST00000231188	ENSG00000113262	GRM6	transcript	0	0	NA	1	1
ENST00000231198	ENSG00000113272	THG1L	transcript	0.0776743333333333	2.076898	-4.74084860051102	0.0124709793099908	0.124163138256706
ENST00000231228	ENSG00000113302	IL12B	transcript	0	0.0126376666666667	-Inf	0.399241650183301	0.9434928450657
ENST00000231229	ENSG00000113303	BTNL8	transcript	0.213435666666667	1.43082066666667	-2.74496967542304	0.617887708937484	1
ENST00000231238	ENSG00000113312	TTC1	transcript	0	6.11955466666667	-Inf	6.86958701414412e-08	1.15127384999844e-05
ENST00000231338	ENSG00000082196	C1QTNF3	transcript	0	0	NA	1	1
ENST00000231357	ENSG00000113430	IRX4	transcript	0	0	NA	1	1
ENST00000231368	ENSG00000113441	LNPEP	transcript	1.16857033333333	20.1128776666667	-4.10530303713938	0.0168565027260867	0.150505931382417
ENST00000231420	ENSG00000113492	AGXT2	transcript	0.003121	0	Inf	0.344961350966658	0.878427161877208
ENST00000231423	ENSG00000113494	PRLR	transcript	0	0	NA	1	1
ENST00000231449	ENSG00000113520	IL4	transcript	0	0.336883666666667	-Inf	0.0423817935769675	0.261273925947948
ENST00000231454	ENSG00000113525	IL5	transcript	0	0	NA	1	1
ENST00000231461	ENSG00000113532	ST8SIA4	transcript	1.140332	17.925599	-3.97449550705706	0.0289377748497722	0.209312681927486
ENST00000231484	ENSG00000113555	PCDH12	transcript	0.0511276666666667	0.380824333333333	-2.89694957292021	0.402742613192738	0.947203455268433
ENST00000231498	ENSG00000113569	NUP155	transcript	0.382754666666667	5.805838	-3.92301244433859	0.0359056125299158	0.236378209116172
ENST00000231509	ENSG00000113580	NR3C1	transcript	0	1.75931633333333	-Inf	9.18809596278586e-06	0.000672223029929893
ENST00000231512	ENSG00000113583	C5orf15	transcript	0.228206666666667	11.6791616666667	-5.67745197256974	0.000341074338701242	0.0110794258775899
ENST00000231524	ENSG00000113595	TRIM23	transcript	0.897149666666667	2.794801	-1.63932497417934	0.746117572406973	1
ENST00000231526	ENSG00000113597	TRAPPC13	transcript	0	0.724207333333333	-Inf	0.000212746043135162	0.00781628007461859
ENST00000231572	ENSG00000113643	RARS	transcript	0.837638	10.534938	-3.65271112087099	0.0817749172885977	0.386191053498168
ENST00000231656	ENSG00000113722	CDX1	transcript	0	0	NA	1	1
ENST00000231668	ENSG00000113734	BNIP1	transcript	0.0884546666666667	0.101390333333333	-0.196909947415532	0.261924839091072	0.758887129130945
ENST00000231683	ENSG00000113749	HRH2	transcript	0.12218	0.197380666666667	-0.691972539957095	0.329396476932601	0.859557892595302
ENST00000231706	ENSG00000013293	SLC7A14	transcript	0	0	NA	1	1
ENST00000231721	ENSG00000010319	SEMA3G	transcript	0.0464503333333333	0.343100666666667	-2.88487107443192	0.499274951842451	1
ENST00000231749	ENSG00000004838	ZMYND10	transcript	0.131280666666667	0.486427666666667	-1.88957081739182	0.882465038053757	1
ENST00000231751	ENSG00000012223	LTF	transcript	5.56776933333333	17.5444193333333	-1.65584085149221	0.820009784783426	1
ENST00000231790	ENSG00000076242	MLH1	transcript	0.247956333333333	6.55121666666667	-4.72360488284445	0.00907658874377449	0.101794156878342
ENST00000231887	ENSG00000113790	EHHADH	transcript	0.032748	0.430630666666667	-3.71697235679977	0.188329243713778	0.630914364545134
ENST00000231948	ENSG00000113851	CRBN	transcript	0.0539093333333333	7.96100733333333	-7.20627211252987	0.000826278262411903	0.0206552506954977
ENST00000232003	ENSG00000113905	HRG	transcript	0	0	NA	1	1
ENST00000232014	ENSG00000113916	BCL6	transcript	6.48562866666667	7.70948033333333	-0.249387191896248	0.0864581650721947	0.399186991232044
ENST00000232125	ENSG00000114023	FAM162A	transcript	0	0.361518	-Inf	0.0186127510668685	0.160046568052638
ENST00000232165	ENSG00000114062	UBE3A	transcript	0.0235963333333333	0.805892666666667	-5.09395310552964	0.0404438373944563	0.254097924243387
ENST00000232217	ENSG00000114113	RBP2	transcript	0	0	NA	1	1
ENST00000232219	ENSG00000114115	RBP1	transcript	0	0	NA	1	1
ENST00000232375	ENSG00000114268	PFKFB4	transcript	9.998767	27.343249	-1.45136257338544	0.54379066268319	1
ENST00000232424	ENSG00000114315	HES1	transcript	0.0248913333333333	1.079167	-5.4381308154396	0.0254780410754597	0.193977945834831
ENST00000232458	ENSG00000114346	ECT2	transcript	0	0.282690333333333	-Inf	0.00289035174098151	0.0483218927381916
ENST00000232461	ENSG00000114349	GNAT1	transcript	0	0	NA	1	1
ENST00000232496	ENSG00000114383	TUSC2	transcript	3.14007633333333	14.3236606666667	-2.18952871045593	0.825811656468214	1
ENST00000232501	ENSG00000114388	NPRL2	transcript	1.30082166666667	9.514462	-2.87069888843985	0.325297836588738	0.853299001755883
ENST00000232508	ENSG00000114395	CYB561D2	transcript	0.206734333333333	0.976539333333333	-2.23990015082612	0.895087387212295	1
ENST00000232519	ENSG00000114405	C3orf14	transcript	0	0.0336573333333333	-Inf	0.651980420904332	1
ENST00000232564	ENSG00000114450	GNB4	transcript	1.84498966666667	13.1617183333333	-2.83466321174917	0.36733484547269	0.909257209790236
ENST00000232603	ENSG00000114487	MORC1	transcript	0.0232316666666667	0.807076333333333	-5.11854056656431	0.0484980547635275	0.282119929784928
ENST00000232607	ENSG00000114491	UMPS	transcript	0.170075	3.499289	-4.36281882487063	0.0132936953982528	0.129276216458443
ENST00000232744	ENSG00000114626	ABTB1	transcript	89.702746	107.684631	-0.263588304767909	0.0424546391454178	0.261523276953843
ENST00000232766	ENSG00000114648	KLHL18	transcript	1.07678866666667	11.2992473333333	-3.39141963917493	0.114299000411622	0.470920049035456
ENST00000232854	ENSG00000114735	HEMK1	transcript	0.157562666666667	0.498476666666667	-1.66160023555053	0.912522295843554	1
ENST00000232888	ENSG00000114767	RRP9	transcript	0.0636316666666667	0.232569333333333	-1.8698440602664	0.796233065937624	1
ENST00000232892	ENSG00000114771	AADAC	transcript	0	0	NA	1	1
ENST00000232905	ENSG00000114784	EIF1B	transcript	20.5949966666667	32.1320196666667	-0.641717771937259	0.128317612522128	0.502069805395686
ENST00000232974	ENSG00000114853	ZBTB47	transcript	2.09067233333333	4.951414	-1.24387361255972	0.370807173367057	0.914690429156502
ENST00000232975	ENSG00000114854	TNNC1	transcript	0	0.0490833333333333	-Inf	0.390230845940047	0.932980724888984
ENST00000232978	ENSG00000114857	NKTR	transcript	0.174385333333333	1.915992	-3.45774092472175	0.148523637044783	0.549438195517168
ENST00000233025	ENSG00000114902	SPCS1	transcript	2.66666666666667e-06	0.002706	-9.98690862469769	0.517937818044183	1
ENST00000233027	ENSG00000114904	NEK4	transcript	0.213241666666667	4.412274	-4.37096111609163	0.0135793684590947	0.131171986889422
ENST00000233047	ENSG00000011638	TMEM159	transcript	0.0158876666666667	0.322043666666667	-4.34127715530377	0.139764084029186	0.528786764350082
ENST00000233055	ENSG00000085449	WDFY1	transcript	0.771965	9.174506	-3.57102313436858	0.0796631622390093	0.379704351552729
ENST00000233057	ENSG00000055332	EIF2AK2	transcript	0.408735333333333	10.3564866666667	-4.66322389284334	0.00487487560775666	0.0683180809456835
ENST00000233072	ENSG00000021826	CPS1	transcript	0.0134333333333333	0.0213293333333333	-0.667021535676185	0.460583923316127	1
ENST00000233078	ENSG00000071626	DAZAP1	transcript	1.32125666666667	0.273285	2.2734325701792	0.00866164436449608	0.0987788444379141
ENST00000233084	ENSG00000079785	DDX1	transcript	0	6.638729	-Inf	2.27201848323846e-10	9.32557688202798e-08
ENST00000233099	ENSG00000008869	HEATR5B	transcript	1.31063366666667	12.2047146666667	-3.21910216542885	0.168427863248804	0.591206568556431
ENST00000233114	ENSG00000014641	MDH1	transcript	0.698501	17.1616503333333	-4.61878230358996	0.014184635000757	0.134891511495761
ENST00000233121	ENSG00000084764	MAPRE3	transcript	0.225921	0.561263333333333	-1.31285943325107	0.524708659118179	1
ENST00000233143	ENSG00000034510	TMSB10	transcript	8.30594866666667	215.486094	-4.69730600492523	0.00424790207310328	0.0623791296429647
ENST00000233146	ENSG00000095002	MSH2	transcript	0	2.63267466666667	-Inf	2.67900670869532e-08	5.1591917067831e-06
ENST00000233154	ENSG00000071051	NCK2	transcript	2.92871533333333	18.2286576666667	-2.63786844982032	0.513636423823388	1
ENST00000233156	ENSG00000003436	TFPI	transcript	0.259436666666667	2.462429	-3.24662782959695	0.282216579462436	0.787202617944948
ENST00000233190	ENSG00000023228	NDUFS1	transcript	0.325989333333333	7.74130366666667	-4.56967987842457	0.00488152495005514	0.0683815874673885
ENST00000233202	ENSG00000018280	SLC11A1	transcript	18.8507656666667	38.9725686666667	-1.04783589908302	0.291724689478916	0.803482954101625
ENST00000233242	ENSG00000084674	APOB	transcript	0.000528	0	Inf	0.344963317580329	0.878427161877208
ENST00000233330	ENSG00000114993	RTKN	transcript	0	0.0423123333333333	-Inf	0.243787497233448	0.725125729166843
ENST00000233331	ENSG00000115274	INO80B	transcript	3.09336033333333	11.4400753333333	-1.88684975017115	0.871407050304771	1
ENST00000233336	ENSG00000114999	TTL	transcript	0.164379333333333	2.04475533333333	-3.63682739474231	0.0718302783496453	0.356435816448701
ENST00000233379	ENSG00000115042	FAHD2A	transcript	0.088385	1.034712	-3.54928390840877	0.250621683164887	0.737465469199708
ENST00000233468	ENSG00000115128	SF3B6	transcript	0.585377333333333	22.453043	-5.26140028897073	0.00113377055677577	0.0256660207217793
ENST00000233505	ENSG00000115163	CENPA	transcript	0	0	NA	1	1
ENST00000233535	ENSG00000115194	SLC30A3	transcript	0.004288	0	Inf	0.344979029613489	0.878427161877208
ENST00000233545	ENSG00000115204	MPV17	transcript	0.716992666666667	1.59564966666667	-1.1541136666255	0.659422954728058	1
ENST00000233557	ENSG00000115216	NRBP1	transcript	1.349838	11.7297793333333	-3.11931769430192	0.19860189434247	0.649636556447881
ENST00000233573	ENSG00000115232	ITGA4	transcript	2.524146	36.268519	-3.84485056978401	0.176602772210138	0.605087494686665
ENST00000233575	ENSG00000115234	SNX17	transcript	19.2833996666667	92.2968573333333	-2.2589221042129	0.768792306626485	1
ENST00000233596	ENSG00000115255	REEP6	transcript	0.128401	0.488214666666667	-1.92685919803282	0.9731671927172	1
ENST00000233607	ENSG00000115266	APC2	transcript	0.018269	0	Inf	0.0179257508279546	0.1562798019562
ENST00000233609	ENSG00000115268	RPS15	transcript	0.0309433333333333	0.008648	1.83919018955971	0.224629089793424	0.69685111467086
ENST00000233612	ENSG00000115271	GCA	transcript	1.556515	0.989655666666667	0.653320922830722	0.0136977495538782	0.131920849675434
ENST00000233615	ENSG00000239779	WBP1	transcript	3.703815	7.69456366666667	-1.05482747844853	0.293770090258901	0.806690677525719
ENST00000233616	ENSG00000115275	MOGS	transcript	0.126801666666667	1.20792166666667	-3.25188128605109	0.240675370448162	0.722829692567339
ENST00000233623	ENSG00000115282	TTC31	transcript	0.616374	4.69516566666667	-2.92929815135449	0.328942093524687	0.858881203629636
ENST00000233627	ENSG00000115286	NDUFS7	transcript	1.92263766666667	10.4824053333333	-2.44681099293274	0.696043712979189	1
ENST00000233630	ENSG00000115289	PCGF1	transcript	0.450324333333333	2.31521666666667	-2.36211087151007	0.731745060868906	1
ENST00000233638	ENSG00000115297	TLX2	transcript	0	0.01589	-Inf	0.483649113913893	1
ENST00000233668	ENSG00000115325	DOK1	transcript	6.15025066666667	15.3799036666667	-1.32232934998931	0.415674048852035	0.966352126841576
ENST00000233710	ENSG00000115361	ACADL	transcript	0	0	NA	1	1
ENST00000233712	ENSG00000115363	EVA1A	transcript	0	0.019818	-Inf	0.398321226133845	0.942563892307128
ENST00000233714	ENSG00000115365	LANCL1	transcript	0	0	NA	1	1
ENST00000233735	ENSG00000115386	REG1A	transcript	0.143204666666667	0	Inf	0.0154907798905085	0.142596728656646
ENST00000233741	ENSG00000115392	FANCL	transcript	0	2.652204	-Inf	0.000209237305393132	0.00771827496630484
ENST00000233809	ENSG00000115457	IGFBP2	transcript	2.067465	2.52128066666667	-0.286293820334352	0.115603529178677	0.474157050470037
ENST00000233813	ENSG00000115461	IGFBP5	transcript	0.002822	0.0147736666666667	-2.38823803903432	0.815384949773929	1
ENST00000233826	ENSG00000115474	KCNJ13	transcript	0	0.0192533333333333	-Inf	0.238870893931996	0.719441877817913
ENST00000233838	ENSG00000115486	GGCX	transcript	0.388501	2.82476566666667	-2.86214097398175	0.334663297289376	0.867645253821427
ENST00000233840	ENSG00000115488	NEU2	transcript	0	0	NA	1	1
ENST00000233892	ENSG00000115540	MOB4	transcript	0	0.000478333333333333	-Inf	1	1
ENST00000233893	ENSG00000115541	HSPE1	transcript	0.158793333333333	4.74752633333333	-4.90195375288345	0.0135935501079858	0.131243538155114
ENST00000233948	ENSG00000115596	WNT6	transcript	0.103686666666667	0.187607	-0.855483272515802	0.372832758957437	0.917863899711033
ENST00000233954	ENSG00000115602	IL1RL1	transcript	0.107807666666667	1.17799433333333	-3.44980091609441	0.194675498080235	0.641634279433077
ENST00000233957	ENSG00000115604	IL18R1	transcript	0	0.220685666666667	-Inf	0.00129784462137669	0.0280934781986359
ENST00000233969	ENSG00000115616	SLC9A2	transcript	0	0.00174333333333333	-Inf	1	1
ENST00000233997	ENSG00000172232	AZU1	transcript	2.10587233333333	9.124296	-2.11529527278482	0.876991875890875	1
ENST00000234038	ENSG00000115685	PPP1R7	transcript	0.086305	0.912433	-3.40220257746658	0.310109826881263	0.833155140771247
ENST00000234040	ENSG00000115687	PASK	transcript	0.0545563333333333	2.12903433333333	-5.28630871921682	0.0195887773578876	0.165331192500348
ENST00000234071	ENSG00000115718	PROC	transcript	0.0428783333333333	0.163886	-1.93437188222074	0.903539093472416	1
ENST00000234091	ENSG00000115738	ID2	transcript	0.0265123333333333	22.9221416666667	-9.75586248280851	0.000601319072386828	0.0165948645541011
ENST00000234111	ENSG00000115758	ODC1	transcript	12.341257	54.3866933333333	-2.13976436830109	0.898096831129004	1
ENST00000234115	ENSG00000115762	PLEKHB2	transcript	1.16906933333333	3.86744466666667	-1.72602015700649	0.807155047641581	1
ENST00000234142	ENSG00000196208	GREB1	transcript	0	0.014542	-Inf	0.174614761687013	0.603267284411722
ENST00000234160	ENSG00000115806	GORASP2	transcript	0.463759333333333	14.7803286666667	-4.99415822367014	0.0017607785415864	0.0346387763988322
ENST00000234170	ENSG00000115816	CEBPZ	transcript	0.0187673333333333	2.44518133333333	-7.02557397746637	0.000165438642708122	0.00648807490008405
ENST00000234179	ENSG00000115825	PRKD3	transcript	0	5.038703	-Inf	1.81169243153305e-11	1.18172808341364e-08
ENST00000234195	ENSG00000115841	RMDN2	transcript	0	0	NA	1	1
ENST00000234198	ENSG00000115844	DLX2	transcript	0.00362666666666667	0.00474633333333333	-0.388169273304561	0.619234841304113	1
ENST00000234256	ENSG00000115902	SLC1A4	transcript	0.530131	6.58187566666667	-3.63407796244972	0.0733191791655013	0.361325240548668
ENST00000234296	ENSG00000115942	ORC2	transcript	0.238286333333333	5.01220233333333	-4.39467654003566	0.0128354165858382	0.126518411850814
ENST00000234301	ENSG00000115944	COX7A2L	transcript	1.25831233333333	8.199104	-2.70397619354281	0.427633758542514	0.981555359668682
ENST00000234310	ENSG00000221823	PPP3R1	transcript	13.21398	93.1927236666667	-2.81815224979977	0.338795648545724	0.874124176637509
ENST00000234313	ENSG00000115956	PLEK	transcript	8.779696	184.723836333333	-4.39505524330045	0.00638789118912243	0.0813019937767452
ENST00000234347	ENSG00000196415	PRTN3	transcript	0.0939806666666667	2.13336166666667	-4.50462075307257	0.109595649786074	0.458599280219787
ENST00000234371	ENSG00000116014	KISS1R	transcript	0.198580333333333	0.577759666666667	-1.54074674232501	0.636335853943032	1
ENST00000234389	ENSG00000116032	GRIN3B	transcript	0.120205666666667	0.167412333333333	-0.477900907366964	0.150756261074876	0.554584162743231
ENST00000234392	ENSG00000116035	VAX2	transcript	0	0	NA	1	1
ENST00000234396	ENSG00000116039	ATP6V1B1	transcript	0	0	NA	1	1
ENST00000234420	ENSG00000116062	MSH6	transcript	0.196220666666667	2.97256566666667	-3.92115977625729	0.0460533861104858	0.273645792061341
ENST00000234453	ENSG00000116095	PLEKHA3	transcript	0.202155	2.19316333333333	-3.43947946702091	0.110526993392472	0.460748731288403
ENST00000234454	ENSG00000116096	SPR	transcript	0.108297333333333	1.12112733333333	-3.37188051900875	0.261319571029292	0.757926908404527
ENST00000234549	ENSG00000009780	FAM76A	transcript	0	0	NA	1	1
ENST00000234590	ENSG00000074800	ENO1	transcript	24.7802306666667	288.242106	-3.5400195757882	0.0731823924437423	0.360906505592183
ENST00000234626	ENSG00000097046	CDC7	transcript	0.0204523333333333	0.632082	-4.94977438180566	0.117755213627514	0.477466993473265
ENST00000234677	ENSG00000031698	SARS	transcript	1.525433	29.4691733333333	-4.27191587024105	0.0125501814619155	0.124699807946597
ENST00000234701	ENSG00000016490	CLCA1	transcript	0	0	NA	1	1
ENST00000234739	ENSG00000116128	BCL9	transcript	0.18238	2.17810866666667	-3.57805649675634	0.0927081601861355	0.414663219871191
ENST00000234798	ENSG00000116176	TPSG1	transcript	0	0	NA	1	1
ENST00000234816	ENSG00000116194	ANGPTL1	transcript	0	0.0117106666666667	-Inf	0.322073826726521	0.852699797659623
ENST00000234827	ENSG00000116205	TCEANC2	transcript	0.0600163333333333	2.05841533333333	-5.10003511784743	0.0184716301088997	0.159288827006034
ENST00000234831	ENSG00000116209	TMEM59	transcript	0.689250666666667	9.954405	-3.85223442221368	0.0438714502247756	0.266538871608338
ENST00000234875	ENSG00000116251	RPL22	transcript	0.833955333333333	32.6541413333333	-5.29115204674518	0.000616263807841253	0.0168947412895292
ENST00000234961	ENSG00000116329	OPRD1	transcript	0	0	NA	1	1
ENST00000235090	ENSG00000116455	WDR77	transcript	0.929671333333333	9.95044	-3.41996764626286	0.120607013653793	0.484905972340596
ENST00000235150	ENSG00000116514	RNF19B	transcript	9.04373633333333	51.4819033333333	-2.50907455571344	0.555036869874807	1
ENST00000235180	ENSG00000116544	DLGAP3	transcript	0	0	NA	1	1
ENST00000235307	ENSG00000116667	C1orf21	transcript	0.0350416666666667	2.205276	-5.9757440218465	0.000330591988630718	0.0108150807709192
ENST00000235310	ENSG00000116670	MAD2L2	transcript	0.0850123333333333	2.64513633333333	-4.95952611388607	0.0381797142070027	0.245412648366369
ENST00000235329	ENSG00000116688	MFN2	transcript	7.555478	28.1852116666667	-1.89934346593646	0.879008453764466	1
ENST00000235332	ENSG00000116691	MIIP	transcript	14.6747373333333	16.7173716666667	-0.188013361883608	0.0370246454130959	0.240912630296927
ENST00000235345	ENSG00000116704	SLC35D1	transcript	0.285168666666667	4.16625666666667	-3.86886434354729	0.0443231491596624	0.267922978403731
ENST00000235347	ENSG00000187545	PRAMEF10	transcript	0	0	NA	1	1
ENST00000235349	ENSG00000243073	PRAMEF4	transcript	0	0	NA	1	1
ENST00000235372	ENSG00000116731	PRDM2	transcript	0.351020666666667	4.56353833333333	-3.70052497178189	0.0927934146772761	0.414929589601796
ENST00000235382	ENSG00000116741	RGS2	transcript	4.89091166666667	134.281639	-4.7790148323027	0.00255385951128383	0.0445417193517341
ENST00000235453	ENSG00000213047	DENND1B	transcript	0.644826	1.87408766666667	-1.53920662042851	0.589854047215906	1
ENST00000235521	ENSG00000116874	WARS2	transcript	0	1.38326033333333	-Inf	2.78489489903912e-06	0.000251636611436264
ENST00000235532	ENSG00000116885	OSCP1	transcript	0.00768433333333333	0	Inf	0.34496846313795	0.878427161877208
ENST00000235628	ENSG00000116981	NT5C1A	transcript	0	0	NA	1	1
ENST00000235739	ENSG00000117090	SLAMF1	transcript	0	0	NA	1	1
ENST00000235790	ENSG00000117139	KDM5B	transcript	0.0417446666666667	0.313169	-2.90727761552108	0.597724653083979	1
ENST00000235835	ENSG00000053371	AKR7A2	transcript	5.800895	24.8975153333333	-2.10165436366981	0.887150984807172	1
ENST00000235932	ENSG00000117280	RAB29	transcript	0	0.072989	-Inf	0.159581008318183	0.57242707232645
ENST00000235933	ENSG00000117281	CD160	transcript	0.050922	0.421969	-3.05077602667043	0.442282928344248	0.999804448435796
ENST00000235958	ENSG00000117305	HMGCL	transcript	0	0	NA	1	1
ENST00000236017	ENSG00000117362	APH1A	transcript	0.443660333333333	1.80138866666667	-2.0215820140118	0.935141550693436	1
ENST00000236040	ENSG00000117385	P3H1	transcript	0.338033333333333	2.07479066666667	-2.61772836272082	0.622209979289051	1
ENST00000236051	ENSG00000117395	EBNA1BP2	transcript	0.189855666666667	5.459212	-4.84571775781839	0.0566842084730923	0.309496144050496
ENST00000236067	ENSG00000117410	ATP6V0B	transcript	9.31628333333333	51.155492	-2.45706271293218	0.588566295825063	1
ENST00000236137	ENSG00000117479	SLC19A2	transcript	0.202865333333333	0.252175	-0.313902906527524	0.114668390301109	0.471772139795716
ENST00000236147	ENSG00000188404	SELL	transcript	39.8126423333333	618.078470666667	-3.9564914827365	0.024610692108532	0.190078449408162
ENST00000236192	ENSG00000117533	VAMP4	transcript	0.061185	2.492648	-5.34835734854344	0.00122352273183674	0.0269422542543372
ENST00000236255	ENSG00000158055	GRHL3	transcript	0.00218233333333333	0.0109783333333333	-2.33071566608498	1	1
ENST00000236273	ENSG00000117614	SYF2	transcript	0.229741	8.42538833333333	-5.19666293206495	0.00192677772372591	0.0367331583869628
ENST00000236342	ENSG00000117682	DHDDS	transcript	0.341873333333333	1.82533	-2.41662351154155	0.780291952234384	1
ENST00000236412	ENSG00000117751	PPP1R8	transcript	0.0187103333333333	0.362624333333333	-4.27656857189643	0.251937889972372	0.740010609336011
ENST00000236495	ENSG00000117834	SLC5A9	transcript	0.0213116666666667	0.306231333333333	-3.84490657795412	0.324214545952401	0.85292877495916
ENST00000236671	ENSG00000117984	CTSD	transcript	74.524779	213.842834666667	-1.52075876987095	0.572129901795952	1
ENST00000236693	ENSG00000118004	COLEC11	transcript	0	0	NA	1	1
ENST00000236698	ENSG00000118007	STAG1	transcript	0	0	NA	1	1
ENST00000236709	ENSG00000118017	A4GNT	transcript	0	0	NA	1	1
ENST00000236826	ENSG00000118113	MMP8	transcript	0.0856693333333333	1.65112266666667	-4.26852463430307	0.0425744616333575	0.261978250042141
ENST00000236850	ENSG00000118137	APOA1	transcript	0.0105673333333333	0.0469516666666667	-2.15156501231009	0.89211524209903	1
ENST00000236877	ENSG00000118160	SLC8A2	transcript	0.00503633333333333	0.00215033333333333	1.2278134558956	0.342004618793966	0.878427161877208
ENST00000236914	ENSG00000116833	NR5A2	transcript	0	0	NA	1	1
ENST00000236918	ENSG00000118194	TNNT2	transcript	0	0	NA	1	1
ENST00000236925	ENSG00000118200	CAMSAP2	transcript	0	0.072516	-Inf	0.0412559859581504	0.257032967227764
ENST00000236937	ENSG00000072694	FCGR2B	transcript	4.733943	17.9702313333333	-1.92449474075725	0.997962472267112	1
ENST00000236938	ENSG00000132185	FCRLA	transcript	0.177493333333333	2.47620733333333	-3.80229537376971	0.248389921170471	0.73360529587231
ENST00000236957	ENSG00000114942	EEF1B2	transcript	0	17.0988446666667	-Inf	6.33456016394298e-07	7.36626457863943e-05
ENST00000236959	ENSG00000138363	ATIC	transcript	0.119361333333333	1.819119	-3.92983246019608	0.0842399507236678	0.392939568168773
ENST00000236979	ENSG00000118245	TNP1	transcript	0	0	NA	1	1
ENST00000236980	ENSG00000118246	FASTKD2	transcript	0.0324193333333333	2.94018366666667	-6.50290804578851	0.00168118794959407	0.0335845809678963
ENST00000237014	ENSG00000118271	TTR	transcript	0	0	NA	1	1
ENST00000237019	ENSG00000118276	B4GALT6	transcript	0	0.373753666666667	-Inf	0.00489891483340746	0.0685095707279053
ENST00000237163	ENSG00000083097	DOP1A	transcript	0	0.505271666666667	-Inf	0.00400825513301697	0.0599919113056173
ENST00000237172	ENSG00000118407	FILIP1	transcript	0	0	NA	1	1
ENST00000237201	ENSG00000118434	SPACA1	transcript	0	0	NA	1	1
ENST00000237247	ENSG00000118473	SGIP1	transcript	0	0	NA	1	1
ENST00000237264	ENSG00000028839	TBPL1	transcript	0.607277666666667	3.857668	-2.66730076848421	0.454790861575963	1
ENST00000237275	ENSG00000118491	ZC2HC1B	transcript	0	0.0419963333333333	-Inf	0.278651692598219	0.783055311616145
ENST00000237281	ENSG00000118496	FBXO30	transcript	0.442449333333333	2.614637	-2.56302650462498	0.531048972278342	1
ENST00000237283	ENSG00000189007	ADAT2	transcript	0	0.157368333333333	-Inf	0.0316449734301152	0.220503567843564
ENST00000237289	ENSG00000118503	TNFAIP3	transcript	0.278669666666667	0.106871333333333	1.3826810497281	0.0564319859076196	0.308818551432879
ENST00000237305	ENSG00000118515	SGK1	transcript	0.625385	3.179644	-2.34604872578709	0.684389901512817	1
ENST00000237316	ENSG00000118526	TCF21	transcript	0	0	NA	1	1
ENST00000237353	ENSG00000118557	PMFBP1	transcript	0	0	NA	1	1
ENST00000237380	ENSG00000118579	MED28	transcript	1.22115	12.9847343333333	-3.41050416707343	0.103355537169057	0.443822731632335
ENST00000237449	ENSG00000115423	DNAH6	transcript	0	0	NA	1	1
ENST00000237455	ENSG00000239305	RNF103	transcript	2.00826166666667	8.42097966666667	-2.06804082339905	0.944570982915898	1
ENST00000237500	ENSG00000118680	MYL12B	transcript	3.75998233333333	122.168401	-5.02200148515285	0.00107217506267804	0.0247741991488629
ENST00000237512	ENSG00000118690	ARMC2	transcript	0	0.736693	-Inf	0.00318603072361688	0.0513769332619605
ENST00000237527	ENSG00000118702	GHRH	transcript	0	0	NA	1	1
ENST00000237530	ENSG00000118705	RPN2	transcript	2.878374	51.3324456666667	-4.15654503230243	0.0155123541409075	0.142716429470657
ENST00000237536	ENSG00000149639	SOGA1	transcript	0.627361	3.28992066666667	-2.39068504344341	0.644116455041689	1
ENST00000237596	ENSG00000118762	PKD2	transcript	0.247745	1.79267133333333	-2.85518316381962	0.381033322681824	0.930156872765813
ENST00000237612	ENSG00000118777	ABCG2	transcript	0.539548666666667	0.338113333333333	0.674246185685237	0.0123565613892379	0.123459827961971
ENST00000237623	ENSG00000118785	SPP1	transcript	0	0.067972	-Inf	0.133224558843522	0.514472761163276
ENST00000237642	ENSG00000118804	STBD1	transcript	0.054984	1.07986366666667	-4.29569350820623	0.0440568576783351	0.267233180848809
ENST00000237653	ENSG00000172955	ADH6	transcript	0	0	NA	1	1
ENST00000237654	ENSG00000118816	CCNI	transcript	127.345805	243.728317333333	-0.936522443470964	0.201307183654754	0.655503533799004
ENST00000237696	ENSG00000118849	RARRES1	transcript	0	0.0498896666666667	-Inf	0.0665234871809652	0.340462335962305
ENST00000237822	ENSG00000118961	LDAH	transcript	0	1.246281	-Inf	4.29876628265536e-06	0.000359903710891941
ENST00000237837	ENSG00000118972	FGF23	transcript	0.0268586666666667	0	Inf	0.0402934053438922	0.253575911577428
ENST00000237853	ENSG00000118985	ELL2	transcript	0.329521666666667	3.047799	-3.20932252797475	0.202536847995453	0.658161523525631
ENST00000237858	ENSG00000173221	GLRX	transcript	1.48904366666667	44.011313	-4.88541644550794	0.00228034928149323	0.0412571150262242
ENST00000237889	ENSG00000119013	NDUFB3	transcript	1.13655633333333	20.3253283333333	-4.16053755952377	0.026418412392432	0.198177987548804
ENST00000237937	ENSG00000107372	ZFAND5	transcript	0.918964666666667	2.88123466666667	-1.64860587042248	0.674266151694514	1
ENST00000238018	ENSG00000119125	GDA	transcript	0	0	NA	1	1
ENST00000238044	ENSG00000119147	C2orf40	transcript	0	0.058138	-Inf	0.390880555063289	0.932980724888984
ENST00000238081	ENSG00000134308	YWHAQ	transcript	1.88247066666667	67.0419756666667	-5.1543653749945	0.000699066821554921	0.0184162376403483
ENST00000238091	ENSG00000119185	ITGB1BP1	transcript	0	0.252704	-Inf	0.0117593183509621	0.119637287317313
ENST00000238112	ENSG00000119203	CPSF3	transcript	0.356556333333333	6.31673766666667	-4.14697772329765	0.0305880211693556	0.216059692862926
ENST00000238146	ENSG00000111364	DDX55	transcript	0.144887666666667	2.93673433333333	-4.34120606251556	0.0209897568048655	0.172672167508867
ENST00000238156	ENSG00000119242	CCDC92	transcript	0.265491666666667	3.066786	-3.52998901590991	0.150810331187059	0.554677615183843
ENST00000238181	ENSG00000116977	LGALS8	transcript	0	0.480512	-Inf	0.00942444047502324	0.104357471117006
ENST00000238256	ENSG00000119321	FKBP15	transcript	0.161827	0.231782333333333	-0.518318272892487	0.342713953152202	0.878427161877208
ENST00000238341	ENSG00000119397	CNTRL	transcript	0	0	NA	1	1
ENST00000238379	ENSG00000119431	HDHD3	transcript	0.412697666666667	2.04084133333333	-2.30600683668435	0.764978712042046	1
ENST00000238483	ENSG00000115266	APC2	transcript	0.0278263333333333	0	Inf	0.061406931734252	0.324427767526379
ENST00000238497	ENSG00000119541	VPS4B	transcript	0.589942333333333	19.866964	-5.07365367318587	0.00111973335753892	0.0254732764548432
ENST00000238508	ENSG00000242550	SERPINB10	transcript	0.00569833333333333	0.364278	-5.99835604123851	0.0271507883529293	0.201610993896757
ENST00000238558	ENSG00000133937	GSC	transcript	0	0.013571	-Inf	0.633815392923212	1
ENST00000238561	ENSG00000063761	ADCK1	transcript	0.777626333333333	1.90914433333333	-1.29577719620937	0.422810033056552	0.975772914722736
ENST00000238607	ENSG00000119630	PGF	transcript	0	0	NA	1	1
ENST00000238609	ENSG00000119632	IFI27L2	transcript	0.902747666666667	10.358929	-3.52040825537317	0.254263657016249	0.743809309461329
ENST00000238616	ENSG00000119638	NEK9	transcript	1.39510766666667	17.247796	-3.62796364902709	0.0608557836080669	0.322567288140225
ENST00000238618	ENSG00000119640	ACYP1	transcript	0	0.242426666666667	-Inf	0.1052637973594	0.446717039420273
ENST00000238628	ENSG00000119650	IFT43	transcript	0	0.181046666666667	-Inf	0.0706361891567065	0.352935875407723
ENST00000238633	ENSG00000119655	NPC2	transcript	0	0	NA	1	1
ENST00000238647	ENSG00000119669	IRF2BPL	transcript	8.575505	30.7765963333333	-1.84354015168072	0.833873776877223	1
ENST00000238651	ENSG00000119673	ACOT2	transcript	0.337228666666667	3.33360266666667	-3.30528307399225	0.251155459224543	0.738508207167039
ENST00000238667	ENSG00000119686	FLVCR2	transcript	0.773515666666667	4.66082066666667	-2.59108158649178	0.473076291407299	1
ENST00000238682	ENSG00000119699	TGFB3	transcript	0.018924	0.336000333333333	-4.15017369317355	0.147361870438732	0.546287879976603
ENST00000238686	ENSG00000119703	ZC2HC1C	transcript	0	0	NA	1	1
ENST00000238688	ENSG00000119705	SLIRP	transcript	0	0	NA	1	1
ENST00000238714	ENSG00000115421	PAPOLG	transcript	0.330538333333333	7.644127	-4.53146224814323	0.00734617583935366	0.0888135964763842
ENST00000238721	ENSG00000115129	TP53I3	transcript	0.264889666666667	1.35788566666667	-2.35789854000096	0.725499588146448	1
ENST00000238738	ENSG00000119729	RHOQ	transcript	0.945055333333333	17.8633713333333	-4.24046177196482	0.0137353429112666	0.132151515870646
ENST00000238788	ENSG00000119777	TMEM214	transcript	1.56068033333333	12.0853526666667	-2.953012601096	0.278173588386026	0.783055311616145
ENST00000238789	ENSG00000119778	ATAD2B	transcript	0.761102333333333	2.86470333333333	-1.9122233940777	0.890762245883576	1
ENST00000238823	ENSG00000119812	FAM98A	transcript	0.009198	2.456108	-8.06083808724464	0.000136117329319912	0.00556106172046898
ENST00000238831	ENSG00000119820	YIPF4	transcript	0.892743333333333	7.44814433333333	-3.0605636698625	0.226866867200353	0.701343997737172
ENST00000238855	ENSG00000119844	AFTPH	transcript	0.116104666666667	0.323473333333333	-1.47822082295609	0.721730248126822	1
ENST00000238856	ENSG00000119844	AFTPH	transcript	0.937448333333333	0.942429	-0.00764475403413205	0.0511567130156444	0.291400498159903
ENST00000238875	ENSG00000119862	LGALSL	transcript	1.49674133333333	17.7809963333333	-3.57043934417916	0.104898132876334	0.446317848060086
ENST00000238892	ENSG00000119878	CRIPT	transcript	0.225523333333333	6.32915133333333	-4.81066345179547	0.00641808392491916	0.0815024299364374
ENST00000238918	ENSG00000135298	ADGRB3	transcript	0	0	NA	1	1
ENST00000238936	ENSG00000138111	MFSD13A	transcript	1.224795	3.22560366666667	-1.39702888549228	0.505325633433233	1
ENST00000238961	ENSG00000119906	SLF2	transcript	0.216226666666667	3.28372566666667	-3.9247172416751	0.0415570796966434	0.258095123355437
ENST00000238983	ENSG00000182333	LIPF	transcript	0	0	NA	1	1
ENST00000238994	ENSG00000119938	PPP1R3C	transcript	0	0	NA	1	1
ENST00000239007	ENSG00000119950	MXI1	transcript	12.021313	4.25895933333333	1.49702162017587	0.000341835944893028	0.0110892908486112
ENST00000239026	ENSG00000119969	HELLS	transcript	0	0	NA	1	1
ENST00000239032	ENSG00000119973	PRLHR	transcript	0	0.003098	-Inf	0.999999999999999	1
ENST00000239117	ENSG00000120049	KCNIP2	transcript	0	0.146605666666667	-Inf	0.144762300323673	0.54111098070414
ENST00000239144	ENSG00000120068	HOXB8	transcript	0	0	NA	1	1
ENST00000239151	ENSG00000120075	HOXB5	transcript	0	0	NA	1	1
ENST00000239165	ENSG00000260027	HOXB7	transcript	0	0.229368	-Inf	0.015512804705954	0.142716429470657
ENST00000239174	ENSG00000120094	HOXB1	transcript	0	0	NA	1	1
ENST00000239223	ENSG00000120129	DUSP1	transcript	183.123446333333	617.581655	-1.75381337921174	0.826179033523568	1
ENST00000239231	ENSG00000120137	PANK3	transcript	0.514890333333333	4.94194333333333	-3.262741378114	0.161569924019122	0.57728574489913
ENST00000239243	ENSG00000120149	MSX2	transcript	0	0	NA	1	1
ENST00000239316	ENSG00000120211	INSL4	transcript	0.00417966666666667	0.005788	-0.469677031602368	0.628636371954313	1
ENST00000239347	ENSG00000214042	IFNA7	transcript	0	0	NA	1	1
ENST00000239367	ENSG00000120256	LRP11	transcript	0.0418283333333333	0.403172333333333	-3.26884422151086	0.259753256216832	0.755034318678345
ENST00000239374	ENSG00000120262	CCDC170	transcript	0.0220856666666667	1.03101233333333	-5.54480739911927	0.00210963515122379	0.0390766128245502
ENST00000239440	ENSG00000120318	ARAP3	transcript	3.05476333333333	4.23816666666667	-0.472379710962282	0.104590628611688	0.445609624460257
ENST00000239444	ENSG00000120322	PCDHB8	transcript	0.002405	0.00221966666666667	0.115693854561401	0.618128878801761	1
ENST00000239446	ENSG00000120324	PCDHB10	transcript	0	0.00184866666666667	-Inf	1	1
ENST00000239449	ENSG00000120327	PCDHB14	transcript	0	0.004409	-Inf	0.644043123924854	1
ENST00000239450	ENSG00000120328	PCDHB12	transcript	0	0	NA	1	1
ENST00000239451	ENSG00000120329	SLC25A2	transcript	0.0184496666666667	0.279513666666667	-3.92125216836005	0.288974805754944	0.798679596811919
ENST00000239461	ENSG00000116132	PRRX1	transcript	0	0	NA	1	1
ENST00000239462	ENSG00000120332	TNN	transcript	0.002589	0.0109296666666667	-2.07778253196931	1	1
ENST00000239587	ENSG00000120440	TTLL2	transcript	0	0	NA	1	1
ENST00000239614	ENSG00000120458	MSANTD2	transcript	0.054988	0.275747	-2.32615647046703	0.948422728714895	1
ENST00000239666	ENSG00000120509	PDZD11	transcript	0.135756	3.48531733333333	-4.68220215020662	0.0229479638104872	0.182226950473185
ENST00000239690	ENSG00000120526	NUDCD1	transcript	0.0249386666666667	1.322483	-5.72872103269356	0.00175051421381418	0.0344999105492449
ENST00000239830	ENSG00000120647	CCDC77	transcript	0.0489146666666667	0.302716666666667	-2.62962909220947	0.693568727736334	1
ENST00000239849	ENSG00000120659	TNFSF11	transcript	0	0	NA	1	1
ENST00000239859	ENSG00000242715	CCDC169	transcript	0	0	NA	1	1
ENST00000239860	ENSG00000242715	CCDC169	transcript	0	0	NA	1	1
ENST00000239878	ENSG00000120686	UFM1	transcript	0.097962	5.44085466666667	-5.79546725377395	0.00380555737040347	0.058052429259665
ENST00000239882	ENSG00000120690	ELF1	transcript	2.207338	41.5540863333333	-4.23461089006746	0.0119138283655935	0.120742499716462
ENST00000239891	ENSG00000120697	ALG5	transcript	0.127762	6.37204033333333	-5.6402246915174	0.00267302318008501	0.0458603854738389
ENST00000239906	ENSG00000120709	FAM53C	transcript	9.48133266666667	28.3836206666667	-1.58189687473851	0.623586606644081	1
ENST00000239926	ENSG00000120729	MYOT	transcript	0	0	NA	1	1
ENST00000239938	ENSG00000120738	EGR1	transcript	0.777744666666667	13.2764206666667	-4.09342584056994	0.0866000702672411	0.399537483643401
ENST00000239940	ENSG00000070087	PFN2	transcript	0.00515933333333333	0.186713666666667	-5.17749906160391	0.133260792279302	0.514572796209803
ENST00000239944	ENSG00000120742	SERP1	transcript	1.27390266666667	1.63379166666667	-0.358968977825806	0.0975070919604076	0.428587869903295
ENST00000240050	ENSG00000120832	MTERF2	transcript	0	0.0866316666666667	-Inf	0.0634071410454147	0.331091790548515
ENST00000240055	ENSG00000120837	NFYB	transcript	0.0162293333333333	1.61773933333333	-6.63923161628057	0.000871700693775198	0.0214634131866219
ENST00000240079	ENSG00000120860	WASHC3	transcript	0.385571	2.66219766666667	-2.78754924335736	0.526925575101393	1
ENST00000240093	ENSG00000104290	FZD3	transcript	0.00189433333333333	0.00102166666666667	0.890765641473178	0.314273770694166	0.840570880537103
ENST00000240095	ENSG00000104635	SLC39A14	transcript	0	0.0116816666666667	-Inf	0.58885849038228	1
ENST00000240100	ENSG00000120875	DUSP4	transcript	0.0362543333333333	0.448386	-3.62851588340806	0.18597429668799	0.625643265863567
ENST00000240101	ENSG00000120875	DUSP4	transcript	0.010085	0.0686516666666667	-2.76708366136757	0.636688631930854	1
ENST00000240123	ENSG00000120896	SORBS3	transcript	0.642946333333333	2.12311	-1.72340889426578	0.755711503260724	1
ENST00000240132	ENSG00000120903	CHRNA2	transcript	0.017505	0	Inf	0.0792603874392588	0.378268510128526
ENST00000240139	ENSG00000120910	PPP3CC	transcript	0.0744313333333333	7.15772733333333	-6.5874476964615	8.75789689316113e-05	0.00395686193260186
ENST00000240185	ENSG00000120948	TARDBP	transcript	0.509278666666667	2.38802	-2.22928772931509	0.776280987506681	1
ENST00000240189	ENSG00000120952	PRAMEF2	transcript	0	0	NA	1	1
ENST00000240285	ENSG00000121039	RDH10	transcript	0.133878666666667	1.88365333333333	-3.81453548333187	0.0753461820062588	0.367062510389825
ENST00000240304	ENSG00000108848	LUC7L3	transcript	0	0.882193333333333	-Inf	0.000227967072813417	0.00824626852519299
ENST00000240306	ENSG00000108813	DLX4	transcript	0	0.00999266666666667	-Inf	0.644208470940724	1
ENST00000240316	ENSG00000121058	COIL	transcript	0.135615666666667	3.356662	-4.62943151476252	0.01021763575893	0.109679933849764
ENST00000240328	ENSG00000121068	TBX2	transcript	0	0.00672233333333333	-Inf	0.644199479702884	1
ENST00000240333	ENSG00000121073	SLC35B1	transcript	0.616671666666667	6.29241433333333	-3.35103920277083	0.149168465478086	0.550969564359381
ENST00000240335	ENSG00000121075	TBX4	transcript	0	0	NA	1	1
ENST00000240361	ENSG00000121101	TEX14	transcript	0	0	NA	1	1
ENST00000240364	ENSG00000121104	FAM117A	transcript	41.506027	26.67999	0.637562716501073	0.00267359231399493	0.0458620270373201
ENST00000240423	ENSG00000121152	NCAPH	transcript	0	0.298219333333333	-Inf	0.0042792921105752	0.06268177639349
ENST00000240487	ENSG00000121210	TMEM131L	transcript	0	0.286253333333333	-Inf	0.0026397396138652	0.0455069687090729
ENST00000240488	ENSG00000121211	MND1	transcript	0	0.0799166666666667	-Inf	0.175723123027254	0.603605712492801
ENST00000240499	ENSG00000131127	ZNF141	transcript	0.032044	1.63631233333333	-5.67425009246443	0.0307686808768848	0.216761440763723
ENST00000240587	ENSG00000121297	TSHZ3	transcript	0.205695	3.08232	-3.90543801659289	0.0454911425593574	0.271685948866709
ENST00000240615	ENSG00000121314	TAS2R8	transcript	0	0	NA	1	1
ENST00000240617	ENSG00000121316	PLBD1	transcript	4.151188	62.106008	-3.9031366627205	0.0311080081798506	0.218056080849174
ENST00000240618	ENSG00000213809	KLRK1	transcript	0.393609	26.738603	-6.08601707256969	0.000101851245877874	0.00443616215577878
ENST00000240619	ENSG00000121318	TAS2R10	transcript	0	0.0139806666666667	-Inf	0.594719108530824	1
ENST00000240651	ENSG00000121350	PYROXD1	transcript	0.00481133333333333	1.839394	-8.57857807016474	8.90098583953607e-06	0.00065418193878478
ENST00000240652	ENSG00000121351	IAPP	transcript	0	0	NA	1	1
ENST00000240662	ENSG00000121361	KCNJ8	transcript	0	0.0223666666666667	-Inf	0.212902292100403	0.678593589822806
ENST00000240687	ENSG00000121377	TAS2R7	transcript	0	0	NA	1	1
ENST00000240691	ENSG00000121381	TAS2R9	transcript	0	0.0108303333333333	-Inf	0.633805134733659	1
ENST00000240719	ENSG00000121406	ZNF549	transcript	0.00876266666666667	0.176969333333333	-4.33598559039718	0.366553195088003	0.908051096669649
ENST00000240727	ENSG00000121413	ZSCAN18	transcript	0.338167333333333	1.21401633333333	-1.84397862317232	0.909709340618986	1
ENST00000240731	ENSG00000121417	ZNF211	transcript	0.101207666666667	2.55562033333333	-4.65828303725026	0.0750587716206189	0.366422218026377
ENST00000240851	ENSG00000114354	TFG	transcript	0.549608	2.39817033333333	-2.12545922273941	0.844198381627408	1
ENST00000240874	ENSG00000160145	KALRN	transcript	0	0	NA	1	1
ENST00000240922	ENSG00000121579	NAA50	transcript	0.432402333333333	9.511408	-4.45921270973684	0.00810557952301016	0.0948150189174527
ENST00000241001	ENSG00000007372	PAX6	transcript	0	0	NA	1	1
ENST00000241014	ENSG00000121653	MAPK8IP1	transcript	0.0304993333333333	0.167587333333333	-2.45806349755973	0.980726194879434	1
ENST00000241041	ENSG00000121680	PEX16	transcript	5.032372	6.730721	-0.419522483512715	0.08369410956798	0.391292886313119
ENST00000241051	ENSG00000121690	DEPDC7	transcript	0	0	NA	1	1
ENST00000241052	ENSG00000121691	CAT	transcript	0.0258846666666667	0.163201	-2.65648025239697	0.754299471324953	1
ENST00000241069	ENSG00000087085	ACHE	transcript	0	0	NA	1	1
ENST00000241071	ENSG00000106336	FBXO24	transcript	0.0493663333333333	0.108559666666667	-1.13688879755419	0.491269562372096	1
ENST00000241124	ENSG00000121742	GJB6	transcript	0	0.00587033333333333	-Inf	0.999999999999999	1
ENST00000241125	ENSG00000121743	GJA3	transcript	0	0.052695	-Inf	0.0217984880359298	0.176502093005641
ENST00000241256	ENSG00000121853	GHSR	transcript	0	0	NA	1	1
ENST00000241261	ENSG00000121858	TNFSF10	transcript	2.40808733333333	48.3752366666667	-4.32830909946728	0.0105224822029803	0.111763298635536
ENST00000241274	ENSG00000121871	SLITRK3	transcript	0	0	NA	1	1
ENST00000241305	ENSG00000121898	CPXM2	transcript	0.00364833333333333	0.003179	0.198664532209175	0.395624541403846	0.938828085550375
ENST00000241337	ENSG00000213366	GSTM2	transcript	0.217200333333333	2.80749833333333	-3.69218694383864	0.292725246274851	0.804997179785179
ENST00000241356	ENSG00000282608	ADORA3	transcript	0.655993333333333	5.41304133333333	-3.0446863459941	0.278913792718776	0.783055311616145
ENST00000241391	ENSG00000121964	GTDC1	transcript	0.082263	1.20575766666667	-3.87355248753078	0.301990984015914	0.820440610337611
ENST00000241393	ENSG00000121966	CXCR4	transcript	24.6357213333333	215.355428333333	-3.12789606971717	0.181967773101762	0.61674850514515
ENST00000241416	ENSG00000121989	ACVR2A	transcript	0.571332333333333	2.182293	-1.93344273084374	0.934225403763946	1
ENST00000241436	ENSG00000122008	POLK	transcript	0.0319036666666667	1.512794	-5.56734949473408	0.00153856815260004	0.0315889108176998
ENST00000241453	ENSG00000122025	FLT3	transcript	0.109592333333333	2.18107533333333	-4.31482081942625	0.0471564135535564	0.277340634717408
ENST00000241463	ENSG00000122035	RASL11A	transcript	0.139602	1.124428	-3.00979976912527	0.413679329487618	0.963451519750844
ENST00000241502	ENSG00000122068	FYTTD1	transcript	0.0406946666666667	5.21367566666667	-7.00131729683388	0.000894428999192443	0.0218844793798369
ENST00000241600	ENSG00000122140	MRPS2	transcript	0.475421666666667	5.36343733333333	-3.49587833648218	0.294398168892119	0.807654349488031
ENST00000241651	ENSG00000122180	MYOG	transcript	0	0	NA	1	1
ENST00000241704	ENSG00000122218	COPA	transcript	2.99965466666667	22.1032726666667	-2.88139166847683	0.433398510816238	0.989292916787561
ENST00000241808	ENSG00000122304	PRM2	transcript	0	0	NA	1	1
ENST00000241891	ENSG00000122375	OPN4	transcript	0	0	NA	1	1
ENST00000242057	ENSG00000106546	AHR	transcript	0.875243	12.9631	-3.88858333747923	0.0344403622022949	0.230970269000949
ENST00000242059	ENSG00000136193	SCRN1	transcript	0.209079333333333	10.1110573333333	-5.59573959612231	0.0326000883482252	0.224054694304048
ENST00000242066	ENSG00000006468	ETV1	transcript	0	0	NA	1	1
ENST00000242067	ENSG00000122507	BBS9	transcript	0.392303	1.17163433333333	-1.5784821023147	0.610864337412081	1
ENST00000242104	ENSG00000122543	OCM	transcript	0.082959	0	Inf	0.00872686544936528	0.0992648680255776
ENST00000242108	ENSG00000122547	EEPD1	transcript	2.77876033333333	8.92925666666667	-1.68409867220122	0.697141198916066	1
ENST00000242140	ENSG00000122574	WIPF3	transcript	0	0.00282966666666667	-Inf	1	1
ENST00000242152	ENSG00000122585	NPY	transcript	0	0	NA	1	1
ENST00000242159	ENSG00000122592	HOXA7	transcript	0	0.032486	-Inf	0.212048785038685	0.67707847382214
ENST00000242208	ENSG00000122641	INHBA	transcript	0.0123766666666667	0.0768636666666667	-2.63467898518763	0.772571328823552	1
ENST00000242209	ENSG00000122642	FKBP9	transcript	0.183533333333333	1.62093866666667	-3.14271548864039	0.555836940314018	1
ENST00000242210	ENSG00000122643	NT5C3A	transcript	0.000643666666666667	2.318979	-11.8148883765107	3.00263786193762e-05	0.00172206348000185
ENST00000242248	ENSG00000122678	POLM	transcript	2.48358166666667	3.74334766666667	-0.591906858871112	0.107464598302116	0.452769659384889
ENST00000242249	ENSG00000122679	RAMP3	transcript	0.179332666666667	0.658372666666667	-1.87626613247208	0.841279696445068	1
ENST00000242257	ENSG00000122687	MRM2	transcript	0.0911466666666667	0.537127	-2.55900144249912	0.728934408480554	1
ENST00000242261	ENSG00000122691	TWIST1	transcript	0	0.017625	-Inf	0.589035986043765	1
ENST00000242275	ENSG00000122696	SLC25A51	transcript	0.586657	3.601034	-2.61782206486734	0.576072139873153	1
ENST00000242285	ENSG00000122705	CLTA	transcript	0	0.075669	-Inf	0.243767550379074	0.725125729166843
ENST00000242310	ENSG00000122728	TAF1L	transcript	0.0660196666666667	0.013734	2.26514398568339	0.00702459957535413	0.0864201109189887
ENST00000242315	ENSG00000122733	PHF24	transcript	0.0266476666666667	0.211185333333333	-2.98642852625763	0.452676443147044	1
ENST00000242317	ENSG00000122735	DNAI1	transcript	0	0	NA	1	1
ENST00000242323	ENSG00000122741	DCAF10	transcript	0.0717083333333333	1.95766533333333	-4.77084955786193	0.00822392417379523	0.0956894379286948
ENST00000242351	ENSG00000105939	ZC3HAV1	transcript	1.41063566666667	15.4016386666667	-3.44866652784047	0.0974303702805782	0.428572005149474
ENST00000242375	ENSG00000122787	AKR1D1	transcript	0	0	NA	1	1
ENST00000242462	ENSG00000122859	NEUROG3	transcript	0	0	NA	1	1
ENST00000242465	ENSG00000122862	SRGN	transcript	50.9043916666667	788.879781333333	-3.95394343016894	0.024623889485435	0.190119743566526
ENST00000242480	ENSG00000122877	EGR2	transcript	0.0974106666666667	1.175712	-3.59331113460085	0.222600066014368	0.693643459905224
ENST00000242505	ENSG00000138286	FAM149B1	transcript	0.074439	0.945296333333333	-3.66663607934687	0.122199716371494	0.488672745975211
ENST00000242576	ENSG00000076248	UNG	transcript	0.120010666666667	0.970031	-3.01486821361796	0.450853675279131	1
ENST00000242577	ENSG00000088986	DYNLL1	transcript	7.04044766666667	62.1973073333333	-3.14311305345542	0.205066334575345	0.663580319484631
ENST00000242591	ENSG00000122970	IFT81	transcript	0.0436053333333333	0.254989666666667	-2.54786227796794	0.750267641215119	1
ENST00000242592	ENSG00000122971	ACADS	transcript	2.807857	6.80623933333333	-1.27738841966398	0.390849631659593	0.932980724888984
ENST00000242607	ENSG00000122986	HVCN1	transcript	0.400285	4.48715166666667	-3.48670048892656	0.308829068943177	0.831397516016861
ENST00000242719	ENSG00000123091	RNF11	transcript	41.0266753333333	64.3013673333333	-0.648287168286743	0.114466429541166	0.471301230407815
ENST00000242728	ENSG00000123095	BHLHE41	transcript	0.012077	0.487379333333333	-5.33471104672391	0.0147926810976766	0.138553726541156
ENST00000242729	ENSG00000123096	SSPN	transcript	0	0.010552	-Inf	0.586974171441479	1
ENST00000242737	ENSG00000123104	ITPR2	transcript	0	0.0365956666666667	-Inf	0.569548868667473	1
ENST00000242770	ENSG00000104915	STX10	transcript	0.0279286666666667	2.06764266666667	-6.21009636806077	0.0136078078625199	0.131328502516819
ENST00000242776	ENSG00000123136	DDX39A	transcript	2.89329166666667	24.9073436666667	-3.10578749760291	0.218312709736232	0.68569715154871
ENST00000242783	ENSG00000123143	PKN1	transcript	22.3648636666667	82.7926403333333	-1.88826856438816	0.888420162001016	1
ENST00000242784	ENSG00000123144	TRIR	transcript	3.93226466666667	33.6928933333333	-3.09901199063615	0.236880432556317	0.71594061967029
ENST00000242786	ENSG00000123146	ADGRE5	transcript	32.0327006666667	244.354227666667	-2.93135672391667	0.27161327021899	0.775828019855944
ENST00000242804	ENSG00000198342	ZNF442	transcript	0.00209133333333333	0.124210666666667	-5.89222223250823	0.0141562697289432	0.134689655223803
ENST00000242810	ENSG00000114796	KLHL24	transcript	0.203384666666667	0.428373666666667	-1.07465887893717	0.501072580932833	1
ENST00000242819	ENSG00000123171	CCDC70	transcript	0	0	NA	1	1
ENST00000242827	ENSG00000123179	EBPL	transcript	0.0850126666666667	3.011986	-5.14689343893283	0.0775787872328769	0.373392432030824
ENST00000242839	ENSG00000123191	ATP7B	transcript	0.370195	0.685860666666667	-0.889630111381922	0.223389033155279	0.694537985449108
ENST00000242848	ENSG00000123200	ZC3H13	transcript	0.159205666666667	3.60214433333333	-4.49989239706354	0.00798270054985175	0.0938524895858594
ENST00000242872	ENSG00000123219	CENPK	transcript	0	0.786474	-Inf	0.00030500707846854	0.0101774442542239
ENST00000242994	ENSG00000123307	NEUROD4	transcript	0	0.003077	-Inf	0.999999999999999	1
ENST00000243045	ENSG00000123353	ORMDL2	transcript	0.787041333333333	8.54348033333333	-3.44031258679791	0.126684234427902	0.497812895894215
ENST00000243050	ENSG00000123358	NR4A1	transcript	0	0.479622	-Inf	0.00202372668140881	0.0379539849850972
ENST00000243052	ENSG00000123360	PDE1B	transcript	0.197336333333333	1.397587	-2.82420958090338	0.42409171924876	0.977251002048185
ENST00000243056	ENSG00000123364	HOXC13	transcript	0	0	NA	1	1
ENST00000243077	ENSG00000123384	LRP1	transcript	24.103249	52.9301056666667	-1.13486090629655	0.336237677754122	0.87028283583189
ENST00000243082	ENSG00000123388	HOXC11	transcript	0	0	NA	1	1
ENST00000243103	ENSG00000123407	HOXC12	transcript	0	0	NA	1	1
ENST00000243108	ENSG00000197757	HOXC6	transcript	0	0	NA	1	1
ENST00000243112	ENSG00000123415	SMUG1	transcript	0	0.0753996666666667	-Inf	0.389062965940124	0.932980724888984
ENST00000243167	ENSG00000117480	FAAH	transcript	1.13272966666667	3.23911633333333	-1.51579669002219	0.633995505925543	1
ENST00000243189	ENSG00000117616	RSRP1	transcript	0.982723333333333	11.0305203333333	-3.4885717263706	0.1167406633634	0.476346070735374
ENST00000243213	ENSG00000123496	IL13RA2	transcript	0	0	NA	1	1
ENST00000243219	ENSG00000112769	LAMA4	transcript	0	0	NA	1	1
ENST00000243222	ENSG00000123500	COL10A1	transcript	0	0.139265333333333	-Inf	0.0111517084843769	0.115954289243023
ENST00000243253	ENSG00000058262	SEC61A1	transcript	7.11070733333333	63.0184123333333	-3.14770842467756	0.177728666438063	0.607712207975571
ENST00000243286	ENSG00000196507	TCEAL3	transcript	0	0.144909333333333	-Inf	0.0543349638813574	0.30153336845004
ENST00000243298	ENSG00000123570	RAB9B	transcript	0.00345933333333333	0.133228666666667	-5.26726669354583	0.146021997562296	0.54429223368405
ENST00000243300	ENSG00000123572	NRK	transcript	0	0	NA	1	1
ENST00000243314	ENSG00000123584	MAGEA9	transcript	0	0	NA	1	1
ENST00000243325	ENSG00000123595	RAB9A	transcript	0.122076666666667	0.625792333333333	-2.35789650935382	0.823106388282766	1
ENST00000243326	ENSG00000080345	RIF1	transcript	0.292025333333333	1.790288	-2.61602625547261	0.509937379805682	1
ENST00000243344	ENSG00000123607	TTC21B	transcript	0.0577733333333333	1.89229766666667	-5.03359150262974	0.00454071254641916	0.0650851142696042
ENST00000243346	ENSG00000123609	NMI	transcript	0.945723	21.428079	-4.50194102629603	0.00920148026577642	0.102757642253282
ENST00000243347	ENSG00000123610	TNFAIP6	transcript	0.464624333333333	13.665338	-4.87831262082165	0.0069459379057737	0.0857657319462818
ENST00000243349	ENSG00000123612	ACVR1C	transcript	0.00144166666666667	0.077313	-5.7449014832012	0.0774835956394234	0.373245982336468
ENST00000243389	ENSG00000123643	SLC36A1	transcript	2.808999	6.30688	-1.16687037267488	0.354593824755782	0.890432664228602
ENST00000243440	ENSG00000123685	BATF3	transcript	0.248692666666667	2.06008433333333	-3.05026752621049	0.458750901622085	1
ENST00000243457	ENSG00000123700	KCNJ2	transcript	2.07489933333333	20.04242	-3.27194346679342	0.172603566958694	0.599139601540452
ENST00000243498	ENSG00000123737	EXOSC9	transcript	0	2.85128733333333	-Inf	1.88015119551271e-06	0.000185274268418851
ENST00000243501	ENSG00000123739	PLA2G12A	transcript	0.408820666666667	8.21991866666667	-4.32958408476944	0.023007733239324	0.182485064741963
ENST00000243562	ENSG00000090006	LTBP4	transcript	0	0	NA	1	1
ENST00000243563	ENSG00000077312	SNRPA	transcript	1.23540633333333	8.705115	-2.81687772507818	0.38188090072265	0.931583952776164
ENST00000243578	ENSG00000123810	B9D2	transcript	2.07001666666667	11.118676	-2.42527071502013	0.682558693166015	1
ENST00000243583	ENSG00000123815	COQ8B	transcript	0.501385	0.043111	3.53979090284392	0.0112184237111114	0.116325194876576
ENST00000243611	ENSG00000123843	C4BPB	transcript	0.0184006666666667	0	Inf	0.175891768273659	0.603605712492801
ENST00000243639	ENSG00000204604	ZNF468	transcript	0.0403363333333333	0.891871666666667	-4.46668428190192	0.0758416082806084	0.368414275578842
ENST00000243643	ENSG00000170954	ZNF415	transcript	0	0	NA	1	1
ENST00000243644	ENSG00000256683	ZNF350	transcript	0.141178333333333	2.89639433333333	-4.35866743334833	0.0245977818265387	0.19004026840317
ENST00000243662	ENSG00000123892	RAB38	transcript	0.0286826666666667	1.052008	-5.19682270582591	0.0379646832959483	0.244722366365155
ENST00000243673	ENSG00000123901	GPR83	transcript	0.00303766666666667	0.0422276666666667	-3.797153059856	0.419233204282602	0.971094834930722
ENST00000243706	ENSG00000214367	HAUS3	transcript	0.104824	1.38597933333333	-3.7248647729271	0.125250690669914	0.495493696525467
ENST00000243776	ENSG00000123989	CHPF	transcript	0.396934666666667	2.11226966666667	-2.41182055858827	0.741289041935997	1
ENST00000243786	ENSG00000123999	INHA	transcript	0.017956	0	Inf	0.175877584294283	0.603605712492801
ENST00000243806	ENSG00000124019	FAM124B	transcript	0.0910476666666667	0.289422333333333	-1.66848230204725	0.936952938598541	1
ENST00000243810	ENSG00000185404	SP140L	transcript	0	1.610294	-Inf	1.01820362812609e-05	0.000729244314159819
ENST00000243878	ENSG00000124074	ENKD1	transcript	0.45466	1.90177433333333	-2.06448607494993	0.965689754182229	1
ENST00000243893	ENSG00000175063	UBE2C	transcript	0	0	NA	1	1
ENST00000243896	ENSG00000080189	SLC35C2	transcript	0.551780333333333	1.52439533333333	-1.46607115482318	0.617279440450463	1
ENST00000243903	ENSG00000101442	ACTR5	transcript	0.706622333333333	4.35473066666667	-2.62357224060428	0.517005172305265	1
ENST00000243911	ENSG00000124089	MC3R	transcript	0	0	NA	1	1
ENST00000243913	ENSG00000124091	GCNT7	transcript	0.00630166666666667	0.129250333333333	-4.35829074750231	0.275625133069746	0.782883581753823
ENST00000243914	ENSG00000124092	CTCFL	transcript	0	0	NA	1	1
ENST00000243918	ENSG00000204070	SYS1	transcript	1.33469466666667	14.8603793333333	-3.4768892987105	0.0968968276630948	0.427340420927017
ENST00000243924	ENSG00000124102	PI3	transcript	8.52521066666667	49.1494823333333	-2.52736883130933	0.548257951581016	1
ENST00000243938	ENSG00000124116	WFDC3	transcript	0.051165	0.167634666666667	-1.71209136687009	0.836783491103425	1
ENST00000243964	ENSG00000124140	SLC12A5	transcript	0	0	NA	1	1
ENST00000243967	ENSG00000124143	ARHGAP40	transcript	0	0	NA	1	1
ENST00000243997	ENSG00000124172	ATP5F1E	transcript	0.601599333333333	15.083647	-4.64803851433431	0.00605632224280119	0.0786720888686366
ENST00000244007	ENSG00000124181	PLCG1	transcript	1.342404	12.26853	-3.19207157258172	0.206975334848456	0.667879668235629
ENST00000244020	ENSG00000124193	SRSF6	transcript	1.505575	27.8927076666667	-4.21150150724864	0.0145007987006386	0.136961018029104
ENST00000244040	ENSG00000124209	RAB22A	transcript	0.316483	5.403061	-4.09357705797895	0.0208698202939466	0.172075778563143
ENST00000244043	ENSG00000124212	PTGIS	transcript	0.004617	0.01873	-2.02032326208104	1	1
ENST00000244049	ENSG00000124215	CDH26	transcript	0	0	NA	1	1
ENST00000244050	ENSG00000124216	SNAI1	transcript	0.128245333333333	0.150836	-0.234074468308658	0.131455090652401	0.509649004606281
ENST00000244051	ENSG00000124217	MOCS3	transcript	0.375867666666667	3.049724	-3.02038196408168	0.262347147482938	0.759588149666122
ENST00000244061	ENSG00000124226	RNF114	transcript	3.57936333333333	33.2164646666667	-3.21412362976327	0.164388853646468	0.583483752378895
ENST00000244096	ENSG00000124260	MAGEA10	transcript	0	0	NA	1	1
ENST00000244137	ENSG00000124299	PEPD	transcript	2.59719666666667	24.1819436666667	-3.21890304043736	0.179922492535012	0.61217253545448
ENST00000244174	ENSG00000124334	IL9R	transcript	0	0.782747333333333	-Inf	0.00013225173801525	0.0054306185274791
ENST00000244204	ENSG00000124357	NAGK	transcript	9.68423666666667	42.4762243333333	-2.1329452902526	0.826143725829534	1
ENST00000244217	ENSG00000124370	MCEE	transcript	0	1.187297	-Inf	0.000751406186972938	0.0193735595191663
ENST00000244221	ENSG00000124374	PAIP2B	transcript	0.0269933333333333	1.16905766666667	-5.43659914361463	0.00204621418150491	0.0382627075953947
ENST00000244227	ENSG00000124380	SNRNP27	transcript	0.0548556666666667	6.27506866666667	-6.8378467752812	0.000598755737867691	0.0165316052864353
ENST00000244230	ENSG00000124383	MPHOSPH10	transcript	0.0347856666666667	0.514860333333333	-3.88761624876583	0.131849717255996	0.510569120984873
ENST00000244241	ENSG00000124391	IL17C	transcript	0	0.112627333333333	-Inf	0.0337737919329006	0.228163381446063
ENST00000244289	ENSG00000079435	LIPE	transcript	0.367325	1.38825366666667	-1.91814221259203	0.910250576596114	1
ENST00000244293	ENSG00000183668	PSG9	transcript	0	0	NA	1	1
ENST00000244295	ENSG00000243137	PSG4	transcript	0	0	NA	1	1
ENST00000244296	ENSG00000231924	PSG1	transcript	0	0	NA	1	1
ENST00000244303	ENSG00000124440	HIF3A	transcript	0	0	NA	1	1
ENST00000244314	ENSG00000124449	IRGC	transcript	0	0	NA	1	1
ENST00000244333	ENSG00000124466	LYPD3	transcript	0.103677333333333	0.699095333333333	-2.75338868809392	0.516906593559252	1
ENST00000244336	ENSG00000124469	CEACAM8	transcript	0.377206	3.635731	-3.2688209321119	0.195904262757059	0.644402208357753
ENST00000244360	ENSG00000204618	RNF39	transcript	0.0233696666666667	0.096663	-2.04832661407215	0.900733022314461	1
ENST00000244364	ENSG00000151914	DST	transcript	0.00022	0	Inf	0.605594180059947	1
ENST00000244426	ENSG00000112146	FBXO9	transcript	0.00676433333333333	0.184489	-4.76944323442194	0.136731555443599	0.52229092555523
ENST00000244458	ENSG00000124507	PACSIN1	transcript	0	0.201522666666667	-Inf	0.0233274350076856	0.183954164313371
ENST00000244496	ENSG00000124541	RRP36	transcript	0.103597666666667	0.607868333333333	-2.5527673545727	0.709033648575392	1
ENST00000244513	ENSG00000124557	BTN1A1	transcript	0.009105	0.0858616666666667	-3.2372832549946	0.69714267130203	1
ENST00000244519	ENSG00000111801	BTN3A3	transcript	0.927257666666667	23.9343603333333	-4.68996914792745	0.00392013413763768	0.0591571820966588
ENST00000244520	ENSG00000124562	SNRPC	transcript	0.0658343333333333	6.97593233333333	-6.72740207414553	0.00232906199636758	0.0418473304180023
ENST00000244527	ENSG00000124568	SLC17A1	transcript	0	0	NA	1	1
ENST00000244533	ENSG00000124574	ABCC10	transcript	0.348804333333333	3.18403033333333	-3.19036421157781	0.258949223517565	0.753398042724693
ENST00000244534	ENSG00000124575	HIST1H1D	transcript	22.9792803333333	175.687840666667	-2.93460882467665	0.327033717296999	0.856280657647384
ENST00000244537	ENSG00000274618	HIST1H4F	transcript	56.126091	104.061655666667	-0.890695077635782	0.182230968839832	0.61738133948685
ENST00000244546	ENSG00000124587	PEX6	transcript	0.191784333333333	0.04165	2.20309647217887	0.0400005224244922	0.252936262529753
ENST00000244565	ENSG00000124602	UNC5CL	transcript	0.108806	0.424461666666667	-1.96387615440875	0.940254740476655	1
ENST00000244571	ENSG00000124608	AARS2	transcript	1.05487566666667	4.58109766666667	-2.11862035556939	0.922741112096655	1
ENST00000244573	ENSG00000124610	HIST1H1A	transcript	0.0594233333333333	0.283662	-2.25507145679756	0.942908998225481	1
ENST00000244576	ENSG00000124613	ZNF391	transcript	0.008962	0.166188	-4.21285167592496	0.245106826525233	0.72707894549134
ENST00000244623	ENSG00000124657	OR2B6	transcript	0.0413336666666667	0.142261333333333	-1.78315433578315	0.999999999999999	1
ENST00000244645	ENSG00000124678	TCP11	transcript	0	0	NA	1	1
ENST00000244669	ENSG00000124701	APOBEC2	transcript	0.241574666666667	0.030437	2.98857109795079	0.00336667496767575	0.0533747469875363
ENST00000244670	ENSG00000124702	KLHDC3	transcript	0	0.0159036666666667	-Inf	0.483312322937143	1
ENST00000244709	ENSG00000124731	TREM1	transcript	6.644905	76.5798186666667	-3.52664376500525	0.0794955736364285	0.379040148550665
ENST00000244711	ENSG00000124733	MEA1	transcript	0	0.221184	-Inf	0.083141601892145	0.389744364618971
ENST00000244728	ENSG00000124749	COL21A1	transcript	0	0	NA	1	1
ENST00000244741	ENSG00000124762	CDKN1A	transcript	5.48095066666667	10.460655	-0.932475135257894	0.300491407958094	0.818017749090887
ENST00000244745	ENSG00000124766	SOX4	transcript	0.09539	2.89595333333333	-4.92405651175119	0.00312011933463506	0.0507836014374789
ENST00000244751	ENSG00000124772	CPNE5	transcript	2.621942	0.00345266666666667	9.56870899895856	8.39884700730432e-12	6.61439929314267e-09
ENST00000244763	ENSG00000124783	SSR1	transcript	0.578232	11.4930293333333	-4.31296685215727	0.0137668927210446	0.132310506717871
ENST00000244766	ENSG00000124785	NRN1	transcript	0	0	NA	1	1
ENST00000244769	ENSG00000124788	ATXN1	transcript	0.567828333333333	0.0733606666666667	2.9523761834087	0.00549590958483446	0.0738687767107201
ENST00000244776	ENSG00000124795	DEK	transcript	0	0	NA	1	1
ENST00000244815	ENSG00000124831	LRRFIP1	transcript	0.023682	16.484474	-9.44310121265359	2.32604561275455e-05	0.00141280441024601
ENST00000244869	ENSG00000124882	EREG	transcript	0.00829866666666667	0.183554	-4.46718118409322	0.0846808152703834	0.394326340390166
ENST00000244891	ENSG00000124900	TRIM51	transcript	0	0	NA	1	1
ENST00000244926	ENSG00000124935	SCGB1D2	transcript	0	0	NA	1	1
ENST00000244930	ENSG00000124939	SCGB2A1	transcript	0	0	NA	1	1
ENST00000245046	ENSG00000125037	EMC3	transcript	4.86140866666667	16.7450746666667	-1.78429048684435	0.774753334893705	1
ENST00000245105	ENSG00000125089	SH3TC1	transcript	8.25329866666667	17.2710023333333	-1.06530905896511	0.283590552893866	0.789764084906941
ENST00000245121	ENSG00000167216	KATNAL2	transcript	0.004356	0.024571	-2.49588071508463	1	1
ENST00000245157	ENSG00000125124	BBS2	transcript	0.345452333333333	6.09127466666667	-4.14018559805581	0.0289441709959579	0.209343314557265
ENST00000245185	ENSG00000125148	MT2A	transcript	6.56220166666667	22.987808	-1.80861706866817	0.780829810076119	1
ENST00000245206	ENSG00000125166	GOT2	transcript	0.879823333333333	14.632872	-4.05585528269658	0.0259667431791533	0.19627356793914
ENST00000245222	ENSG00000063176	SPHK2	transcript	1.32491733333333	2.935764	-1.14783365035496	0.458481972373037	1
ENST00000245255	ENSG00000125207	PIWIL1	transcript	0	0	NA	1	1
ENST00000245304	ENSG00000125249	RAP2A	transcript	0.801116	5.914747	-2.8842333971716	0.336516286171451	0.870654997130607
ENST00000245312	ENSG00000125255	SLC10A2	transcript	0.0162046666666667	0	Inf	0.056699106509363	0.309496144050496
ENST00000245323	ENSG00000125266	EFNB2	transcript	0	0.068501	-Inf	0.0747870473378831	0.365787860413941
ENST00000245382	ENSG00000125319	C17orf53	transcript	0	0	NA	1	1
ENST00000245407	ENSG00000197375	SLC22A5	transcript	0.299866666666667	1.98436466666667	-2.7262841086287	0.472065056874105	1
ENST00000245414	ENSG00000125347	IRF1	transcript	19.7157563333333	49.164339	-1.31826319042658	0.482533133390229	1
ENST00000245441	ENSG00000100503	NIN	transcript	0.920741	4.94406266666667	-2.42482973437029	0.614354234239324	1
ENST00000245448	ENSG00000125375	ATP5S	transcript	0.144339	0.486898	-1.75415840982674	0.717239893824742	1
ENST00000245451	ENSG00000125378	BMP4	transcript	0	0.0457756666666667	-Inf	0.0660162337988035	0.339145376467682
ENST00000245457	ENSG00000125384	PTGER2	transcript	1.51497266666667	20.0364836666667	-3.72526567302086	0.0602151001042554	0.320962752533919
ENST00000245458	ENSG00000213741	RPS29	transcript	23.366589	555.022430333333	-4.57002702346999	0.00505117155331495	0.0699688023530616
ENST00000245479	ENSG00000125398	SOX9	transcript	0.00478966666666667	0	Inf	0.23431479856827	0.712183093474717
ENST00000245503	ENSG00000125414	MYH2	transcript	0.001195	0	Inf	0.344952388887537	0.878427161877208
ENST00000245539	ENSG00000125445	MRPS7	transcript	0.109587	1.60826566666667	-3.87535717186489	0.249995613137283	0.736103260312762
ENST00000245543	ENSG00000125449	ARMC7	transcript	1.84928466666667	5.60087133333333	-1.59868396540487	0.572787754202599	1
ENST00000245544	ENSG00000125450	NUP85	transcript	1.060197	3.85733966666667	-1.86327382790845	0.906960163474968	1
ENST00000245551	ENSG00000125457	MIF4GD	transcript	0.000616666666666667	0.191392666666667	-8.27782897284722	0.0569334186438869	0.310231404110918
ENST00000245552	ENSG00000125458	NT5C	transcript	1.889687	7.86270533333333	-2.05687849609337	0.981355343427545	1
ENST00000245564	ENSG00000125459	MSTO1	transcript	0.086384	1.894419	-4.4548475234795	0.0988760966027333	0.432056606352263
ENST00000245615	ENSG00000125505	MBOAT7	transcript	11.26834	25.495233	-1.17795252279585	0.315959504374232	0.843494395450025
ENST00000245618	ENSG00000131037	EPS8L1	transcript	0	0	NA	1	1
ENST00000245620	ENSG00000204577	LILRB3	transcript	3.869363	25.8527596666667	-2.74015030493595	0.48569724675118	1
ENST00000245621	ENSG00000244482	LILRA6	transcript	0	1.517862	-Inf	4.23968195486107e-05	0.00227023367563034
ENST00000245663	ENSG00000130584	ZBTB46	transcript	0.0574753333333333	0.567996	-3.30486593675075	0.496430144647479	1
ENST00000245680	ENSG00000115084	SLC35F5	transcript	0.430716666666667	4.49912633333333	-3.38483382253547	0.145697538128877	0.543341036609429
ENST00000245787	ENSG00000125629	INSIG2	transcript	0.203559	4.61781833333333	-4.50369250387435	0.0127798447171821	0.126140739578081
ENST00000245796	ENSG00000125637	PSD4	transcript	15.394899	41.642466	-1.4356031028043	0.544063014100032	1
ENST00000245810	ENSG00000125650	PSPN	transcript	0	0	NA	1	1
ENST00000245812	ENSG00000125652	ALKBH7	transcript	6.05895166666667	22.1856263333333	-1.87248518107777	0.869896905483681	1
ENST00000245816	ENSG00000125656	CLPP	transcript	1.874885	12.1978226666667	-2.70174963439265	0.449490473819416	1
ENST00000245817	ENSG00000125657	TNFSF9	transcript	0.143004666666667	0.57785	-2.01463281511627	0.972626534696141	1
ENST00000245838	ENSG00000125676	THOC2	transcript	0.173732333333333	3.838322	-4.46553756129143	0.0115505366287438	0.118461178572422
ENST00000245857	ENSG00000125691	RPL23	transcript	0.0109403333333333	0.0553193333333333	-2.3381270750641	1	1
ENST00000245865	ENSG00000266173	STRADA	transcript	0.0226246666666667	0.169196333333333	-2.90272986206582	0.721840069267233	1
ENST00000245903	ENSG00000125726	CD70	transcript	0.141681	1.06423566666667	-2.90909945470205	0.560893736818643	1
ENST00000245907	ENSG00000125730	C3	transcript	0.098853	1.21787966666667	-3.62294303404744	0.102203232971829	0.440897285597176
ENST00000245908	ENSG00000125731	SH2D3A	transcript	1.83435133333333	4.32679733333333	-1.23802956188326	0.368189148203051	0.910313428758277
ENST00000245912	ENSG00000125735	TNFSF14	transcript	0.443981	1.196884	-1.43071349204374	0.595075568683429	1
ENST00000245923	ENSG00000125744	RTN2	transcript	0.281632	0.240844666666667	0.225708290453177	0.175540564040285	0.603605712492801
ENST00000245925	ENSG00000125746	EML2	transcript	0.00952633333333333	5.710641	-9.22751594640931	1.99146392263887e-06	0.000194071565185372
ENST00000245932	ENSG00000125753	VASP	transcript	53.8591896666667	288.721212	-2.42241267535219	0.616581878244577	1
ENST00000245934	ENSG00000125755	SYMPK	transcript	1.68076933333333	12.8660413333333	-2.93637457897318	0.290263360516861	0.801032745400576
ENST00000245957	ENSG00000089101	CFAP61	transcript	0	0	NA	1	1
ENST00000245960	ENSG00000101224	CDC25B	transcript	3.73923466666667	10.9508603333333	-1.55022929712766	0.56657238778996	1
ENST00000245983	ENSG00000125787	GNRH2	transcript	0	0.149363666666667	-Inf	0.167617514705541	0.589564480645664
ENST00000246006	ENSG00000125810	CD93	transcript	13.5954143333333	83.3534596666667	-2.61612196136746	0.445770574608332	1
ENST00000246012	ENSG00000125815	CST8	transcript	0	0	NA	1	1
ENST00000246015	ENSG00000125818	PSMF1	transcript	12.961211	15.4384396666667	-0.252326430259005	0.0528290438541432	0.296878172093514
ENST00000246020	ENSG00000125823	CSTL1	transcript	0	0	NA	1	1
ENST00000246024	ENSG00000125827	TMX4	transcript	2.20705833333333	29.906413	-3.76025821661793	0.0438437286939179	0.266437294064853
ENST00000246041	ENSG00000125843	AP5S1	transcript	0.215996	0.103666666666667	1.05905251593181	0.0307042196496496	0.216480504025228
ENST00000246043	ENSG00000125844	RRBP1	transcript	0	3.036983	-Inf	1.33403219855576e-09	4.00073365255421e-07
ENST00000246069	ENSG00000125868	DSTN	transcript	0.355768666666667	8.04664966666667	-4.49937686233907	0.010492015585427	0.111559902220659
ENST00000246070	ENSG00000125869	LAMP5	transcript	0.0698673333333333	0.968674666666667	-3.79332222971884	0.144844526029364	0.541285239878338
ENST00000246071	ENSG00000125870	SNRPB2	transcript	0.0435686666666667	2.14601966666667	-5.62222852406672	0.0101449698030517	0.109238860594954
ENST00000246080	ENSG00000125878	TCF15	transcript	0	0	NA	1	1
ENST00000246081	ENSG00000125879	OTOR	transcript	0	0	NA	1	1
ENST00000246090	ENSG00000125888	BANF2	transcript	0	0	NA	1	1
ENST00000246100	ENSG00000125898	FAM110A	transcript	0.021358	0.087879	-2.04074189612402	0.85883976158614	1
ENST00000246104	ENSG00000215397	SCRT2	transcript	0.0730406666666667	0.177772	-1.28325627175045	0.546009437343974	1
ENST00000246105	ENSG00000125903	DEFB129	transcript	0	0	NA	1	1
ENST00000246108	ENSG00000244588	RAD21L1	transcript	0	0	NA	1	1
ENST00000246112	ENSG00000104953	TLE6	transcript	0.00273	0.021196	-2.95681917623612	0.789291130137737	1
ENST00000246115	ENSG00000125910	S1PR4	transcript	101.072077666667	200.146917	-0.985674902025066	0.210231657949963	0.674455521316786
ENST00000246117	ENSG00000125912	NCLN	transcript	5.836998	15.241995	-1.38475326819871	0.459364093237686	1
ENST00000246139	ENSG00000125931	CITED1	transcript	0	0.0345833333333333	-Inf	0.487714312223248	1
ENST00000246149	ENSG00000131503	ANKHD1	transcript	0.0604463333333333	1.782932	-4.88245304179236	0.0511971229504532	0.291419206994042
ENST00000246151	ENSG00000057757	PITHD1	transcript	68.049975	23.0679006666667	1.56070791662479	0.000175197367516479	0.00677208435723014
ENST00000246163	ENSG00000125952	MAX	transcript	1.320136	11.3781923333333	-3.10751290486129	0.266270284998085	0.766512504158466
ENST00000246166	ENSG00000257365	FNTB	transcript	2.05155566666667	12.7074526666667	-2.63088465118693	0.569174446847759	1
ENST00000246174	ENSG00000125962	ARMCX5	transcript	0	0.0126936666666667	-Inf	0.4876941711639	1
ENST00000246186	ENSG00000125966	MMP24	transcript	0.260124	0.438217	-0.752445938909375	0.188780501560926	0.631814284790873
ENST00000246190	ENSG00000125967	NECAB3	transcript	0.658423	1.96112	-1.5745911781494	0.60274308602025	1
ENST00000246194	ENSG00000125970	RALY	transcript	2.23519866666667	34.2032196666667	-3.93565716696684	0.0491511502467199	0.284280180973789
ENST00000246199	ENSG00000125975	C20orf173	transcript	0	0	NA	1	1
ENST00000246229	ENSG00000126003	PLAGL2	transcript	2.08869566666667	15.2837073333333	-2.87132033200696	0.310056459144663	0.833034865145784
ENST00000246314	ENSG00000126070	AGO3	transcript	0	0	NA	1	1
ENST00000246337	ENSG00000126088	UROD	transcript	3.52256333333333	11.910477	-1.75753364195359	0.743276372709668	1
ENST00000246489	ENSG00000126214	KLC1	transcript	0.034732	4.829564	-7.11948365314861	0.00282018177145963	0.0474995494632579
ENST00000246505	ENSG00000126226	PCID2	transcript	0.0525863333333333	0.550387333333333	-3.38768745689447	0.312346970306944	0.837145536293586
ENST00000246515	ENSG00000126233	SLURP1	transcript	0.0129883333333333	0.0111076666666667	0.225660526973668	0.329680307113666	0.85978361460359
ENST00000246529	ENSG00000126243	LRFN3	transcript	0.077639	0.80193	-3.36862286897914	0.340087282633027	0.876177692137088
ENST00000246532	ENSG00000126246	IGFLR1	transcript	0.921055333333333	3.59188	-1.96337941693434	0.927837193220743	1
ENST00000246533	ENSG00000126247	CAPNS1	transcript	6.57906833333333	43.9785913333333	-2.74084619190827	0.722141860479412	1
ENST00000246535	ENSG00000126249	PDCD2L	transcript	0.084437	2.494796	-4.88490271924237	0.0226205051604846	0.180653427159664
ENST00000246548	ENSG00000126261	UBA2	transcript	0.212814666666667	8.35042533333333	-5.29418019749958	0.00295645949792626	0.0490718578111074
ENST00000246549	ENSG00000126262	FFAR2	transcript	18.8565753333333	133.70738	-2.82593950982897	0.358459587447352	0.896048325948918
ENST00000246551	ENSG00000126264	HCST	transcript	2.19280833333333	22.4096073333333	-3.35326574873559	0.15568670692704	0.566823432304801
ENST00000246553	ENSG00000126266	FFAR1	transcript	0.0152396666666667	0.0309733333333333	-1.02319530594906	0.588696385146936	1
ENST00000246554	ENSG00000126267	COX6B1	transcript	4.79023066666667	19.6745943333333	-2.03816685573752	0.991046910279339	1
ENST00000246635	ENSG00000171401	KRT13	transcript	0.007059	0.00708766666666667	-0.0058469341819237	0.618131332312614	1
ENST00000246639	ENSG00000197079	KRT35	transcript	0	0	NA	1	1
ENST00000246646	ENSG00000171360	KRT38	transcript	0	0	NA	1	1
ENST00000246657	ENSG00000126353	CCR7	transcript	3.80090366666667	37.9939573333333	-3.32135562060548	0.17113807456976	0.596106645515723
ENST00000246662	ENSG00000171403	KRT9	transcript	0	0	NA	1	1
ENST00000246672	ENSG00000126368	NR1D1	transcript	0.889609	4.12845133333333	-2.21435740994949	0.833014426024073	1
ENST00000246747	ENSG00000213465	ARL2	transcript	1.391894	7.06404033333333	-2.343444233716	0.683951893057093	1
ENST00000246784	ENSG00000126453	BCL2L12	transcript	0.029907	0.419810666666667	-3.81118371879676	0.2442757884313	0.725490117777291
ENST00000246785	ENSG00000126453	BCL2L12	transcript	0.184959666666667	2.579045	-3.80155433790126	0.233736160983151	0.712183093474717
ENST00000246792	ENSG00000126458	RRAS	transcript	2.61274033333333	11.2571876666667	-2.10721079537818	0.920004103478414	1
ENST00000246794	ENSG00000126460	PRRG2	transcript	0.281196666666667	0.284906666666667	-0.018909887703603	0.0788675818710168	0.376988208887233
ENST00000246801	ENSG00000126467	TSKS	transcript	0.0406776666666667	0.238748	-2.55317981621255	0.7220862544321	1
ENST00000246802	ENSG00000105373	NOP53	transcript	10.1851026666667	139.767771333333	-3.77849930399964	0.0438135244235793	0.266340292463635
ENST00000246841	ENSG00000126500	FLRT1	transcript	0.0362966666666667	0.0256236666666667	0.502360127648585	0.115389852992919	0.473592968221673
ENST00000246868	ENSG00000126524	SBDS	transcript	0.270535	6.614727	-4.61179445805284	0.00991817809254459	0.107621853522566
ENST00000246891	ENSG00000126545	CSN1S1	transcript	0	0	NA	1	1
ENST00000246895	ENSG00000126549	STATH	transcript	0	0	NA	1	1
ENST00000246896	ENSG00000126550	HTN1	transcript	0	0	NA	1	1
ENST00000246912	ENSG00000108788	MLX	transcript	0.006187	10.3438326666667	-10.7072431874091	3.54955876632868e-07	4.50635791635597e-05
ENST00000246914	ENSG00000126562	WNK4	transcript	0.00649133333333333	0.0580386666666667	-3.16042763014842	0.572321215193477	1
ENST00000246949	ENSG00000213918	DNASE1	transcript	0.312611666666667	1.60593466666667	-2.36096967587081	0.726442284926402	1
ENST00000246957	ENSG00000126602	TRAP1	transcript	0.712258333333333	4.61024866666667	-2.69437206743679	0.435338700346173	0.989951497404402
ENST00000247001	ENSG00000105705	SUGP1	transcript	0.616014333333333	6.32388166666667	-3.35977454719809	0.13862956954326	0.526461505720862
ENST00000247003	ENSG00000105671	DDX49	transcript	1.940162	13.275849	-2.77455510038738	0.412785593789987	0.96204080825866
ENST00000247005	ENSG00000130283	GDF1	transcript	0	0	NA	1	1
ENST00000247020	ENSG00000132581	SDF2	transcript	2.30794	20.3954046666667	-3.14356650849063	0.204671320402962	0.66282970596911
ENST00000247026	ENSG00000126653	NSRP1	transcript	0.0205236666666667	0.000304	6.07707336553305	0.0396440764233303	0.251470286877005
ENST00000247087	ENSG00000126705	AHDC1	transcript	0.359526666666667	2.25039866666667	-2.64600991624701	0.590462371609086	1
ENST00000247138	ENSG00000102100	SLC35A2	transcript	0.319184	0.190941666666667	0.741256376912179	0.0686735482359664	0.347002401838663
ENST00000247140	ENSG00000102103	PQBP1	transcript	0.370414333333333	7.096766	-4.25994990701733	0.075471623480476	0.367280067906721
ENST00000247153	ENSG00000126759	CFP	transcript	0.0105643333333333	0.122289666666667	-3.53302886959248	0.526704095508033	1
ENST00000247161	ENSG00000126767	ELK1	transcript	1.51899366666667	7.273886	-2.25961046068762	0.811389949537568	1
ENST00000247178	ENSG00000126775	ATG14	transcript	1.049786	4.44997666666667	-2.08370250843163	0.946949390314567	1
ENST00000247182	ENSG00000126778	SIX1	transcript	0	0.00302133333333333	-Inf	1	1
ENST00000247191	ENSG00000126787	DLGAP5	transcript	0.0293456666666667	0.231115333333333	-2.97739359015577	0.591399195783913	1
ENST00000247194	ENSG00000126790	L3HYPDH	transcript	0.518145666666667	1.580689	-1.60912389993023	0.725225344350732	1
ENST00000247207	ENSG00000126803	HSPA2	transcript	0.093978	0.379145333333333	-2.01235599542723	1	1
[truncated: 81,028 more rows]
