# Supplementary material for: Expression Profile and Potential Functions of Circulating Long Noncoding RNAs in Acute Ischemic Stroke in the Southern Chinese Han Population
Source: Front Mol Neurosci. 2019 Nov 29;12:290. doi: 10.3389/fnmol.2019.00290 (PMC6895137; doi:10.3389/fnmol.2019.00290)
Supplement: TABLE S4 — Demographic data of AIS patients and healthy controls. [file Table_4.XLSX]

## Sheet: Sheet1
healthy controls	age	Gender	Hypertension	Diabetes mellitus	Hyperlipidemia	D-Dimer	Homocystine				stroke patients	age	Gender	Hypertension	Diabetes mellitus	Hyperlipidemia	D-Dimer	Homocystine
1	75	female	no	no	no		11.99				1	73	female	yes	no	no	258	19.52
2	60	male	no	no	no		14.52				2	51	male	yes	no	no	51	15.39
3	71	male	no	yes	no		17.5				3	61	male	yes	no	no	164	12.4
4	69	male	no	no	no		12.51				4	60	male	yes	no	yes	319	27.19
5	69	male	no	no	no		12.51				5	52	male	no	no	no	56	13.73
6	73	male	no	no	no		11.99				6	51	female	no	no	no	140	9.91
7	63	male	no	no	no		14.29				7	75	female	yes	yes	no	720	14.9
8	62	male	no	no	yes		12.88				8	64	male	no	no	no	452	16.14
9	64	male	yes	no	no		7.74				9	61	female	yes	no	no	96	11.76
10	54	female	no	no	no		12.21				10	67	male	yes	no	yes	529	18.37
11	63	male	no	no	no		15.37				11	52	male	yes	yes	yes	77	9.8
12	53	male	no	no	yes		14.21				12	59	female	yes	no	no	193	13.9
13	62	male	no	no	no		7.8				13	59	male	yes	no	yes	343	21.2
14	63	male	no	no	no		10.22				14	71	female	yes	no	yes	280	19.49
15	66	male	no	no	no		9.24				15	72	female	yes	no	yes	76	17.01
16	64	male	no	no	no		14.65				16	74	female	yes	no	no	459	13.48
17	81	female	no	no	no		10.83				17	69	male	yes	no	no	145	15.23
18	60	female	no	no	yes		11.77				18	76	male	yes	yes	yes	579	13.43
19	69	male	no	no	yes		17.37				19	60	male	yes	no	yes	319	27.19
20	58	male	no	no	yes		11.35				20	76	female	yes	no	no	265	13.04
21	63	female	no	yes	yes		14.87				21	63	male	yes	no	yes	190	11.74
22	64	female	no	no	yes		8.8				22	77	female	yes	no	no	114	9.71
23	73	female	no	no	yes		16.51				23	64	male	yes	no	no	674	15.99
24	58	female	no	no	no		14				24	61	male	yes	no	no	146	11.96
25	62	female	no	no	no		18				25	52	male	no	no	no	56	13.73
26	55	female	no	no	no		12.98				26	67	male	yes	no	yes	529	16.37
27	58	female	no	no	no		10.56				27	71	female	yes	no	yes	280	19.49
28	63	female	no	no	no		15.68				28	72	female	yes	no	yes	76	17.01
29	64	female	no	no	yes		17.11				29	66	male	yes	no	no	134	16.71
30	58	female	no	no	no		12.51				30	61	male	no	no	no	303	34.4
31	62	female	no	no	no		11.64				31	72	male	no	no	no	84	16.22
32	61	male	yes	no	no		10.25				32	59	female	yes	no	no	193	13.9
		17	2	2	9								18	25	3	12
statistical analysis
age
Group Statistics
VAR00001		N	Mean	Std. Deviation	Std. Error Mean
VAR00002	healthy control	32	63.75	6.23725	1.1026
	stroke	32	64.625	8.02717	1.41902
Independent Samples Test
		Levene's Test for Equality of Variances		t-test for Equality of Means
		F	Sig.	t	df	Sig. (2-tailed)	Mean Difference	Std. Error Difference	95% Confidence Interval of the Difference
									Lower	Upper
VAR00002	Equal variances assumed	4.58382	0.0362143	-0.486913	62	0.628037	-0.875	1.79703	-4.46722	2.71722
	Equal variances not assumed			-0.486913	58.4329	0.628141	-0.875	1.79703	-4.47159	2.72159
Gender
	male	female	male%
healthy controls	17	15	0.53125
stroke patients	18	14	0.5625
sum	35	29	0.5469
group * gender Crosstabulation
Count
		gender		Total
		1	2
group	1	17	15	32
	2	18	14	32
Total		35	29	64
Chi-Square Tests
	Value	df	Asymp. Sig. (2-sided)	Exact Sig. (2-sided)	Exact Sig. (1-sided)
Pearson Chi-Square	.063a	1	0.801732
Continuity Correctionb	0	1	1
Likelihood Ratio	0.0630649	1	0.801716
Fisher's Exact Test				1	0.5
Linear-by-Linear Association	0.062069	1	0.803255
N of Valid Cases	64
a. 0 cells (0.0%) have expected count less than 5. The minimum expected count is 14.50.
b. Computed only for a 2x2 table
Hypertension
	yes	no	Hypertension%
healthy controls	2	30	0.0625
stroke patients	25	7	0.78125
sum	35	29	0.4219
group * hypertension Crosstabulation
			hypertension		Total
			1	2
group	1	Count	2	30	32
		% within group	0.0625	0.9375	1
		% within hypertension	0.0740741	0.810811	0.5
	2	Count	25	7	32
		% within group	0.78125	0.21875	1
		% within hypertension	0.925926	0.189189	0.5
Total		Count	27	37	64
		% within group	0.421875	0.578125	1
		% within hypertension	1	1	1
Chi-Square Tests
	Value	df	Asymp. Sig. (2-sided)	Exact Sig. (2-sided)	Exact Sig. (1-sided)
Pearson Chi-Square	33.890a	1	5.8321e-09
Continuity Correctionb	31.007	1	2.57099e-08
Likelihood Ratio	38.5707	1	5.28061e-10
Fisher's Exact Test				4.01273e-09	2.00637e-09
Linear-by-Linear Association	33.3604	1	7.65688e-09
N of Valid Cases	64
a. 0 cells (0.0%) have expected count less than 5. The minimum expected count is 13.50.
b. Computed only for a 2x2 table
Diabetes mellitus
	yes	no	Diabetes mellitus%
healthy controls	2	30	0.0625
stroke patients	3	29	0.0974
sum	5	59	0.0781
group * Diabetesmellitus Crosstabulation
			Diabetesmellitus		Total
			1.00	2.00
group	1.00	Count	2	30	32
		% within group	0.0625	0.9375	1
		% within Diabetesmellitus	0.4	0.508475	0.5
	2.00	Count	3	29	32
		% within group	0.09375	0.90625	1
		% within Diabetesmellitus	0.6	0.491525	0.5
Total		Count	5	59	64
		% within group	0.078125	0.921875	1
		% within Diabetesmellitus	1	1	1
Chi-Square Tests
	Value	df	Asymp. Sig. (2-sided)	Exact Sig. (2-sided)	Exact Sig. (1-sided)
Pearson Chi-Square	.217a	1	0.641374
Continuity Correctionb	0	1	1
Likelihood Ratio	0.218305	1	0.640334
Fisher's Exact Test				1	0.5
Linear-by-Linear Association	0.213559	1	0.643992
N of Valid Cases	64
a. 2 cells (50.0%) have expected count less than 5. The minimum expected count is 2.50.
b. Computed only for a 2x2 table
Hyperlipidemia
	yes	no	Hyperlipidemia %
healthy controls	9	23	0.2813
stroke patients	12	20	0.375
sum	21	43	0.3281
group * hyperlipidemia Crosstabulation
			hyperlipidemia		Total
			1	2
group	1	Count	9	23	32
		% within group	0.28125	0.71875	1
		% within hyperlipidemia	0.428571	0.534884	0.5
		% of Total	0.140625	0.359375	0.5
	2	Count	12	20	32
		% within group	0.375	0.625	1
		% within hyperlipidemia	0.571429	0.465116	0.5
		% of Total	0.1875	0.3125	0.5
Total		Count	21	43	64
		% within group	0.328125	0.671875	1
		% within hyperlipidemia	1	1	1
		% of Total	0.328125	0.671875	1
Chi-Square Tests
	Value	df	Asymp. Sig. (2-sided)	Exact Sig. (2-sided)	Exact Sig. (1-sided)
Pearson Chi-Square	.638a	1	0.424482
Continuity Correctionb	0.283499	1	0.594417
Likelihood Ratio	0.639514	1	0.423887
Fisher's Exact Test				0.595035	0.297517
Linear-by-Linear Association	0.627907	1	0.428124
N of Valid Cases	64
a. 0 cells (0.0%) have expected count less than 5. The minimum expected count is 10.50.
b. Computed only for a 2x2 table
Homocystine
Group Statistics
group		N	Mean	Std. Deviation	Std. Error Mean
homocystine	healthy controls	32	12.9331	2.78705	0.492685
	stroke	32	16.2597	5.33554	0.943199
Independent Samples Test
		Levene's Test for Equality of Variances		t-test for Equality of Means
		F	Sig.	t	df	Sig. (2-tailed)	Mean Difference	Std. Error Difference	95% Confidence Interval of the Difference
									Lower	Upper
homocystine	Equal variances assumed	3.82288	0.0550685	-3.1261	62	0.00269572	-3.32656	1.06413	-5.45372	-1.19941
	Equal variances not assumed			-3.1261	46.7448	0.00304334	-3.32656	1.06413	-5.46762	-1.18551
