# Supplementary material for: Expression Profile and Potential Functions of Circulating Long Noncoding RNAs in Acute Ischemic Stroke in the Southern Chinese Han Population
Source: Front Mol Neurosci. 2019 Nov 29;12:290. doi: 10.3389/fnmol.2019.00290 (PMC6895137; doi:10.3389/fnmol.2019.00290)
Supplement: TABLE S5 — Statistical analysis of lncRNA-C14orf64 qRT-PCR data. [file Table_5.XLSX]

## Sheet: Sheet1
sample	ΔCт		ΔΔCт
c1	2.46324	4.48225	2.01902	4.05307				c1	2.46324	4.48225	2.01902	4.05307				s1	4.48225	4.48225	0	1						c1	2.30636	6.5	4.19364	18.2984					c1	18.2984			s1	5.68749
c2	3.29998	4.48225	1.18227	2.26934				c2	3.29998	4.48225	1.18227	2.26934				s2	3.40671	4.48225	1.07554	2.10752						c2	1.84829	6.5	4.65171	25.1365					c2	25.1365			s2	11.7293
c3	3.05043	4.48225	1.43182	2.69788				c3	3.05043	4.48225	1.43182	2.69788				s3	2.46541	4.48225	2.01684	4.04697						c3	4.57582	6.5	1.92418	3.79521					c3	3.79521			s3	3.82253
c4	3.10074	4.48225	1.38152	2.60542				c4	3.10074	4.48225	1.38152	2.60542				s4	3.38354	4.48225	1.09871	2.14164						c4	3.4347	6.5	3.0653	8.37044					c4	8.37044			s4	7.5918
c5	2.27607	4.48225	2.20619	4.61455				c5	2.27607	4.48225	2.20619	4.61455				s5	4.54187	4.48225	-0.0596118	0.959522						c5	2.86078	6.5	3.63922	12.4599					c5	12.4599			s5	6.39019
c6	3.66253	4.48225	0.819728	1.76507				c6	3.66253	4.48225	0.819728	1.76507				s6	2.02701	4.48225	2.45524	5.48406						c6	3.77054	6.5	2.72946	6.63206					c6	6.63206			s6	5.82621
c7	3.31041	4.48225	1.17184	2.25299				c7	3.31041	4.48225	1.17184	2.25299				s7	2.55364	4.48225	1.92861	3.80689						c7	2.45031	6.5	4.04969	16.5607					c7	16.5607			s7	5.89571
c8	4.41718	4.48225	0.0650749	1.04614				c8	4.41718	4.48225	0.0650749	1.04614				s8	4.25988	4.48225	0.222378	1.16666						c8	4.17313	6.5	2.32687	5.01714					c8	5.01714			s8	6.24407
s1	4.48225	4.48225	0	1				c9	6.10199	8.16758	2.06559	4.18604				s9	6.67863	8.16758	1.48894	2.80684						s1	3.99221	6.5	2.50779	5.68749					c9	19.1317			s9	6.45498
s2	3.40671	4.48225	1.07554	2.10752				c10	4.80182	8.16758	3.36576	10.3085				s10	6.17155	8.16758	1.99602	3.98899						s2	2.94795	6.5	3.55205	11.7293					c10	13.2879			s10	8.31397
s3	2.46541	4.48225	2.01684	4.04697				c11	6.3569	8.16758	1.81068	3.50808				s11	6.29371	8.16758	1.87387	3.66514						s3	4.56547	6.5	1.93453	3.82253					c11	6.40428			s11	3.70004
s4	3.38354	4.48225	1.09871	2.14164				c12	3.23044	8.16758	4.93714	30.6357				s12	6.27288	8.16758	1.8947	3.71845						s4	3.57556	6.5	2.92444	7.5918					c12	24.5876			s12	9.64247
s5	4.54187	4.48225	-0.0596118	0.959522				c13	7.01988	8.16758	1.1477	2.2156				s13	7.14967	8.16758	1.01791	2.02499						s5	3.82414	6.5	2.67586	6.39019					c13	9.10007			s13	4.16011
s6	2.02701	4.48225	2.45524	5.48406				c14	8.11603	8.16758	0.0515509	1.03638				s14	8.16758	8.16758	0	1						s6	3.95744	6.5	2.54256	5.82621					c14	9.08325			s14	13.8842
s7	2.55364	4.48225	1.92861	3.80689				c15	5.90204	8.16758	2.26553	4.80833				s15	7.04575	8.16758	1.12182	2.17622						s7	3.94034	6.5	2.55966	5.89571					c15	14.5054			s15	7.25256
s8	4.25988	4.48225	0.222378	1.16666				c16	6.93643	8.16758	1.23115	2.34754				s16	7.14692	8.16758	1.02066	2.02884						s8	3.85751	6.5	2.64249	6.24407					c16	11.8727			s16	8.9505
c9	6.10199	8.16758	2.06559	4.18604				c17	4.414	8.86153	4.44753	21.8192				s17	6.9251	8.86153	1.93642	3.82756						c9	4.74211	9	4.25789	19.1317					c17	17.9723			s17	5.58458
c10	4.80182	8.16758	3.36576	10.3085				c18	4.6935	8.86153	4.16802	17.9763				s18	8.29353	8.86153	0.567995	1.48246						c10	5.26796	9	3.73204	13.2879					c18	4.10261			s18	5.3949
c11	6.3569	8.16758	1.81068	3.50808				c19	5.37415	8.86153	3.48738	11.2151				s19	8.49955	8.86153	0.361975	1.28518						c11	6.32096	9	2.67904	6.40428					c19	5.37725			s19	2.04959
c12	3.23044	8.16758	4.93714	30.6357				c20	5.18371	8.86153	3.67781	12.7977				s20	7.01694	8.86153	1.84459	3.59151						c12	4.38014	9	4.61986	24.5876					c20	27.5605			s20	12.9279
c13	7.01988	8.16758	1.1477	2.2156				c21	4.77058	8.86153	4.09095	17.0411				s21	8.86153	8.86153	0	1						c13	5.81412	9	3.18588	9.10007					c21	16.018			s21	2.01275
c14	8.11603	8.16758	0.0515509	1.03638				c22	5.5953	8.86153	3.26623	9.62126				s22	5.7078	8.86153	3.15372	8.89948						c14	5.81679	9	3.18321	9.08325					c22	8.72569			s22	6.74543
c15	5.90204	8.16758	2.26553	4.80833				c23	5.392	8.86153	3.46953	11.0772				s23	5.55241	8.86153	3.30912	9.91161						c15	5.14148	9	3.85852	14.5054					c23	25.4009			s23	13.2267
c16	6.93643	8.16758	1.23115	2.34754				c24	6.16803	8.86153	2.6935	6.46879				s24	5.21634	8.86153	3.64518	12.5115						c16	5.43042	9	3.56958	11.8727					c24	15.5129			s24	10.9102
s9	6.67863	8.16758	1.48894	2.80684				c25	4.73986	6.70986	1.97	3.91767				s25	6.26768	6.70986	0.44218	1.35866						s9	6.30959	9	2.69041	6.45498					c25	7.34622			s25	3.47512
s10	6.17155	8.16758	1.99602	3.98899				c26	5.24776	6.70986	1.4621	2.75508				s26	4.26705	6.70986	2.4428	5.43697						s10	5.94446	9	3.05554	8.31397					c26	6.45466			s26	3.0779
s11	6.29371	8.16758	1.87387	3.66514				c27	4.59341	6.70986	2.11645	4.33624				s27	4.32095	6.70986	2.38891	5.2376						s11	7.11246	9	1.88754	3.70004					c27	4.42195			s27	6.85575
s12	6.27288	8.16758	1.8947	3.71845				c28	4.89508	6.70986	1.81478	3.51805				s28	4.50451	6.70986	2.20534	4.61184						s12	5.7306	9	3.2694	9.64247					c28	5.0874			s28	9.16616
s13	7.14967	8.16758	1.01791	2.02499				c29	5.65748	6.70986	1.05238	2.07395				s29	6.16383	6.70986	0.54603	1.46006						s13	6.94338	9	2.05662	4.16011					c29	3.5236			s29	4.91209
s14	8.16758	8.16758	0	1				c30	4.65043	6.70986	2.05942	4.1682				s30	6.70986	6.70986	0	1						s14	5.20463	9	3.79537	13.8842					c30	7.7551			s30	3.38813
s15	7.04575	8.16758	1.12182	2.17622				c31	4.16638	6.70986	2.54348	5.82993				s31	5.59525	6.70986	1.1146	2.16535						s15	6.14151	9	2.85849	7.25256					c31	5.05932			s31	5.26652
s16	7.14692	8.16758	1.02066	2.02884				c32	4.56533	6.70986	2.14452	4.42146				s32	3.57422	6.70986	3.13564	8.78862						s16	5.83803	9	3.16197	8.9505					c32	7.10156			s32	4.31769
c17	4.414	8.86153	4.44753	21.8192																						c17	4.83229	9	4.16771	17.9723
c18	4.6935	8.86153	4.16802	17.9763																						c18	6.96346	9	2.03654	4.10261
c19	5.37415	8.86153	3.48738	11.2151																						c19	6.57313	9	2.42687	5.37725
c20	5.18371	8.86153	3.67781	12.7977																						c20	4.21547	9	4.78453	27.5605
c21	4.77058	8.86153	4.09095	17.0411																						c21	4.99838	9	4.00162	16.018					Group Statistics
c22	5.5953	8.86153	3.26623	9.62126																						c22	5.87473	9	3.12527	8.72569					VAR00001		N	Mean	Std. Deviation	Std. Error Mean
c23	5.392	8.86153	3.46953	11.0772																						c23	4.33319	9	4.66681	25.4009					VAR00002	1.00	32	11.6145	7.12678	1.25985
c24	6.16803	8.86153	2.6935	6.46879																						c24	5.04461	9	3.95539	15.5129						2.00	32	6.7143	3.203	0.566217
s17	6.9251	8.86153	1.93642	3.82756																						s17	6.51855	9	2.48145	5.58458
s18	8.29353	8.86153	0.567995	1.48246																						s18	6.5684	9	2.4316	5.3949
s19	8.49955	8.86153	0.361975	1.28518																						s19	7.96467	9	1.03533	2.04959
s20	7.01694	8.86153	1.84459	3.59151																						s20	5.30758	9	3.69242	12.9279
s21	8.86153	8.86153	0	1																						s21	7.99083	9	1.00917	2.01275					Independent Samples Test
s22	4.7078	8.86153	4.15372	17.799																						s22	6.24609	9	2.75391	6.74543							Levene's Test for Equality of Variances		t-test for Equality of Means
s23	5.55241	8.86153	3.30912	9.91161																						s23	5.27461	9	3.72539	13.2267							F	Sig.	t	df	Sig. (2-tailed)	Mean Difference	Std. Error Difference	95% Confidence Interval of the Difference
s24	5.21634	8.86153	3.64518	12.5115																						s24	5.5524	9	3.4476	10.9102														Lower	Upper
c25	4.73986	6.70986	1.97	3.91767																						c25	5.123	8	2.877	7.34622					VAR00002	Equal variances assumed	21.9877	1.55254e-05	3.54767	62	0.000747165	4.90018	1.38124	2.13912	7.66124
c26	5.24776	6.70986	1.4621	2.75508																						c26	5.30966	8	2.69034	6.45466						Equal variances not assumed			3.54767	43.0324	0.000953576	4.90018	1.38124	2.11471	7.68565
c27	4.59341	6.70986	2.11645	4.33624																						c27	5.85532	8	2.14468	4.42195
c28	4.89508	6.70986	1.81478	3.51805																						c28	5.65307	8	2.34693	5.0874
c29	5.65748	6.70986	1.05238	2.07395																						c29	6.18295	8	1.81705	3.5236
c30	4.65043	6.70986	2.05942	4.1682																						c30	5.04486	8	2.95514	7.7551
c31	4.16638	6.70986	2.54348	5.82993																						c31	5.66106	8	2.33894	5.05932
c32	4.56533	6.70986	2.14452	4.42146																						c32	5.17186	8	2.82814	7.10156
s25	6.26768	6.70986	0.44218	1.35866																						s25	6.20294	8	1.79706	3.47512
s26	4.26705	6.70986	2.4428	5.43697																						s26	6.37805	8	1.62195	3.0779
s27	4.32095	6.70986	2.38891	5.2376																						s27	5.22269	8	2.77731	6.85575
s28	4.50451	6.70986	2.20534	4.61184																						s28	4.80368	8	3.19632	9.16616
s29	6.16383	6.70986	0.54603	1.46006																						s29	5.70366	8	2.29634	4.91209
s30	6.70986	6.70986	0	1																						s30	6.23951	8	1.76049	3.38813
s31	5.59525	6.70986	1.1146	2.16535																						s31	5.60315	8	2.39685	5.26652
s32	3.57422	6.70986	3.13564	8.78862																						s32	5.88974	8	2.11026	4.31769
