# Supplementary material for: Expression Profile and Potential Functions of Circulating Long Noncoding RNAs in Acute Ischemic Stroke in the Southern Chinese Han Population
Source: Front Mol Neurosci. 2019 Nov 29;12:290. doi: 10.3389/fnmol.2019.00290 (PMC6895137; doi:10.3389/fnmol.2019.00290)
Supplement: TABLE S6 — QRT-PCR data of lncRNA-AC136007.2 and statistical analysis. [file Table_6.XLSX]

## Sheet: Sheet1
	Sample Name	Cт	Cт Mean	Cт SD	ΔCт Mean			Sample Name	Cт	Cт Mean	Cт SD	ΔCт Mean			Sample Name	Cт	Cт Mean	Cт SD	ΔCт Mean			Sample Name	Cт	Cт Mean	Cт SD	ΔCт Mean			7.85249			10.9719
	control1	25.8807	25.0638	0.723369				control9	21.9641	21.5453	0.55367				control17	21.8031	21.8513	0.101716				control25	23.933	24.1528	0.359251				7.72381			9.20706
	control1	24.5046	25.0638	0.723369				control9	20.9176	21.5453	0.55367				control17	21.9681	21.8513	0.101716				control25	23.9579	24.1528	0.359251				8.52623			11.534
	control1	24.806	25.0638	0.723369				control9	21.7542	21.5453	0.55367				control17	21.7826	21.8513	0.101716				control25	24.5673	24.1528	0.359251				7.2394			12.0121
	control2	24.3535	24.3008	0.281893				control10	22.1819	22.1102	0.13678				control18	19.9372	20.0022	0.3188				control26	23.8428	23.1905	0.564936				9.19344			4.31185
	control2	24.5526	24.3008	0.281893				control10	22.1962	22.1102	0.13678				control18	19.7209	20.0022	0.3188				control26	22.8593	23.1905	0.564936				9.81853	8.39232		10.3565	9.73223
	control2	23.9963	24.3008	0.281893				control10	21.9525	22.1102	0.13678				control18	20.3485	20.0022	0.3188				control26	22.8695	23.1905	0.564936
	control3	21.6119	21.4466	0.186214				control11	21.1516	21.2126	0.0829453				control19	20.2902	20.5105	0.194151				control27	26.9023	24.9092	3.73733
	control3	21.4831	21.4466	0.186214				control11	21.3071	21.2126	0.0829453				control19	20.5848	20.5105	0.194151				control27	27.2275	24.9092	3.73733
	control3	21.2448	21.4466	0.186214				control11	21.1792	21.2126	0.0829453				control19	20.6566	20.5105	0.194151				control27	20.5978	24.9092	3.73733
	control4	20.9484	20.6489	0.27575				control12	21.2014	21.2255	0.354632				control20	21.4708	21.2497	0.754923				control28	19.7007	19.8576	0.142324							9.73223
	control4	20.5925	20.6489	0.27575				control12	21.5916	21.2255	0.354632				control20	20.4089	21.2497	0.754923				control28	19.8936	19.8576	0.142324
	control4	20.4057	20.6489	0.27575				control12	20.8836	21.2255	0.354632				control20	21.8694	21.2497	0.754923				control28	19.9785	19.8576	0.142324
	control5	25.3265	24.3704	1.89177				control13	22.87	22.5721	0.545206				control21	21.2397	21.1988	0.246708				control29	24.8653	24.1628	0.677192
	control5	25.5933	24.3704	1.89177				control13	22.9035	22.5721	0.545206				control21	21.4225	21.1988	0.246708				control29	23.5141	24.1628	0.677192
	control5	22.1914	24.3704	1.89177				control13	21.9428	22.5721	0.545206				control21	20.9342	21.1988	0.246708				control29	24.1092	24.1628	0.677192
	control6	20.3864	19.843	0.47914				control14	22.5499	22.0848	0.476423				control22	21.2622	21.7121	0.458309				control30	19.0066	19.2602	0.219968
	control6	19.481	19.843	0.47914				control14	21.5978	22.0848	0.476423				control22	21.6956	21.7121	0.458309				control30	19.3984	19.2602	0.219968
	control6	19.6617	19.843	0.47914				control14	22.1067	22.0848	0.476423				control22	22.1784	21.7121	0.458309				control30	19.3757	19.2602	0.219968
	control7	21.3283	22.0109	0.593253				control15	22.4412	22.141	0.802981				control23	20.7469	20.5047	0.252408				control31	29.4112	26.1521	5.15512
	control7	22.3025	22.0109	0.593253				control15	22.7506	22.141	0.802981				control23	20.5241	20.5047	0.252408				control31	28.8364	26.1521	5.15512
	control7	22.4019	22.0109	0.593253				control15	21.2311	22.141	0.802981				control23	20.2432	20.5047	0.252408				control31	20.2088	26.1521	5.15512
	control8	21.0002	20.4547	0.533489				control16	22.2547	22.1045	0.285365				control24	21.1629	21.032	0.479092				control32	19.2965	19.65	0.36538
	control8	19.934	20.4547	0.533489				control16	21.7755	22.1045	0.285365				control24	20.501	21.032	0.479092				control32	19.6272	19.65	0.36538
	control8	20.43	20.4547	0.533489				control16	22.2835	22.1045	0.285365				control24	21.432	21.032	0.479092				control32	20.0262	19.65	0.36538
	stroke1	19.939	18.8914	0.916206				stroke9	20.3284	19.7346	0.645612				stroke17	19.9613	20.2089	0.215933				stroke25	16.5629	17.0658	0.43942
	stroke1	18.2396	18.8914	0.916206				stroke9	19.0473	19.7346	0.645612				stroke17	20.3581	20.2089	0.215933				stroke25	17.2592	17.0658	0.43942
	stroke1	18.4957	18.8914	0.916206				stroke9	19.828	19.7346	0.645612				stroke17	20.3074	20.2089	0.215933				stroke25	17.3753	17.0658	0.43942
	stroke2	21.0669	20.8568	0.210197				stroke10	23.6026	23.45	0.13728				stroke18	18.7251	18.5904	0.361459				stroke26	19.2025	19.5927	0.360004
	stroke2	20.8568	20.8568	0.210197				stroke10	23.4109	23.45	0.13728				stroke18	18.8652	18.5904	0.361459				stroke26	19.9119	19.5927	0.360004
	stroke2	20.6466	20.8568	0.210197				stroke10	23.3366	23.45	0.13728				stroke18	18.181	18.5904	0.361459				stroke26	19.6637	19.5927	0.360004
	stroke3	21.2078	21.3594	0.148047				stroke11	20.9637	20.9478	0.870475				stroke19	22.3668	22.0507	0.440563				stroke27	29.0479	25.5774	5.42915
	stroke3	21.5036	21.3594	0.148047				stroke11	21.8102	20.9478	0.870475				stroke19	21.5474	22.0507	0.440563				stroke27	28.3634	25.5774	5.42915
	stroke3	21.3668	21.3594	0.148047				stroke11	20.0694	20.9478	0.870475				stroke19	22.2378	22.0507	0.440563				stroke27	19.3208	25.5774	5.42915
	stroke4	18.6759	19.2282	0.533242				stroke12	21.7868	22.0005	0.185143				stroke20	19.2856	19.5479	0.234438				stroke28	17.9608	17.7482	0.202767
	stroke4	19.2685	19.2282	0.533242				stroke12	22.111	22.0005	0.185143				stroke20	19.6208	19.5479	0.234438				stroke28	17.7267	17.7482	0.202767
	stroke4	19.7401	19.2282	0.533242				stroke12	22.1038	22.0005	0.185143				stroke20	19.7372	19.5479	0.234438				stroke28	17.557	17.7482	0.202767
	stroke5	18.8905	19.1868	0.293061				stroke13	19.8816	20.282	1.51263				stroke21	19.9809	20.2236	0.324216				stroke29	16.9213	17.3922	0.572293
	stroke5	19.1934	19.1868	0.293061				stroke13	21.9546	20.282	1.51263				stroke21	20.0981	20.2236	0.324216				stroke29	17.226	17.3922	0.572293
	stroke5	19.4765	19.1868	0.293061				stroke13	19.0098	20.282	1.51263				stroke21	20.5918	20.2236	0.324216				stroke29	18.0291	17.3922	0.572293
	stroke6	18.6128	18.7469	0.570267				stroke14	19.7161	19.1854	0.747318				stroke22	18.7379	19.2184	0.476603				stroke30	36.9615	22.99	12.1312
	stroke6	18.2557	18.7469	0.570267				stroke14	18.3308	19.1854	0.747318				stroke22	19.2262	19.2184	0.476603				stroke30	15.1299	22.99	12.1312
	stroke6	19.3723	18.7469	0.570267				stroke14	19.5094	19.1854	0.747318				stroke22	19.691	19.2184	0.476603				stroke30	16.8786	22.99	12.1312
	stroke7	19.0433	18.9463	0.106236				stroke15	19.0342	19.1011	0.0619809				stroke23	18.5175	18.802	0.265037				stroke31	30.464	25.3892	7.08656
	stroke7	18.9629	18.9463	0.106236				stroke15	19.1123	19.1011	0.0619809				stroke23	18.8467	18.802	0.265037				stroke31	28.411	25.3892	7.08656
	stroke7	18.8327	18.9463	0.106236				stroke15	19.1567	19.1011	0.0619809				stroke23	19.0419	18.802	0.265037				stroke31	17.2927	25.3892	7.08656
	stroke8	21.1344	20.7189	0.431926				stroke16	20.0419	20.1943	0.215847				stroke24	19.5962	19.2625	0.321208				stroke32	18.9189	18.9942	0.273117
	stroke8	20.2723	20.7189	0.431926				stroke16	20.4413	20.1943	0.215847				stroke24	18.9555	19.2625	0.321208				stroke32	18.7666	18.9942	0.273117
	stroke8	20.7501	20.7189	0.431926				stroke16	20.0997	20.1943	0.215847				stroke24	19.2356	19.2625	0.321208				stroke32	19.297	18.9942	0.273117
	control1	31.6705	32.4635	0.691879	7.39975			control9	30.099	30.103	0.116879	8.55765			control17	29.2958	28.9233	0.407925	7.07208			control25	31.9463	32.0053	0.123255	7.85249
	control1	32.7761	32.4635	0.691879	7.39975			control9	30.2218	30.103	0.116879	8.55765			control17	28.4874	28.9233	0.407925	7.07208			control25	31.9226	32.0053	0.123255	7.85249
	control1	32.9439	32.4635	0.691879	7.39975			control9	29.9881	30.103	0.116879	8.55765			control17	28.9869	28.9233	0.407925	7.07208			control25	32.1469	32.0053	0.123255	7.85249
	control2	32.1161	31.6909	0.601618	7.39009			control10	29.0928	29.5264	0.417742	7.41624			control18	27.4285	27.0063	0.429075	7.00412			control26	30.627	30.9143	0.348993	7.72381
	control2	31.0025	31.6909	0.601618	7.39009			control10	29.5602	29.5264	0.417742	7.41624			control18	26.5707	27.0063	0.429075	7.00412			control26	31.3027	30.9143	0.348993	7.72381
	control2	31.954	31.6909	0.601618	7.39009			control10	29.9263	29.5264	0.417742	7.41624			control18	27.0198	27.0063	0.429075	7.00412			control26	30.8133	30.9143	0.348993	7.72381
	control3	30.0692	30.3101	0.240824	8.86348			control11	28.1331	28.6572	0.559998	7.44457			control19	29.7649	29.9963	0.215763	9.4858			control27	17.678	22.1671	6.8441	-2.74206	8.39232	mean replace
	control3	30.3102	30.3101	0.240824	8.86348			control11	28.5912	28.6572	0.559998	7.44457			control19	30.032	29.9963	0.215763	9.4858			control27	18.779	22.1671	6.8441	-2.74206	8.39232
	control3	30.5508	30.3101	0.240824	8.86348			control11	29.2473	28.6572	0.559998	7.44457			control19	30.192	29.9963	0.215763	9.4858			control27	30.0444	22.1671	6.8441	-2.74206	8.39232
	control4	28.5784	28.7727	0.209573	8.12379			control12	29.2636	29.5669	0.27258	8.34137			control20	29.16	29.3594	0.183081	8.10972			control28	28.2764	28.3838	0.118704	8.52623
	control4	28.7448	28.7727	0.209573	8.12379			control12	29.6456	29.5669	0.27258	8.34137			control20	29.5198	29.3594	0.183081	8.10972			control28	28.5113	28.3838	0.118704	8.52623
	control4	28.9948	28.7727	0.209573	8.12379			control12	29.7914	29.5669	0.27258	8.34137			control20	29.3984	29.3594	0.183081	8.10972			control28	28.3638	28.3838	0.118704	8.52623
	control5	31.2198	31.2925	0.0914182	6.92212			control13	31.5492	30.9781	0.575573	8.40604			control21	27.9599	28.71	0.658619	7.51125			control29	31.3402	31.4022	0.216508	7.2394
	control5	31.3952	31.2925	0.0914182	6.92212			control13	30.3981	30.9781	0.575573	8.40604			control21	28.9766	28.71	0.658619	7.51125			control29	31.643	31.4022	0.216508	7.2394
	control5	31.2627	31.2925	0.0914182	6.92212			control13	30.9871	30.9781	0.575573	8.40604			control21	29.1935	28.71	0.658619	7.51125			control29	31.2235	31.4022	0.216508	7.2394
	control6	28.2573	28.1787	0.298666	8.33564			control14	28.7975	29.3337	0.487661	7.24886			control22	28.3334	28.9168	0.698641	7.20475			control30	28.0857	28.4537	0.3771	9.19344
	control6	28.4301	28.1787	0.298666	8.33564			control14	29.4528	29.3337	0.487661	7.24886			control22	28.726	28.9168	0.698641	7.20475			control30	28.8393	28.4537	0.3771	9.19344
	control6	27.8485	28.1787	0.298666	8.33564			control14	29.7507	29.3337	0.487661	7.24886			control22	29.691	28.9168	0.698641	7.20475			control30	28.4359	28.4537	0.3771	9.19344
	control7	30.0981	29.7907	0.400736	7.77981			control15	29.1985	30.003	1.02477	7.86201			control23	28.4941	28.9261	0.377463	8.42144			control31	18.5949	22.2603	5.91259	-3.89181	8.39232	mean replace
	control7	29.9366	29.7907	0.400736	7.77981			control15	31.1567	30.003	1.02477	7.86201			control23	29.0921	28.9261	0.377463	8.42144			control31	19.1048	22.2603	5.91259	-3.89181	8.39232
	control7	29.3375	29.7907	0.400736	7.77981			control15	29.6537	30.003	1.02477	7.86201			control23	29.1921	28.9261	0.377463	8.42144			control31	29.0812	22.2603	5.91259	-3.89181	8.39232
	control8	29.7159	29.1937	0.458	8.73892			control16	29.9118	30.3682	0.466054	8.26362			control24	28.8891	28.7427	0.168938	7.71072			control32	29.4403	29.4685	0.460205	9.81853
	control8	29.0047	29.1937	0.458	8.73892			control16	30.3494	30.3682	0.466054	8.26362			control24	28.5579	28.7427	0.168938	7.71072			control32	29.9422	29.4685	0.460205	9.81853
	control8	28.8603	29.1937	0.458	8.73892			control16	30.8433	30.3682	0.466054	8.26362			control24	28.7811	28.7427	0.168938	7.71072			control32	29.023	29.4685	0.460205	9.81853
	stroke1	29.3935	27.7714	1.57457	8.87998			stroke9	29.9475	29.9515	0.206139	10.2169			stroke17	31.3582	31.1925	0.215512	10.9836			stroke25	27.8093	28.0377	0.283448	10.9719
	stroke1	26.2491	27.7714	1.57457	8.87998			stroke9	29.7474	29.9515	0.206139	10.2169			stroke17	30.9489	31.1925	0.215512	10.9836			stroke25	28.355	28.0377	0.283448	10.9719
	stroke1	27.6716	27.7714	1.57457	8.87998			stroke9	30.1596	29.9515	0.206139	10.2169			stroke17	31.2705	31.1925	0.215512	10.9836			stroke25	27.9489	28.0377	0.283448	10.9719
	stroke2	29.4563	28.6194	0.85952	7.76263			stroke10	31.9318	32.0017	0.071029	8.55169			stroke18	27.9801	28.7241	0.644826	10.1337			stroke26	28.1154	28.7998	0.598339	9.20706
	stroke2	28.6629	28.6194	0.85952	7.76263			stroke10	32.0738	32.0017	0.071029	8.55169			stroke18	29.0712	28.7241	0.644826	10.1337			stroke26	29.06	28.7998	0.598339	9.20706
	stroke2	27.7389	28.6194	0.85952	7.76263			stroke10	31.9996	32.0017	0.071029	8.55169			stroke18	29.1211	28.7241	0.644826	10.1337			stroke26	29.2239	28.7998	0.598339	9.20706
	stroke3	31.2733	30.9353	0.332168	9.57593			stroke11	30.9821	31.0594	0.0949717	10.1117			stroke19	31.1014	30.2105	1.03729	8.15987			stroke27	20.8234	24.3881	5.51556	-1.18926	9.73223	mean replace
	stroke3	30.9233	30.9353	0.332168	9.57593			stroke11	31.0308	31.0594	0.0949717	10.1117			stroke19	29.0717	30.2105	1.03729	8.15987			stroke27	21.5998	24.3881	5.51556	-1.18926	9.73223
	stroke3	30.6093	30.9353	0.332168	9.57593			stroke11	31.1654	31.0594	0.0949717	10.1117			stroke19	30.4585	30.2105	1.03729	8.15987			stroke27	30.7411	24.3881	5.51556	-1.18926	9.73223
	stroke4	30.685	30.4955	0.482568	11.2673			stroke12	31.2778	31.3079	0.163708	9.30739			stroke20	28.6271	28.8134	0.1901	9.26557			stroke28	27.6567	29.2822	1.56413	11.534
	stroke4	29.9469	30.4955	0.482568	11.2673			stroke12	31.4846	31.3079	0.163708	9.30739			stroke20	28.806	28.8134	0.1901	9.26557			stroke28	29.4133	29.2822	1.56413	11.534
	stroke4	30.8545	30.4955	0.482568	11.2673			stroke12	31.1614	31.3079	0.163708	9.30739			stroke20	29.0071	28.8134	0.1901	9.26557			stroke28	30.7767	29.2822	1.56413	11.534
	stroke5	29.9172	29.754	0.639629	10.5672			stroke13	31.0675	31.0853	0.154754	10.8033			stroke21	29.5053	29.9427	0.379417	9.71914			stroke29	29.3399	29.4042	0.058033	12.0121
	stroke5	30.2962	29.754	0.639629	10.5672			stroke13	30.9401	31.0853	0.154754	10.8033			stroke21	30.182	29.9427	0.379417	9.71914			stroke29	29.4526	29.4042	0.058033	12.0121
	stroke5	29.0485	29.754	0.639629	10.5672			stroke13	31.2481	31.0853	0.154754	10.8033			stroke21	30.1409	29.9427	0.379417	9.71914			stroke29	29.4201	29.4042	0.058033	12.0121
	stroke6	28.0902	28.3634	0.302225	9.61646			stroke14	28.9146	28.8865	0.0615143	9.70107			stroke22	28.8848	29.1655	0.251194	9.94714			stroke30	28.431	27.3019	1.45756	4.31185
	stroke6	28.688	28.3634	0.302225	9.61646			stroke14	28.816	28.8865	0.0615143	9.70107			stroke22	29.2425	29.1655	0.251194	9.94714			stroke30	27.8182	27.3019	1.45756	4.31185
	stroke6	28.3119	28.3634	0.302225	9.61646			stroke14	28.929	28.8865	0.0615143	9.70107			stroke22	29.3692	29.1655	0.251194	9.94714			stroke30	25.6564	27.3019	1.45756	4.31185
	stroke7	28.3126	29.0443	0.64079	10.098			stroke15	35.4909	30.738	4.15933	11.6369			stroke23	28.392	28.3465	0.342266	9.54447			stroke31	21.2132	23.5471	4.28735	-1.84216	9.73223	mean replace
	stroke7	29.5051	29.0443	0.64079	10.098			stroke15	27.7638	30.738	4.15933	11.6369			stroke23	28.6638	28.3465	0.342266	9.54447			stroke31	20.9329	23.5471	4.28735	-1.84216	9.73223
	stroke7	29.3154	29.0443	0.64079	10.098			stroke15	28.9592	30.738	4.15933	11.6369			stroke23	27.9838	28.3465	0.342266	9.54447			stroke31	28.495	23.5471	4.28735	-1.84216	9.73223
	stroke8	30.012	29.8955	0.271033	9.17657			stroke16	29.7523	29.9804	0.220504	9.78606			stroke24	28.2656	30.0609	3.82142	10.7985			stroke32	29.2659	29.3506	0.0768277	10.3565
	stroke8	30.0889	29.8955	0.271033	9.17657			stroke16	29.9965	29.9804	0.220504	9.78606			stroke24	34.4494	30.0609	3.82142	10.7985			stroke32	29.3703	29.3506	0.0768277	10.3565
	stroke8	29.5857	29.8955	0.271033	9.17657			stroke16	30.1924	29.9804	0.220504	9.78606			stroke24	27.4677	30.0609	3.82142	10.7985			stroke32	29.4157	29.3506	0.0768277	10.3565
Sample Name	Cт	Cт Mean	Cт SD	ΔCт Mean			Sample Name	Cт	Cт Mean	Cт SD	ΔCт Mean			Sample Name	Cт	Cт Mean	Cт SD	ΔCт Mean			Sample Name	Cт	Cт Mean	Cт SD	ΔCт Mean
control1	25.8807	25.0638	0.723369				control9	21.9641	21.5453	0.55367				control17	21.8031	21.8513	0.101716				control25	23.933	24.1528	0.359251
control2	24.3535	24.3008	0.281893				control10	22.1819	22.1102	0.13678				control18	19.9372	20.0022	0.3188				control26	23.8428	23.1905	0.564936
control3	21.6119	21.4466	0.186214				control11	21.1516	21.2126	0.0829453				control19	20.2902	20.5105	0.194151				control27	26.9023	24.9092	3.73733
control4	20.9484	20.6489	0.27575				control12	21.2014	21.2255	0.354632				control20	21.4708	21.2497	0.754923				control28	19.7007	19.8576	0.142324
control5	22.1914	24.3704	1.89177				control13	21.9428	22.5721	0.545206				control21	20.9342	21.1988	0.246708				control29	24.1092	24.1628	0.677192
control6	19.6617	19.843	0.47914				control14	22.1067	22.0848	0.476423				control22	22.1784	21.7121	0.458309				control30	19.3757	19.2602	0.219968
control7	21.3283	22.0109	0.593253				control15	22.4412	22.141	0.802981				control23	20.7469	20.5047	0.252408				control31	29.4112	26.1521	5.15512
control8	20.43	20.4547	0.533489				control16	22.2835	22.1045	0.285365				control24	21.432	21.032	0.479092				control32	20.0262	19.65	0.36538
stroke1	18.4957	18.8914	0.916206				stroke9	19.828	19.7346	0.645612				stroke17	20.3074	20.2089	0.215933				stroke25	17.3753	17.0658	0.43942
stroke2	21.0669	20.8568	0.210197				stroke10	23.6026	23.45	0.13728				stroke18	18.7251	18.5904	0.361459				stroke26	19.2025	19.5927	0.360004
stroke3	21.3668	21.3594	0.148047				stroke11	20.0694	20.9478	0.870475				stroke19	22.2378	22.0507	0.440563				stroke27	19.3208	25.5774	5.42915
stroke4	18.6759	19.2282	0.533242				stroke12	21.7868	22.0005	0.185143				stroke20	19.2856	19.5479	0.234438				stroke28	17.9608	17.7482	0.202767
stroke5	19.4765	19.1868	0.293061				stroke13	19.0098	20.282	1.51263				stroke21	20.5918	20.2236	0.324216				stroke29	18.0291	17.3922	0.572293
stroke6	18.6128	18.7469	0.570267				stroke14	19.7161	19.1854	0.747318				stroke22	18.7379	19.2184	0.476603				stroke30	36.9615	22.99	12.1312
stroke7	18.8327	18.9463	0.106236				stroke15	19.1567	19.1011	0.0619809				stroke23	19.0419	18.802	0.265037				stroke31	17.2927	25.3892	7.08656
stroke8	20.7501	20.7189	0.431926				stroke16	20.0997	20.1943	0.215847				stroke24	19.2356	19.2625	0.321208				stroke32	19.297	18.9942	0.273117
control1	32.9439	32.4635	0.691879	7.39975			control9	29.9881	30.103	0.116879	8.55765			control17	28.9869	28.9233	0.407925	7.07208			control25	32.1469	32.0053	0.123255	7.85249
control2	32.1161	31.6909	0.601618	7.39009			control10	29.0928	29.5264	0.417742	7.41624			control18	27.4285	27.0063	0.429075	7.00412			control26	30.627	30.9143	0.348993	7.72381
control3	30.5508	30.3101	0.240824	8.86348			control11	29.2473	28.6572	0.559998	7.44457			control19	30.192	29.9963	0.215763	9.4858			control27	30.0444	22.1671	6.8441	-2.74206
control4	28.9948	28.7727	0.209573	8.12379			control12	29.7914	29.5669	0.27258	8.34137			control20	29.3984	29.3594	0.183081	8.10972			control28	28.3638	28.3838	0.118704	8.52623
control5	31.2627	31.2925	0.0914182	6.92212			control13	30.9871	30.9781	0.575573	8.40604			control21	29.1935	28.71	0.658619	7.51125			control29	31.2235	31.4022	0.216508	7.2394
control6	27.8485	28.1787	0.298666	8.33564			control14	29.7507	29.3337	0.487661	7.24886			control22	29.691	28.9168	0.698641	7.20475			control30	28.4359	28.4537	0.3771	9.19344
control7	30.0981	29.7907	0.400736	7.77981			control15	29.1985	30.003	1.02477	7.86201			control23	28.4941	28.9261	0.377463	8.42144			control31	18.5949	22.2603	5.91259	-3.89181
control8	28.8603	29.1937	0.458	8.73892			control16	30.8433	30.3682	0.466054	8.26362			control24	28.7811	28.7427	0.168938	7.71072			control32	29.023	29.4685	0.460205	9.81853
stroke1	27.6716	27.7714	1.57457	8.87998			stroke9	30.1596	29.9515	0.206139	10.2169			stroke17	31.2705	31.1925	0.215512	10.9836			stroke25	27.9489	28.0377	0.283448	10.9719
stroke2	29.4563	28.6194	0.85952	7.76263			stroke10	31.9318	32.0017	0.071029	8.55169			stroke18	27.9801	28.7241	0.644826	10.1337			stroke26	28.1154	28.7998	0.598339	9.20706
stroke3	30.6093	30.9353	0.332168	9.57593			stroke11	31.1654	31.0594	0.0949717	10.1117			stroke19	30.4585	30.2105	1.03729	8.15987			stroke27	30.7411	24.3881	5.51556	-1.18926
stroke4	30.685	30.4955	0.482568	11.2673			stroke12	31.2778	31.3079	0.163708	9.30739			stroke20	28.6271	28.8134	0.1901	9.26557			stroke28	27.6567	29.2822	1.56413	11.534
stroke5	29.9172	29.754	0.639629	10.5672			stroke13	31.0675	31.0853	0.154754	10.8033			stroke21	29.5053	29.9427	0.379417	9.71914			stroke29	29.3399	29.4042	0.058033	12.0121
stroke6	28.3119	28.3634	0.302225	9.61646			stroke14	28.929	28.8865	0.0615143	9.70107			stroke22	29.3692	29.1655	0.251194	9.94714			stroke30	25.6564	27.3019	1.45756	4.31185
stroke7	28.3126	29.0443	0.64079	10.098			stroke15	35.4909	30.738	4.15933	11.6369			stroke23	28.392	28.3465	0.342266	9.54447			stroke31	21.2132	23.5471	4.28735	-1.84216
stroke8	29.5857	29.8955	0.271033	9.17657			stroke16	30.1924	29.9804	0.220504	9.78606			stroke24	27.4677	30.0609	3.82142	10.7985			stroke32	29.4157	29.3506	0.0768277	10.3565
control1	31.6705	32.4635	0.691879	7.39975	12.0121	4.6123	24.4591
control2	32.1161	31.6909	0.601618	7.39009	12.0121	4.62196	24.6235
control3	30.5508	30.3101	0.240824	8.86348	12.0121	3.14857	8.86778
control4	28.9948	28.7727	0.209573	8.12379	12.0121	3.88826	14.8075
control5	31.2627	31.2925	0.0914182	6.92212	12.0121	5.08993	34.0582
control6	27.8485	28.1787	0.298666	8.33564	12.0121	3.67641	12.7853
control7	30.0981	29.7907	0.400736	7.77981	12.0121	4.23224	18.7945
control8	28.8603	29.1937	0.458	8.73892	12.0121	3.27313	9.66739
control9	29.9881	30.103	0.116879	8.55765	12.0121	3.4544	10.9617
control10	29.0928	29.5264	0.417742	7.41624	12.0121	4.59581	24.1812
control11	29.2473	28.6572	0.559998	7.44457	12.0121	4.56748	23.711
control12	29.7914	29.5669	0.27258	8.34137	12.0121	3.67068	12.7346
control13	30.9871	30.9781	0.575573	8.40604	12.0121	3.60601	12.1763
control14	29.7507	29.3337	0.487661	7.24886	12.0121	4.76319	27.1558
control15	29.1985	30.003	1.02477	7.86201	12.0121	4.15004	17.7536
control16	30.8433	30.3682	0.466054	8.26362	12.0121	3.74843	13.4397
control17	28.9869	28.9233	0.407925	7.07208	12.0121	4.93997	30.6959
control18	27.4285	27.0063	0.429075	7.00412	12.0121	5.00793	32.1764
control19	30.192	29.9963	0.215763	9.4858	12.0121	2.52625	5.76074
control20	29.3984	29.3594	0.183081	8.10972	12.0121	3.90233	14.9526
control21	29.1935	28.71	0.658619	7.51125	12.0121	4.5008	22.64
control22	29.691	28.9168	0.698641	7.20475	12.0121	4.8073	27.9989
control23	28.4941	28.9261	0.377463	8.42144	12.0121	3.59061	12.0471
control24	28.7811	28.7427	0.168938	7.71072	12.0121	4.30133	19.7165
control25	32.1469	32.0053	0.123255	7.85249	12.0121	4.15956	17.8712
control26	30.627	30.9143	0.348993	7.72381	12.0121	4.28824	19.5384
control27	30.0444	22.1671	6.8441	8.39232	12.0121	3.61973	12.2927
control28	28.3638	28.3838	0.118704	8.52623	12.0121	3.48582	11.2031
control29	31.2235	31.4022	0.216508	7.2394	12.0121	4.77265	27.3345
control30	28.4359	28.4537	0.3771	9.19344	12.0121	2.81861	7.05482
control31	18.5949	22.2603	5.91259	8.39232	12.0121	3.61973	12.2927
control32	29.023	29.4685	0.460205	9.81853	12.0121	2.19352	4.5742
stroke1	27.6716	27.7714	1.57457	8.87998	12.0121	3.13207	8.76691
stroke2	29.4563	28.6194	0.85952	7.76263	12.0121	4.24943	19.0197
stroke3	30.6093	30.9353	0.332168	9.57593	12.0121	2.43612	5.41185
stroke4	30.685	30.4955	0.482568	11.2673	12.0121	0.744773	1.67571
stroke5	29.9172	29.754	0.639629	10.5672	12.0121	1.44487	2.72238
stroke6	28.3119	28.3634	0.302225	9.61646	12.0121	2.39559	5.26193
stroke7	28.3126	29.0443	0.64079	10.098	12.0121	1.91402	3.76859
stroke8	29.5857	29.8955	0.271033	9.17657	12.0121	2.83548	7.13779
stroke9	30.1596	29.9515	0.206139	10.2169	12.0121	1.79512	3.47045
stroke10	31.9318	32.0017	0.071029	8.55169	12.0121	3.46036	11.0071
stroke11	31.1654	31.0594	0.0949717	10.1117	12.0121	1.9004	3.73317
stroke12	31.2778	31.3079	0.163708	9.30739	12.0121	2.70466	6.51903
stroke13	31.0675	31.0853	0.154754	10.8033	12.0121	1.20878	2.31142
stroke14	28.929	28.8865	0.0615143	9.70107	12.0121	2.31099	4.96222
stroke15	35.4909	30.738	4.15933	11.6369	12.0121	0.375138	1.29696
stroke16	30.1924	29.9804	0.220504	9.78606	12.0121	2.22599	4.67832
stroke17	31.2705	31.1925	0.215512	10.9836	12.0121	1.02847	2.03986
stroke18	27.9801	28.7241	0.644826	10.1337	12.0121	1.87837	3.67659
stroke19	30.4585	30.2105	1.03729	8.15987	12.0121	3.85219	14.4419
stroke20	28.6271	28.8134	0.1901	9.26557	12.0121	2.74648	6.71076
stroke21	29.5053	29.9427	0.379417	9.71914	12.0121	2.29291	4.90045
stroke22	29.3692	29.1655	0.251194	9.94714	12.0121	2.06491	4.18409
stroke23	28.392	28.3465	0.342266	9.54447	12.0121	2.46758	5.53116
stroke24	27.4677	30.0609	3.82142	10.7985	12.0121	1.21358	2.31913
stroke25	27.9489	28.0377	0.283448	10.9719	12.0121	1.04013	2.05641
stroke26	28.1154	28.7998	0.598339	9.20706	12.0121	2.805	6.98857
stroke27	30.7411	24.3881	5.51556	9.73223	12.0121	2.27982	4.85618
stroke28	27.6567	29.2822	1.56413	11.534	12.0121	0.478011	1.39282
stroke29	29.3399	29.4042	0.058033	12.0121	12.0121	0	1
stroke30	25.6564	27.3019	1.45756	10.95	12.0121	1.06205	2.0879
stroke31	21.2132	23.5471	4.28735	9.73223	12.0121	2.27982	4.85618
stroke32	29.4157	29.3506	0.0768277	10.3565	12.0121	1.65559	3.15052
Group Statistics
group		N	Mean	Std. Deviation	Std. Error Mean
expression	control	32	17.7602	8.03458	1.42033
	stroke	32	5.0605	3.85578	0.681613
Independent Samples Test
		Levene's Test for Equality of Variances		t-test for Equality of Means
		F	Sig.	t	df	Sig. (2-tailed)	Mean Difference	Std. Error Difference	95% Confidence Interval of the Difference
									Lower	Upper
expression	Equal variances assumed	22.6499	1.20515e-05	8.0612	62	3.09914e-11	12.6997	1.57541	9.55052	15.8489
	Equal variances not assumed			8.0612	44.5596	3.01178e-10	12.6997	1.57541	9.52581	15.8736
