# Supplementary material for: Expression Profile and Potential Functions of Circulating Long Noncoding RNAs in Acute Ischemic Stroke in the Southern Chinese Han Population
Source: Front Mol Neurosci. 2019 Nov 29;12:290. doi: 10.3389/fnmol.2019.00290 (PMC6895137; doi:10.3389/fnmol.2019.00290)
Supplement: TABLE S7 — QRT-PCR data of lncRNA-C14orf64. [file Table_7.XLSX]

## Sheet: Sheet1
Sample Name	Target Name	Cт	Cт Mean	ΔCт Mean			Sample Name	Target Name	Cт	Cт Mean	ΔCт Mean	ΔCт SE				Sample Name	Target Name	Cт	Cт Mean	ΔCт Mean				Sample Name	Target Name	Cт	Cт Mean	ΔCт Mean
c1	GAPDH	27.2681	27.0948	2.46324			c9	C140rf64	31.6924	31.8297	6.10199	0.411431				c17	GAPDH	25.1583	24.3221	4.414				c25	GAPDH	24.1799	24.1556	4.73986
c1	GAPDH	27.0266	27.0948	2.46324			c9	C140rf64	32.4286	31.8297	6.10199	0.411431				c17	GAPDH	22.3638	24.3221	4.414				c25	GAPDH	24.2146	24.1556	4.73986
c1	GAPDH	26.9896	27.0948	2.46324			c9	C140rf64	31.368	31.8297	6.10199	0.411431				c17	GAPDH	25.4443	24.3221	4.414				c25	GAPDH	24.0722	24.1556	4.73986
c2	GAPDH	26.4566	26.2729	3.29998			c10	C140rf64	31.3361	31.4356	4.80182	0.44045				c18	GAPDH	23.426	23.0396	4.6935				c26	GAPDH	24.6728	24.7036	5.24776
c2	GAPDH	25.8005	26.2729	3.29998			c10	C140rf64	31.5238	31.4356	4.80182	0.44045				c18	GAPDH	22.0922	23.0396	4.6935				c26	GAPDH	24.822	24.7036	5.24776
c2	GAPDH	26.5618	26.2729	3.29998			c10	C140rf64	31.4468	31.4356	4.80182	0.44045				c18	GAPDH	23.6007	23.0396	4.6935				c26	GAPDH	24.6162	24.7036	5.24776
c3	GAPDH	25.1557	25.1769	3.05043			c11	C140rf64	29.4202	29.2596	6.3569	0.344069				c19	GAPDH	19.4546	20.3806	5.37415				c27	GAPDH	24.4024	24.4264	4.59341
c3	GAPDH	25.5591	25.1769	3.05043			c11	C140rf64	29.5979	29.2596	6.3569	0.344069				c19	GAPDH	20.9514	20.3806	5.37415				c27	GAPDH	24.4052	24.4264	4.59341
c3	GAPDH	24.816	25.1769	3.05043			c11	C140rf64	28.7608	29.2596	6.3569	0.344069				c19	GAPDH	20.7359	20.3806	5.37415				c27	GAPDH	24.4718	24.4264	4.59341
c4	GAPDH	22.9769	23.2928	3.10074			c12	C140rf64	26.6459	26.9577	3.23044	0.436314				c20	GAPDH	20.0302	19.727	5.18371				c28	GAPDH	24.0876	24.2764	4.89508
c4	GAPDH	23.7411	23.2928	3.10074			c12	C140rf64	27.6595	26.9577	3.23044	0.436314				c20	GAPDH	19.7999	19.727	5.18371				c28	GAPDH	24.374	24.2764	4.89508
c4	GAPDH	23.1605	23.2928	3.10074			c12	C140rf64	26.5677	26.9577	3.23044	0.436314				c20	GAPDH	19.351	19.727	5.18371				c28	GAPDH	24.3677	24.2764	4.89508
c5	GAPDH	27.3127	27.2847	2.27607			c13	C140rf64	28.0009	28.0989	7.01988	0.280653				c21	GAPDH	24.5116	24.2301	4.77058				c29	GAPDH	24.9678	24.9409	5.65748
c5	GAPDH	27.1568	27.2847	2.27607			c13	C140rf64	27.9385	28.0989	7.01988	0.280653				c21	GAPDH	24.364	24.2301	4.77058				c29	GAPDH	24.9327	24.9409	5.65748
c5	GAPDH	27.3846	27.2847	2.27607			c13	C140rf64	28.3575	28.0989	7.01988	0.280653				c21	GAPDH	23.8146	24.2301	4.77058				c29	GAPDH	24.9223	24.9409	5.65748
c6	GAPDH	23.0185	23.0017	3.66253			c14	C140rf64	29.9411	30.1327	8.11603	0.191596				c22	GAPDH	19.3658	18.2319	5.5953				c30	GAPDH	24.3241	24.434	4.65043
c6	GAPDH	22.9308	23.0017	3.66253			c14	C140rf64	30.4592	30.1327	8.11603	0.191596				c22	GAPDH	17.4116	18.2319	5.5953				c30	GAPDH	24.4017	24.434	4.65043
c6	GAPDH	23.0558	23.0017	3.66253			c14	C140rf64	29.9977	30.1327	8.11603	0.191596				c22	GAPDH	17.9183	18.2319	5.5953				c30	GAPDH	24.5764	24.434	4.65043
c7	GAPDH	24.0101	23.9976	3.31041			c15	C140rf64	27.5661	27.7804	5.90204	0.306347				c23	GAPDH	20.7848	19.5699	5.392				c31	GAPDH	25.2475	25.2094	4.16638
c7	GAPDH	23.9038	23.9976	3.31041			c15	C140rf64	27.7598	27.7804	5.90204	0.306347				c23	GAPDH	18.7362	19.5699	5.392				c31	GAPDH	25.1521	25.2094	4.16638
c7	GAPDH	24.0789	23.9976	3.31041			c15	C140rf64	28.0153	27.7804	5.90204	0.306347				c23	GAPDH	19.1887	19.5699	5.392				c31	GAPDH	25.2285	25.2094	4.16638
c8	GAPDH	23.531	23.459	4.41718			c16	C140rf64	27.5176	27.7429	6.93643	0.180508				c24	GAPDH	17.9812	18.3302	6.16803				c32	GAPDH	25.4986	25.4603	4.56533
c8	GAPDH	23.4284	23.459	4.41718			c16	C140rf64	27.814	27.7429	6.93643	0.180508				c24	GAPDH	18.5528	18.3302	6.16803				c32	GAPDH	25.3575	25.4603	4.56533
c8	GAPDH	23.4174	23.459	4.41718			c16	C140rf64	27.897	27.7429	6.93643	0.180508				c24	GAPDH	18.4566	18.3302	6.16803				c32	GAPDH	25.5249	25.4603	4.56533
s1	GAPDH	20.2748	20.3706	4.48225			s9	C140rf64	28.9093	29.8823	6.67863	0.59024				s17	GAPDH	17.5506	17.5639	6.9251				s25	GAPDH	21.9056	22.0396	6.26768
s1	GAPDH	20.4664	20.3706	4.48225			s9	C140rf64	30.6136	29.8823	6.67863	0.59024				s17	GAPDH	17.5684	17.5639	6.9251				s25	GAPDH	21.8698	22.0396	6.26768
s1	GAPDH	Undetermined	20.3706	4.48225			s9	C140rf64	30.1241	29.8823	6.67863	0.59024				s17	GAPDH	17.5726	17.5639	6.9251				s25	GAPDH	22.3433	22.0396	6.26768
s2	GAPDH	21.1414	21.0919	3.40671			s10	C140rf64	28.031	28.8654	6.17155	0.471031				s18	GAPDH	19.1692	18.8087	8.29353				s26	GAPDH	26.4844	26.6469	4.26705
s2	GAPDH	20.9717	21.0919	3.40671			s10	C140rf64	28.9383	28.8654	6.17155	0.471031				s18	GAPDH	18.2784	18.8087	8.29353				s26	GAPDH	26.6606	26.6469	4.26705
s2	GAPDH	21.1625	21.0919	3.40671			s10	C140rf64	29.6268	28.8654	6.17155	0.471031				s18	GAPDH	18.9786	18.8087	8.29353				s26	GAPDH	26.7958	26.6469	4.26705
s3	GAPDH	21.9526	21.943	2.46541			s11	C140rf64	29.1707	29.0563	6.29371	0.174278				s19	GAPDH	19.4685	19.1599	8.49955				s27	GAPDH	23.8876	23.712	4.32095
s3	GAPDH	21.9613	21.943	2.46541			s11	C140rf64	28.9244	29.0563	6.29371	0.174278				s19	GAPDH	18.4859	19.1599	8.49955				s27	GAPDH	23.7054	23.712	4.32095
s3	GAPDH	21.915	21.943	2.46541			s11	C140rf64	29.0738	29.0563	6.29371	0.174278				s19	GAPDH	19.5255	19.1599	8.49955				s27	GAPDH	23.543	23.712	4.32095
s4	GAPDH	21.286	21.0296	3.38354			s12	C140rf64	28.0351	28.5914	6.27288	0.562427				s20	GAPDH	16.6418	16.6411	7.01694				s28	GAPDH	25.2813	25.3633	4.50451
s4	GAPDH	20.932	21.0296	3.38354			s12	C140rf64	28.3713	28.5914	6.27288	0.562427				s20	GAPDH	15.7416	16.6411	7.01694				s28	GAPDH	25.3656	25.3633	4.50451
s4	GAPDH	20.8708	21.0296	3.38354			s12	C140rf64	29.3676	28.5914	6.27288	0.562427				s20	GAPDH	17.5398	16.6411	7.01694				s28	GAPDH	25.443	25.3633	4.50451
s5	GAPDH	21.3943	21.2451	4.54187			s13	C140rf64	27.8942	28.4993	7.14967	0.377638				s21	GAPDH	15.9921	16.0841	8.86153				s29	GAPDH	23.011	22.96	6.16383
s5	GAPDH	20.8748	21.2451	4.54187			s13	C140rf64	29.1305	28.4993	7.14967	0.377638				s21	GAPDH	15.4178	16.0841	8.86153				s29	GAPDH	22.9315	22.96	6.16383
s5	GAPDH	21.4661	21.2451	4.54187			s13	C140rf64	28.4732	28.4993	7.14967	0.377638				s21	GAPDH	16.8423	16.0841	8.86153				s29	GAPDH	22.9374	22.96	6.16383
s6	GAPDH	23.9075	21.9297	2.02701			s14	C140rf64	29.8273	29.9072	8.16758	0.123111				s22	GAPDH	17.3552	17.4335	4.0078				s30	GAPDH	22.282	22.4297	6.70986
s6	GAPDH	20.6357	21.9297	2.02701			s14	C140rf64	29.9722	29.9072	8.16758	0.123111				s22	GAPDH	17.3446	17.4335	4.0078				s30	GAPDH	22.4428	22.4297	6.70986
s6	GAPDH	21.2458	21.9297	2.02701			s14	C140rf64	29.9221	29.9072	8.16758	0.123111				s22	GAPDH	17.6007	17.4335	4.0078				s30	GAPDH	22.5642	22.4297	6.70986
s7	GAPDH	21.298	21.5437	2.55364			s15	C140rf64	28.6024	28.1616	7.04575	0.260752				s23	GAPDH	17.1973	17.0819	5.55241				s31	GAPDH	22.2712	22.171	5.59525
s7	GAPDH	21.2977	21.5437	2.55364			s15	C140rf64	27.7915	28.1616	7.04575	0.260752				s23	GAPDH	17.0989	17.0819	5.55241				s31	GAPDH	22.2164	22.171	5.59525
s7	GAPDH	22.0354	21.5437	2.55364			s15	C140rf64	28.091	28.1616	7.04575	0.260752				s23	GAPDH	16.9494	17.0819	5.55241				s31	GAPDH	22.0254	22.171	5.59525
s8	GAPDH	21.1735	21.0191	4.25988			s16	C140rf64	27.5538	28.0391	7.14692	0.308598				s24	GAPDH	19.2884	19.1961	5.21634				s32	GAPDH	24.4885	24.6065	3.57422
s8	GAPDH	20.9481	21.0191	4.25988			s16	C140rf64	28.0721	28.0391	7.14692	0.308598				s24	GAPDH	18.3813	19.1961	5.21634				s32	GAPDH	24.6037	24.6065	3.57422
s8	GAPDH	20.9356	21.0191	4.25988			s16	C140rf64	28.4915	28.0391	7.14692	0.308598				s24	GAPDH	19.9185	19.1961	5.21634				s32	GAPDH	24.7272	24.6065	3.57422
c1	C140rf64	29.327	29.558				c9	GAPDH	25.2697	25.7277						c17	C140rf64	28.9537	28.7361					c25	lnc c14orf64	28.7711	28.8954
c1	C140rf64	29.2743	29.558				c9	GAPDH	25.7219	25.7277						c17	C140rf64	28.0866	28.7361					c25	lnc c14orf64	28.8952	28.8954
c1	C140rf64	30.0728	29.558				c9	GAPDH	26.1915	25.7277						c17	C140rf64	29.168	28.7361					c25	lnc c14orf64	29.0199	28.8954
c2	C140rf64	29.3959	29.5729				c10	GAPDH	25.9641	26.6338						c18	C140rf64	28.0841	27.7331					c26	lnc c14orf64	30.1075	29.9514
c2	C140rf64	29.9002	29.5729				c10	GAPDH	27.4552	26.6338						c18	C140rf64	27.8824	27.7331					c26	lnc c14orf64	29.9229	29.9514
c2	C140rf64	29.4227	29.5729				c10	GAPDH	26.482	26.6338						c18	C140rf64	27.2329	27.7331					c26	lnc c14orf64	29.8238	29.9514
c3	C140rf64	28.5708	28.2274				c11	GAPDH	23.0369	22.9028						c19	C140rf64	25.4158	25.7548					c27	lnc c14orf64	28.9688	29.0198
c3	C140rf64	27.8136	28.2274				c11	GAPDH	23.2192	22.9028						c19	C140rf64	25.8943	25.7548					c27	lnc c14orf64	29.0936	29.0198
c3	C140rf64	28.2977	28.2274				c11	GAPDH	22.4521	22.9028						c19	C140rf64	25.9542	25.7548					c27	lnc c14orf64	28.9972	29.0198
c4	C140rf64	26.1124	26.3936				c12	GAPDH	23.2119	23.7273						c20	C140rf64	25.9129	24.9107					c28	lnc c14orf64	29.201	29.1715
c4	C140rf64	26.6761	26.3936				c12	GAPDH	24.0166	23.7273						c20	C140rf64	24.4229	24.9107					c28	lnc c14orf64	29.175	29.1715
c4	C140rf64	26.3922	26.3936				c12	GAPDH	23.9533	23.7273						c20	C140rf64	24.3964	24.9107					c28	lnc c14orf64	29.1386	29.1715
c5	C140rf64	29.8217	29.5608				c13	GAPDH	20.7771	21.0791						c21	C140rf64	28.9708	29.0006					c29	lnc c14orf64	30.7132	30.5984
c5	C140rf64	29.8004	29.5608				c13	GAPDH	21.5718	21.0791						c21	C140rf64	29.0399	29.0006					c29	lnc c14orf64	30.7642	30.5984
c5	C140rf64	29.0603	29.5608				c13	GAPDH	20.8882	21.0791						c21	C140rf64	28.9912	29.0006					c29	lnc c14orf64	30.3179	30.5984
c6	C140rf64	26.9298	26.6642				c14	GAPDH	21.8559	22.0166						c22	C140rf64	23.6689	23.8272					c30	lnc c14orf64	28.7233	29.0845
c6	C140rf64	26.301	26.6642				c14	GAPDH	21.997	22.0166						c22	C140rf64	24.1237	23.8272					c30	lnc c14orf64	29.4019	29.0845
c6	C140rf64	26.7618	26.6642				c14	GAPDH	22.197	22.0166						c22	C140rf64	23.6891	23.8272					c30	lnc c14orf64	29.1282	29.0845
c7	C140rf64	27.389	27.308				c15	GAPDH	22.374	21.8784						c23	C140rf64	24.33	24.9619					c31	lnc c14orf64	29.6168	29.3757
c7	C140rf64	27.2899	27.308				c15	GAPDH	21.4148	21.8784						c23	C140rf64	25.688	24.9619					c31	lnc c14orf64	29.1772	29.3757
c7	C140rf64	27.2451	27.308				c15	GAPDH	21.8463	21.8784						c23	C140rf64	24.8677	24.9619					c31	lnc c14orf64	29.3332	29.3757
c8	C140rf64	27.6624	27.8761				c16	GAPDH	20.561	20.8064						c24	C140rf64	23.7332	24.4983					c32	lnc c14orf64	29.9063	30.0257
c8	C140rf64	27.9531	27.8761				c16	GAPDH	20.8162	20.8064						c24	C140rf64	24.8181	24.4983					c32	lnc c14orf64	30.2122	30.0257
c8	C140rf64	28.0128	27.8761				c16	GAPDH	21.0422	20.8064						c24	C140rf64	24.9434	24.4983					c32	lnc c14orf64	29.9586	30.0257
s1	C140rf64	24.2045	24.8529				s9	GAPDH	22.7964	23.2037						s17	C140rf64	24.4523	24.489					s25	lnc c14orf64	28.3138	28.3072
s1	C140rf64	26.3863	24.8529				s9	GAPDH	23.0191	23.2037						s17	C140rf64	24.5555	24.489					s25	lnc c14orf64	28.301	28.3072
s1	C140rf64	23.9678	24.8529				s9	GAPDH	23.7956	23.2037						s17	C140rf64	24.459	24.489					s25	lnc c14orf64	28.3069	28.3072
s2	C140rf64	24.5305	24.4986				s10	GAPDH	22.5148	22.6938						s18	C140rf64	27.0851	27.1022					s26	lnc c14orf64	31.0839	30.914
s2	C140rf64	24.4649	24.4986				s10	GAPDH	22.814	22.6938						s18	C140rf64	27.2597	27.1022					s26	lnc c14orf64	30.8712	30.914
s2	C140rf64	24.5005	24.4986				s10	GAPDH	22.7526	22.6938						s18	C140rf64	26.9619	27.1022					s26	lnc c14orf64	30.7868	30.914
s3	C140rf64	24.4941	24.4084				s11	GAPDH	22.458	22.7626						s19	C140rf64	26.9608	27.6595					s27	lnc c14orf64	27.9792	28.0329
s3	C140rf64	24.3888	24.4084				s11	GAPDH	22.8367	22.7626						s19	C140rf64	27.7472	27.6595					s27	lnc c14orf64	28.0468	28.0329
s3	C140rf64	24.3422	24.4084				s11	GAPDH	22.9931	22.7626						s19	C140rf64	28.2705	27.6595					s27	lnc c14orf64	28.0728	28.0329
s4	C140rf64	24.7057	24.4131				s12	GAPDH	23.0755	22.3185						s20	C140rf64	24.6126	23.658					s28	lnc c14orf64	29.7444	29.8678
s4	C140rf64	24.3851	24.4131				s12	GAPDH	21.7425	22.3185						s20	C140rf64	22.8816	23.658					s28	lnc c14orf64	29.813	29.8678
s4	C140rf64	24.1487	24.4131				s12	GAPDH	22.1375	22.3185						s20	C140rf64	23.4798	23.658					s28	lnc c14orf64	30.046	29.8678
s5	C140rf64	25.9202	25.7869				s13	GAPDH	21.1111	21.3496						s21	C140rf64	25.434	24.9456					s29	lnc c14orf64	29.1975	29.1238
s5	C140rf64	25.5881	25.7869				s13	GAPDH	21.4187	21.3496						s21	C140rf64	24.4366	24.9456					s29	lnc c14orf64	29.0743	29.1238
s5	C140rf64	25.8524	25.7869				s13	GAPDH	21.5191	21.3496						s21	C140rf64	24.9661	24.9456					s29	lnc c14orf64	29.0995	29.1238
s6	C140rf64	23.9478	23.9567				s14	GAPDH	21.5413	21.7396						s22	C140rf64	23.1487	21.4413					s30	lnc c14orf64	28.9622	29.1395
s6	C140rf64	24.0755	23.9567				s14	GAPDH	21.7362	21.7396						s22	C140rf64	19.9534	21.4413					s30	lnc c14orf64	29.2571	29.1395
s6	C140rf64	23.8467	23.9567				s14	GAPDH	21.9415	21.7396						s22	C140rf64	21.2219	21.4413					s30	lnc c14orf64	29.1993	29.1395
s7	C140rf64	24.0302	24.0973				s15	GAPDH	20.9061	21.1159						s23	C140rf64	22.598	22.6343					s31	lnc c14orf64	27.6397	27.7663
s7	C140rf64	24.0277	24.0973				s15	GAPDH	21.1672	21.1159						s23	C140rf64	22.1044	22.6343					s31	lnc c14orf64	27.8649	27.7663
s7	C140rf64	24.2341	24.0973				s15	GAPDH	21.2743	21.1159						s23	C140rf64	23.2005	22.6343					s31	lnc c14orf64	27.7941	27.7663
s8	C140rf64	24.9249	25.279				s16	GAPDH	20.616	20.8922						s24	C140rf64	24.334	24.4124					s32	lnc c14orf64	28.2438	28.1807
s8	C140rf64	24.9748	25.279				s16	GAPDH	21.1189	20.8922						s24	C140rf64	24.1681	24.4124					s32	lnc c14orf64	28.0609	28.1807
s8	C140rf64	25.9372	25.279				s16	GAPDH	20.9417	20.8922						s24	C140rf64	24.7351	24.4124					s32	lnc c14orf64	28.2373	28.1807
